# Supplementary material for: Conformational diversity and protein–protein interfaces in drug repurposing in Ras signaling pathway
Source: Sci Rep. 2024 Jan 12;14:1239. doi: 10.1038/s41598-023-50913-8 (PMC10786864; doi:10.1038/s41598-023-50913-8)
Supplement: Supplementary file 1 — Supplementary Information. [file 41598_2023_50913_MOESM1_ESM.xlsx]

## Sheet: Table S1
Table S1. Group representatives of Ras/Raf/MEK/ERK pathway protein structures in PDB.
	Gene	UniProt ID	Number of Conformations	PDB IDsa
EGF-EGFR-RAS-ERK Pathway Proteins	EGF	P01133	5	1IVO_C, 1JL9_B, 1NQL_B, 1P9J_A, 2KV4_A
	EGFR	P00533	25	1DNQ_A, 1DNR_A, 1M17_A, 1NQL_A, 1YY9_A, 1Z9I_A, 2JIT_B, 2KS1_B, 2M0B_A, 2M0B_B, 2M20_A, 2N5S_A, 3GOP_A, 3NJP_A, 3QWQ_A, 3W32_A, 4I1Z_A, 4UIP_A, 5LV6_A, 5WB8_A, 5WB8_D, 5X2A_B, 6JWL_A, 6P8Q_C, 7AEI_A
	GRB2	P62993	8	1FHS_A, 1GRI_A, 2AOB_C, 2H46_E, 3N84_A, 4P9Z_A, 5CDW_B, 5CDW_E
	SOS1	Q07889	7	1AWE_A, 1XD4_A, 1XD4_B, 1XDV_A, 3KSY_A, 4NYI_S, 6SCM_A
	SOS2	Q07890	1	6EIE_A
	HRAS	P01112	3	2N42_A, 4DST_A, 4NYI_R
	KRAS	P01116	4	5TAR_A, 6BOF_A, 6CC9_B, 6EPM_R
	NRAS	P01111	1	6ZIO_A
	RAF1	P04049	4	3OMV_A, 6PTS_D, 6PTW_D, 6XGU_B
	MAP2K1	Q02750	2	3W8Q_A, 7M0X_B
	MAP2K2	P36507	1	1S9I_A
	MAPK1	P28482	1	3SA0_A
	MAPK3	P27361	1	2ZOQ_A
	ARAF	P10398	1	1WXM_A
	BRAF	P15056	9	2L05_A, 3NY5_B, 4RZV_B, 5J18_A, 5VYK_C, 6NSQ_A, 6NYB_A, 6Q0K_A, 6UAN_B
	CCND1	P24385	1	2W96_A
Interactors	CDK4	P11802	4	1LD2_A, 2W99_B, 5FWL_K, 5FWM_K
	EREG	O14944	1	5WB7_E
	PIK3CG	P48736	1	3IBE_A
	TGFA	P01135	6	1GK5_A, 1MOX_C, 1YUF_A, 2TGF_A, 3TGF_A, 4TGF_A
	KSR1	Q8IVT5	2	5VYK_C, 7JUX_A
	SHC1	P29353	8	1MIL_A, 1N3H_A, 1OY2_A, 1SHC_A, 1TCE_A, 1WCP_A, 2L1C_A, 4XWX_A
	ERBB3	P21860	7	2L9U_A, 2L9U_B, 3KEX_A, 3P11_A, 4LEO_C, 5CUS_A, 5CUS_B
	ERBB2	P04626	10	1OVC_A, 2JWA_A, 2KS1_A, 2N2A_A, 2N2A_B, 3N85_A, 3PP0_B, 5OB4_A, 6J71_A, 6OGE_A
	YWHAZ	P63104	1	4ZDR_A
	GAB2	Q9UQC2	–	–
a The first four letters represent PDB ID, the letter after underscore is the PDB Chain ID.

## Sheet: Table S2
Table S2. Possible drug-target pairs for “Repurposing To”.
	clusters	interfaces	drugs	files
RepurposingTo_PRISM	['4XV2_A_B', '4XV1_A_B', '4XV3_A_B', '4R5Y_A_B', '4FK3_A_B', '4JVG_C_D', '4JVG_A_B', '6CAD_A_B', '6NSQ_A_B', '6UUO_A_B', '6V34_A_B', '3C4C_A_B', '5CSW_A_B', '4CQE_A_B', '6P7G_A_B', '5ITA_A_B', '3OG7_A_B', '5HID_A_B', '1UWH_A_B', '1UWJ_A_B', '3II5_A_B', '4H58_A_C', '4H58_B_C', '2FB8_A_B', '5VAL_A_B', '6N0Q_A_B', '5VAM_A_B', '5CT7_A_B', '6B8U_A_B', '4MBJ_A_B']	['2FB8_A_B']	['P06', '032', 'BAX']	['2fb8AB_3omvA_2_6uanB_2.fiberdock.pdb', '2fb8AB_6nsqA_2_3omvA_1.fiberdock.pdb', '2fb8AB_6uanB_2_3omvA_1.fiberdock.pdb', '2fb8AB_4rzvB_1_3omvA_1.fiberdock.pdb', '2fb8AB_3n84A_0_3w32A_0.fiberdock.pdb', '2fb8AB_6uanB_0_3omvA_2.fiberdock.pdb', '2fb8AB_3omvA_0_6uanB_1.fiberdock.pdb', '2fb8AB_3p11A_0_4i1zA_1.fiberdock.pdb', '2fb8AB_3omvA_2_6nybA_0.fiberdock.pdb', '2fb8AB_6nsqA_0_3omvA_1.fiberdock.pdb'…
	['1BVE_A_B', '1BVG_A_B', '1EBK_C_D', '5COO_A_B', '5COK_A_B', '5CON_A_B', '4UPJ_A_B', '5UPJ_A_B', '3UPJ_A_B', '6UPJ_A_B', '1HSH_A_B', '1HSH_C_D', '2HPF_A_B', '2HPE_A_B', '2MIP_A_B', '1JLD_A_B', '1IDA_A_B', '1IDB_A_B', '1HII_A_B', '1SIV_A_B', '3EBZ_A_B', '3ECG_A_B', '3EC0_A_B', '3S45_A_B', '1IVP_A_B', '1TCW_A_B', '2MIP_C_D', '4OBD_A_B', '4OBF_C_D', '4OBD_C_D', '4OBG_C_D', '4OBF_A_B', '4OBG_A_B', '6…	['2NXM_A_B']	['MK1', '017', 'DR7', 'RIT', 'ROC', 'DMS', '1UN', 'TPV', 'AB1', 'URE', 'FRD']	['2nxmAB_1yy9A_2_3kexA_1.fiberdock.pdb', '2nxmAB_3n85A_1_1yy9A_2.fiberdock.pdb', '2nxmAB_3qwqA_2_1n3hA_2.fiberdock.pdb', '2nxmAB_4leoC_2_4uipA_1.fiberdock.pdb', '2nxmAB_3n85A_1_4uipA_1.fiberdock.pdb', '2nxmAB_1yy9A_2_1n3hA_2.fiberdock.pdb']
	['5G1D_A_B', '5G1E_A_B', '1OBZ_A_B', '6R9H_B_D', '1W9E_A_B', '1W9O_A_B', '1YBO_A_B', '6RLC_A_B', '1V1T_A_B', '1W9Q_A_B', '1N99_A_B', '6R9H_A_C', '6RLC_C_D', '5A2P_A_B', '5A2P_C_D']	['1W9E_A_B']	['BEZ']	['1w9eAB_1shcA_0_5wb8A_1.fiberdock.pdb', '1w9eAB_1shcA_0_1aweA_0.fiberdock.pdb']
	['7KH9_A_B', '6GOA_E_H', '6GOA_B_C', '6GOA_A_D', '6GOA_F_G', '7KHQ_A_B', '5FDH_A_B', '6NLW_A_B', '6NLW_C_D', '5ODZ_B_D', '6PT5_B_D', '6PSG_A_B', '6PK0_A_B', '6PTU_C_D', '6PK0_C_D', '6PTU_A_B', '6V1O_A_B', '6PQI_A_B', '6PT1_A_B', '6PT1_C_D', '6V1O_C_D', '6PSG_C_D', '6PT5_A_C', '5QAT_A_D', '5QAC_B_C', '5QAX_C_D', '5QAF_A_C', '5QAF_B_D', '5QB1_A_D', '5QAC_A_D', '5QAY_A_C', '5QA8_B_C', '5QAN_A_D', '5…	['3HBR_A_B']	['O6P']	['3hbrAB_4xwxA_0_3njpA_0.fiberdock.pdb']
	['4J6S_A_B', '4J6S_C_D', '6FEL_A_B', '6FEL_C_D', '6Y4K_A_B', '6Y6B_A_B', '2V7D_A_B', '2V7D_C_D', '6EF5_C_D', '3RDH_B_C', '6EF5_A_B', '3RDH_A_D', '6HEP_A_B', '6HEP_C_D', '6ZFD_A_B', '6ZFG_A_B', '6QK8_A_C', '6QK8_B_D', '6YOS_A_B', '4N7Y_A_B', '6YO8_A_B', '4IHL_A_B', '6YMO_A_B', '4FJ3_A_B', '6YO8_C_D', '5D3E_E_F', '5D3E_I_J', '5D3E_A_B', '5M35_A_B', '5M36_A_B', '2WH0_C_D', '6BCR_E_F', '3NKX_A_B', '1…	['2WH0_C_D']	['CIT']	['2wh0CD_3n85A_1_1xd4B_2.fiberdock.pdb', '2wh0CD_1z9iA_0_1milA_0.fiberdock.pdb']
	['1P9U_E_F', '6W81_A_B', '1LVO_E_F', '1LVO_A_B', '1P9U_C_D', '1LVO_C_D', '1P9U_A_B', '2ZU2_A_B', '4ZRO_A_B', '2AMP_A_B', '4F49_C_D', '4F49_A_B', '2Q6D_A_B', '2Q6F_A_B', '3D23_A_C', '6JIJ_A_B']	['2Q6F_A_B']	['DMS', '010']	['2q6fAB_4xwxA_0_6p8qC_1.fiberdock.pdb', '2q6fAB_6q0kA_1_3omvA_0.fiberdock.pdb', '2q6fAB_6j71A_0_1fhsA_0.fiberdock.pdb']
	['2A2Z_A_B', '2A30_C_D', '2A2Z_C_D', '2A30_A_B', '2OCP_E_F', '2OCP_G_H', '2OCP_C_D', '2OCP_A_B', '3IPY_A_B', '4Q18_A_B', '2NO7_A_B', '4JLN_A_B', '2QRO_A_B', '4Q1B_A_B', '4JLJ_A_B', '4Q19_A_B', '4JLM_A_B', '4KCG_A_B', '4Q1D_A_B', '4Q1E_A_B', '4L5B_A_B', '2QRO_C_D', '2NOA_A_B', '4Q1C_A_B', '2NO0_A_B', '4JLK_A_B', '2NO6_A_B', '4Q1F_A_B', '4Q1A_A_B', '2NO1_A_B', '2NO9_A_B', '2QRN_A_B', '2QRN_C_D', '5…	['2QRN_A_B']	['STI']	['2qrnAB_4nyiS_1_1fhsA_0.fiberdock.pdb', '2qrnAB_6scmA_2_1fhsA_0.fiberdock.pdb']
	['5DHT_C_D', '5DHU_C_D', '2I1W_C_D', '5DHP_C_D', '5DHQ_C_D', '5DHR_A_B', '5DHP_A_B', '2I1W_A_B', '5DHQ_A_B', '5DHU_A_B', '5DHT_A_B', '5EJG_C_D', '5DHS_A_B', '5EJF_A_B', '5DHS_C_D', '5EJG_A_B', '5EJF_C_D', '5DHR_C_D', '1SUW_A_B', '1SUW_C_D', '1Z0Z_A_B', '1Z0S_C_D', '1Z0U_A_B', '1Z0S_A_B', '1Z0Z_C_D']	['1SUW_C_D']	['CIT']	['1suwCD_1griA_0_1shcA_2.fiberdock.pdb']
	['3CFH_A_B', '3CFA_G_H', '3CFF_G_H', '3CFF_A_B', '3CFA_A_B', '3CFH_G_H', '1UIS_A_B', '6Y1G_C_D', '6Y1G_A_B', '1YZW_C_D', '1YZW_A_B', '6DEJ_A_B', '6DEJ_C_D', '6JC5_E_G', '6JC6_E_G', '6JC6_F_H', '6JC5_B_D', '6JC5_A_C', '6JC5_F_H', '6JC6_B_D', '6JC6_A_C', '3RWT_A_G', '3RWT_D_H', '3RWT_B_F', '3RWT_C_E', '3M22_A_B', '3M22_C_D', '3RWA_D_G', '3RWA_A_B', '3RWA_C_F', '3SVR_C_D', '3SVN_C_D', '3SVS_E_F', '3…	['3BXC_C_D']	['CIT']	['3bxcCD_1shcA_1_5cusB_0.fiberdock.pdb']
	['3P86_A_B', '3PPZ_A_B', '4YHT_A_B', '3OMV_A_B', '4G9R_A_B', '3PRI_A_B', '5C9C_A_B', '4E4X_A_B', '3TV4_A_B', '3PRF_A_B', '3PSD_A_B', '3D4Q_A_B', '4PP7_A_B', '4EHG_A_B', '3PPJ_A_B', '3PPK_A_B', '3TV6_A_B', '4EHE_A_B', '3SKC_A_B', '4G9C_A_B', '3PSB_A_B', '3Q4C_A_B', '4E26_A_B', '4MNF_A_B', '3Q96_A_B', '3IDP_A_B', '6N0P_A_B', '4MNE_F_G', '4MNE_B_C', '6U2H_C_D', '6XAG_C_D', '4KSP_A_B', '4FC0_A_B', '4…	['3P86_A_B']	['P06']	['3p86AB_3omvA_1_6q0kA_0.fiberdock.pdb', '3p86AB_4rzvB_1_3omvA_0.fiberdock.pdb', '3p86AB_3omvA_1_4rzvB_1.fiberdock.pdb', '3p86AB_3omvA_0_6uanB_0.fiberdock.pdb', '3p86AB_6uanB_0_3omvA_0.fiberdock.pdb', '3p86AB_6nsqA_0_3omvA_0.fiberdock.pdb', '3p86AB_3omvA_1_6nsqA_0.fiberdock.pdb', '3p86AB_6q0kA_0_3omvA_1.fiberdock.pdb', '3p86AB_4i1zA_2_3kexA_0.fiberdock.pdb', '3p86AB_3omvA_0_6nsqA_1.fiberdock.pdb'…
	['7NDP_A_B', '7NDP_G_H', '7NDV_D_E', '7NDP_A_E', '7NDV_A_B', '7NDV_G_H', '7NDP_B_C', '7NDV_F_G', '7NDV_F_J', '7NDP_F_J', '7NDV_A_E', '7NDP_F_G', '7NDV_B_C', '7NDP_H_I', '7NDV_C_D', '7NDP_D_E', '7NDV_H_I', '7NDV_I_J', '7NDP_C_D', '7NDP_I_J', '2ZJV_D_E', '3WTL_B_C', '2ZJU_B_C', '3WTM_A_B', '3WTI_D_E', '2ZJU_C_D', '3WTI_C_D', '3WTH_B_C', '3WTO_C_D', '3WTK_A_E', '3WTN_C_D', '2ZJU_A_E', '3WTH_C_D', '3…	['1UV6_G_H']	['CCE', 'ACH', 'NCT', 'CWB', 'QMR', 'GNT', 'DMS']	['1uv6GH_6xguB_0_6q0kA_0.fiberdock.pdb']
	['3LZZ_A_B', '1XE8_A_B', '1XE7_A_B', '1YUD_B_C', '1YUD_E_F', '1YUD_A_H', '1YUD_D_J', '1YUD_G_I', '1ZNP_B_C', '3M3I_A_H', '3M3I_B_E', '3M3I_C_F', '3M3I_D_G']	['1ZNP_B_C']	['CIT']	['1znpBC_1oy2A_0_2zoqA_1.fiberdock.pdb']
	['1K38_A_B', '6XJ3_B_C', '6XJ3_A_D', '5MMY_A_B', '5MOZ_A_B', '6RTN_A_B', '5MOX_A_B', '5MNU_A_B', '1K55_B_D', '3LCE_B_D', '1EWZ_B_D', '1K56_A_C', '3LCE_A_C', '1E3U_A_C', '1K57_B_D', '1E4D_A_C', '1E4D_B_D', '1EWZ_A_C', '1E3U_B_D', '1K56_B_D', '1K54_B_D', '1K55_A_C', '1K57_A_C', '1K54_A_C', '6SKQ_B_C', '6SKR_A_B', '6SKQ_A_D', '6SKP_A_B', '1H8Z_A_B', '1H5X_A_B', '1H8Y_A_B', '4YIN_A_B', '3QNB_A_D', '3…	['2WGV_A_B']	['DMS']	['2wgvAB_5x2aB_1_3pp0B_2.fiberdock.pdb', '2wgvAB_3n84A_0_6p8qC_2.fiberdock.pdb', '2wgvAB_3n84A_0_4i1zA_1.fiberdock.pdb', '2wgvAB_3n84A_0_3pp0B_2.fiberdock.pdb', '2wgvAB_5x2aB_0_3pp0B_1.fiberdock.pdb', '2wgvAB_3n84A_0_3gopA_0.fiberdock.pdb', '2wgvAB_5x2aB_1_3pp0B_0.fiberdock.pdb']
	['4XXI_A_B', '4XXK_A_B', '6KGX_K7_L7', '6KGX_KF_LF', '6KGX_I7_J7', '6KGX_IF_JF', '6KGX_M6_N6', '6KGX_MB_NB', '6KGX_C6_D6', '6KGX_CB_DB', '6KGX_E2_F2', '6KGX_EI_FI', '6KGX_K6_L6', '6KGX_KB_LB', '6KGX_I2_J2', '6KGX_II_JI', '6KGX_I6_J6', '6KGX_IB_JB', '6KGX_E6_F6', '6KGX_EB_FB', '6KGX_GI_HI', '6KGX_M2_N2', '6KGX_MI_NI', '6KGX_G2_H2', '6KGX_K2_L2', '6KGX_KI_LI', '5Y6P_b4_c4', '5Y6P_b5_c5', '5Y6P_V8_W…	['1HA7_Q_R']	['URE']	['1ha7QR_4nyiS_0_3sa0A_1.fiberdock.pdb']
	['3I7D_A_B', '3L2H_B_C', '3L2H_A_D', '4E2G_C_D', '4E2G_E_F', '4E2G_G_H', '4E2G_A_B', '2PFW_A_B', '5FPX_A_B', '5FQ0_A_B', '5FQ0_C_D', '5FLH_A_B', '5FLI_G_H', '5FLI_E_F', '5FLJ_G_H', '5FLI_I_J', '5FLJ_E_F', '5FLI_K_L', '5FLJ_A_B', '5FLJ_C_D', '5FLJ_K_L', '5FLJ_I_J', '5FLI_B_C', '5FLI_A_D', '3HT2_A_C', '1VJ2_A_B', '6L2E_A_B', '5WSE_A_D', '5WSD_A_B', '5WSE_B_C', '5WSF_B_C', '6L2D_A_B', '6L2F_A_B', '5…	['3HT2_A_C']	['DMS']	['3ht2AC_3qwqA_1_3p11A_0.fiberdock.pdb', '3ht2AC_5cusA_0_3qwqA_0.fiberdock.pdb', '3ht2AC_5cusA_0_1yy9A_0.fiberdock.pdb']
	['5OEY_A_D', '5OEZ_A_D', '5OFU_A_D', '5OFU_B_C', '5OEY_B_C', '5OEZ_B_C', '2FHY_A_L', '2FHY_D_H', '4FBP_B_D', '4FBP_A_C', '5Q03_B_D', '5PZY_E_G', '5PZQ_B_D', '5PZU_B_D', '5PZT_A_C', '2WBD_E_G', '5LDZ_A_D', '4MJO_A_C', '5Q04_E_G', '5PZY_A_C', '2JJK_B_D', '5Q03_A_C', '5PZV_A_C', '5Q01_B_D', '5Q08_E_G', '5Q09_A_C', '7CVN_A_C', '5Q09_E_G', '2VT5_F_H', '2Y5L_B_D', '5Q05_E_G', '5Q08_B_D', '5Q08_F_H', '5…	['3A29_B_D']	['CIT']	['3a29BD_1m17A_0_5cusA_1.fiberdock.pdb', '3a29BD_3omvA_1_6q0kA_2.fiberdock.pdb', '3a29BD_3pp0B_0_5wb8D_1.fiberdock.pdb', '3a29BD_5wb8D_0_3pp0B_0.fiberdock.pdb', '3a29BD_6jwlA_0_5cusA_1.fiberdock.pdb', '3a29BD_3kexA_0_5wb8D_1.fiberdock.pdb', '3a29BD_6jwlA_2_3kexA_0.fiberdock.pdb']
	['3DMC_A_B', '3WMD_A_B', '5CXO_A_B', '4L7K_F_K', '3M8C_A_B', '3MHE_A_B', '3T8U_C_D', '1QJG_A_B', '3UNL_A_B', '1OCV_A_B', '3MKI_C_D', '4L7K_C_J', '3M8C_C_D', '1QJG_E_F', '3OV4_C_D', '1BUQ_A_B', '4L7K_A_B', '1OHP_C_D', '4L7K_H_O', '4L7K_E_G', '3NUV_A_B', '1OHS_A_B', '1ISK_A_B', '1OHP_A_B', '1OHS_C_D', '1OCV_C_D', '3OV4_A_B', '3MKI_A_B', '3UNL_C_D', '3MYT_A_C', '4L7K_D_I', '3NXJ_A_B', '3T8U_A_B', '3…	['1QJG_E_F']	['IPH', 'DXC', 'EDT', 'AND']	['1qjgEF_1aweA_1_2l1cA_2.fiberdock.pdb', '1qjgEF_5cusA_1_3qwqA_1.fiberdock.pdb']
	['3C6V_A_B', '3C6V_A_C', '3C6V_B_C', '4U5P_A_B', '4U5P_A_C', '4U5P_B_C', '4U5R_A_B', '4U5R_A_C', '4U5R_B_C', '5UNQ_A_C', '5UNQ_C_F', '6VVM_B_C', '6VVR_A_B', '5UNQ_A_F', '6VVM_A_C', '6VVR_A_C', '5UNQ_B_D', '5UNQ_D_E', '6VVM_A_B', '6VVN_A_C', '6VVN_B_C', '6VVN_A_B', '6VVR_B_C', '5UNQ_B_E', '6BLM_A_C', '6BLM_A_B', '6BLM_B_C', '3N4D_G_H', '3N4G_A_B', '3N4D_A_B', '3N4D_E_F', '3N4G_B_C', '3N4D_D_F', '3…	['2GDG_B_C']	['CIT', 'FUN']	['2gdgBC_6p8qC_1_6ogeA_1.fiberdock.pdb', '2gdgBC_6p8qC_1_5cusA_0.fiberdock.pdb', '2gdgBC_3ny5B_1_4zdrA_1.fiberdock.pdb']
	['6A8L_A_B', '5ZN8_A_B', '3O94_A_D', '3O91_B_C', '3O93_B_C', '3O90_A_D', '3O94_B_C', '3O93_A_D', '3O91_A_D', '3O92_B_C', '3O90_B_C', '3O92_A_D', '3S2S_B_C', '3S2S_A_D', '3EEF_A_B', '3KL2_I_J', '3KL2_G_H', '3KL2_E_F', '3KL2_A_B', '3KL2_K_L', '3KL2_C_D']	['3KL2_I_J']	['NCA']	['3kl2IJ_2kv4A_0_1m17A_0.fiberdock.pdb']
	['1NR9_A_B', '1NR9_C_D', '3V77_C_F', '3V77_A_D', '6JVV_A_B', '6JVW_A_B', '1WZO_A_B', '1WZO_C_D', '4DBF_A_B', '4DBH_A_B', '4PFZ_A_B']	['1NR9_C_D']	['PYR']	['1nr9CD_1xdvA_1_4xwxA_2.fiberdock.pdb', '1nr9CD_3gopA_2_1xdvA_1.fiberdock.pdb', '1nr9CD_3gopA_2_5cusA_0.fiberdock.pdb', '1nr9CD_3gopA_2_4nyiS_2.fiberdock.pdb', '1nr9CD_3gopA_2_4xwxA_2.fiberdock.pdb']
	['3PNB_B_C', '3NBK_A_B', '3PNB_A_D', '3NBA_A_C', '3NBK_C_D', '3NBA_B_D', '4R0N_C_I', '4R0N_E_K', '4R0N_A_G', '3OTW_C_F', '3OTW_A_B', '3OTW_D_E', '5JBN_A_B', '6CHN_A_B', '6CHP_A_B', '6CHL_A_B', '6CCM_A_B', '6CCQ_A_B', '6CCO_A_B', '6CCL_A_B', '6CCK_A_B', '6CHO_A_B', '6CHQ_A_B', '6CKW_A_B', '6CCS_A_B', '6CHM_A_B', '6CCN_A_B', '6B7C_A_B', '6B7F_A_B', '6B7D_A_B', '6B7B_A_B', '6B7E_A_B', '6B7A_A_B', '1…	['1H1T_A_B']	['DMS']	['1h1tAB_3sa0A_1_1milA_0.fiberdock.pdb', '1h1tAB_3sa0A_1_2zoqA_0.fiberdock.pdb', '1h1tAB_2w96A_1_5fwmK_1.fiberdock.pdb', '1h1tAB_3sa0A_1_1n3hA_2.fiberdock.pdb', '1h1tAB_6nsqA_1_4zdrA_1.fiberdock.pdb', '1h1tAB_3sa0A_1_3n84A_0.fiberdock.pdb']
	['3P0U_A_B', '4IQR_E_F', '4IQR_A_B', '1XDK_A_B', '1XDK_E_F', '4NQA_A_B', '4NQA_H_I']	['1XDK_E_F']	['9CR']	['1xdkEF_3ibeA_0_2n42A_1.fiberdock.pdb']
	['1XCF_A_B', '5DHG_A_B', '5DHH_A_B']	['1XCF_A_B']	['OLA']	['1xcfAB_4zdrA_2_6q0kA_0.fiberdock.pdb']
	['3UI3_A_B', '6ZI1_AAA_BBB', '3OQ2_A_B', '5XVO_M_N', '5XVP_E_F', '5XVO_E_F', '5XVN_M_N', '5XVN_E_F', '6JHZ_A_B', '7CR8_m_n', '7CR8_E_F', '7CR8_M_N', '7CR6_E_F', '7CR8_u_v', '7CR8_U_V', '7CR8_e_f', '7KFT_A_B', '7KFU_A_B']	['3OQ2_A_B']	['CIT']	['3oq2AB_1aweA_1_5x2aB_2.fiberdock.pdb']
	['3F69_A_B', '7JUY_B_C', '7JV1_C_D', '7JUZ_A_C', '7JUW_B_C', '7JUX_A_C', '7JV0_A_C', '5KKR_B_C', '2Y4I_B_C', '7JUT_B_C', '7JUQ_B_C', '7JUV_B_C', '7JUS_B_C', '7JUR_B_C', '7JUU_B_C']	['2Y4I_B_C']	['EUI', 'QOM']	['2y4iBC_7juxA_0_7m0xB_0.fiberdock.pdb', '2y4iBC_7juxA_1_1s9iA_0.fiberdock.pdb', '2y4iBC_7juxA_2_7m0xB_0.fiberdock.pdb', '2y4iBC_6nsqA_0_7m0xB_0.fiberdock.pdb', '2y4iBC_7juxA_1_7m0xB_1.fiberdock.pdb', '2y4iBC_7juxA_1_7m0xB_0.fiberdock.pdb', '2y4iBC_6nsqA_0_7m0xB_1.fiberdock.pdb', '2y4iBC_7juxA_2_1s9iA_0.fiberdock.pdb', '2y4iBC_7juxA_0_1s9iA_0.fiberdock.pdb', '2y4iBC_7juxA_2_7m0xB_1.fiberdock.pdb'…
	['1GU9_E_F', '1ME5_B_C', '1KNC_B_C', '1ME5_A_B', '1GU9_A_B', '1GU9_G_H', '1GU9_G_I', '1GU9_J_L', '1GU9_B_C', '1ME5_A_C', '1GU9_D_F', '1LW1_A_C', '1KNC_A_B', '1GU9_J_K', '1GU9_K_L', '1LW1_A_B', '1KNC_A_C', '1LW1_B_C', '1GU9_D_E', '1GU9_H_I', '1GU9_A_C', '2HG5_C_D', '2HFE_C_D', '2H8P_C_D']	['1GU9_G_H']	['GOA']	['1gu9GH_5vykC_0_4dstA_0.fiberdock.pdb']
	['6TVP_A_B', '6KP5_A_B', '6KQC_A_B', '1A95_C_D', '1NUL_A_B', '4JLS_I_J', '1A98_A_B', '4JIT_A_B', '1A96_A_B', '4JLS_A_B', '4JIT_C_D', '4JLS_C_D', '1A96_C_D', '1A95_A_B', '5XTK_A_B', '4JLS_E_H', '1A97_A_B', '1A97_C_D']	['1A96_A_B']	['BO3']	['1a96AB_6j71A_2_2h46E_0.fiberdock.pdb', '1a96AB_3n85A_1_2h46E_0.fiberdock.pdb']
	['3KZH_A_B', '7C1Y_A_B', '7C1X_A_B', '7C1Z_A_B', '3B3L_C_D', '3B3L_A_B', '3QAI_A_B', '5WBO_A_B', '5WBM_A_B', '5WBP_A_B', '6W0X_A_B', '3NBW_A_B', '6W0Z_A_B', '5WBQ_A_B', '3NC2_A_B', '3NBV_A_B', '3NC9_A_B', '3RO4_A_B', '3QA2_A_B', '3Q92_A_B', '6W0N_A_B', '3NCA_A_B', '6W0W_A_B', '5WBZ_A_B', '6W0Y_A_B', '5WBR_A_B', '6A8A_A_B', '6A8B_A_B', '6A8C_A_B', '5ZWY_A_B', '6ILS_A_B', '6ILT_A_B', '6ILR_A_B', '2…	['3KZH_A_B']	['CIT']	['3kzhAB_1aweA_0_4i1zA_2.fiberdock.pdb']
	['5MPD_S_U', '6J2X_S_U', '5MPB_S_U', '6J2Q_S_U', '6J30_S_U', '5MPC_S_U', '6J2C_S_U', '6J2N_S_U', '5MPE_S_U', '6FVX_S_U', '6FVV_S_U', '6FVT_S_U', '6FVY_S_U', '6FVU_S_U', '6FVW_S_U', '1HVV_B_D', '1HVV_C_D', '1HVV_A_C', '1HVV_A_B', '3E7K_A_B', '3E7K_B_C', '3E7K_F_G', '3E7K_C_D', '3E7K_E_F', '3E7K_A_D', '3E7K_E_H', '3E7K_G_H', '4PXJ_A_B', '4PXJ_A_C', '5Y2E_B_C', '5Y2E_B_D', '5Y2E_A_C', '5Y2E_A_D', '5…	['3E7K_A_B', '1FVF_A_B', '1HVV_A_B']	['GAI']	['1hvvAB_2l9uB_0_3ksyA_2.fiberdock.pdb', '1hvvAB_2n2aA_2_3ksyA_2.fiberdock.pdb', '1hvvAB_2l9uA_0_2ks1A_1.fiberdock.pdb', '1hvvAB_2m20A_1_2ks1A_1.fiberdock.pdb', '1hvvAB_2l9uB_0_2ks1B_0.fiberdock.pdb', '1hvvAB_2l9uB_0_2jwaA_2.fiberdock.pdb', '1fvfAB_3w8qA_1_5vykC_2.fiberdock.pdb', '1hvvAB_2n2aA_2_2ks1B_0.fiberdock.pdb', '3e7kAB_2n5sA_0_2n2aA_0.fiberdock.pdb', '1hvvAB_5ob4A_1_1xdvA_0.fiberdock.pdb'…
	['6YXX_EE_EF', '6YXY_EE_EF', '6QH8_B_D', '6QH8_A_C', '6QKV_A_B', '1X7O_A_B', '1X7P_A_B', '1GZ0_B_G', '1GZ0_D_E', '1GZ0_A_F', '1GZ0_C_H', '4X3L_A_B', '4X3M_A_B', '2HA8_A_B', '5CO4_A_B', '4CNF_A_B', '4CNG_A_B', '4CND_A_B', '4CNE_A_B', '5GM8_A_B', '5GM8_C_D', '5GMC_A_B', '5GMC_C_D', '5KZK_A_B', '5L0Z_A_B', '3GYQ_A_B', '3NK6_A_B', '3NK7_A_B']	['1X7O_A_B']	['ADN']	['1x7oAB_5cdwB_0_3kexA_2.fiberdock.pdb', '1x7oAB_1tceA_1_3kexA_2.fiberdock.pdb', '1x7oAB_1tceA_1_3p11A_0.fiberdock.pdb', '1x7oAB_5cdwE_0_3p11A_0.fiberdock.pdb', '1x7oAB_2h46E_0_3p11A_0.fiberdock.pdb']
	['1LUL_A_B', '1LUL_C_D', '1LUL_E_F', '1BJQ_F_H', '1BJQ_E_G', '1BJQ_A_C', '1BJQ_B_D', '4M3C_E_F', '4M3C_G_H', '3IPV_C_D', '3IPV_A_B', '4M3C_A_B', '4M3C_C_D', '3USU_A_B', '3USU_C_D', '3USU_G_H', '3USU_E_F', '3WCR_A_B', '3WOG_A_B', '3WCS_A_B', '2EIG_A_D', '2EIG_B_C', '1V6N_F_G', '1V6O_B_C', '1V6L_A_D', '1BZW_B_C', '1V6M_B_C', '1V6M_A_D', '1BZW_A_D', '1V6J_A_D', '1V6N_B_C', '1V6M_E_H', '1V6I_B_C', '1…	['1V6I_A_D', '3USU_G_H']	['ADE']	['1v6iAD_5cusA_0_1n3hA_1.fiberdock.pdb', '3usuGH_6ptsD_0_5tarA_2.fiberdock.pdb', '1v6iAD_6q0kA_0_4zdrA_2.fiberdock.pdb', '1v6iAD_1oy2A_2_1aweA_2.fiberdock.pdb', '1v6iAD_1n3hA_0_4zdrA_2.fiberdock.pdb', '1v6iAD_1shcA_0_1aweA_2.fiberdock.pdb', '1v6iAD_5cusA_0_1fhsA_0.fiberdock.pdb', '1v6iAD_5cusA_0_1n3hA_0.fiberdock.pdb']
	['1K50_B_D', '1S3Z_A_B', '1S5K_A_B', '2VBQ_A_B', '4E8O_A_B', '4EVY_A_B', '4F0Y_A_B']	['1K50_B_D']	['TOY']	['1k50BD_3w8qA_0_5j18A_1.fiberdock.pdb', '1k50BD_4zdrA_0_5j18A_1.fiberdock.pdb', '1k50BD_1milA_2_7aeiA_1.fiberdock.pdb', '1k50BD_1xdvA_1_2jitB_2.fiberdock.pdb', '1k50BD_5cusB_0_7aeiA_1.fiberdock.pdb']
	['1RJJ_A_B', '3BB5_C_D', '3BB5_A_B', '3BB5_E_F', '1TR0_O_P', '1TR0_G_H', '1TR0_V_W', '1TR0_A_B', '1TR0_X_Y', '1TR0_R_S', '1TR0_K_L', '1TR0_M_N', '1TR0_T_U', '1TR0_C_D', '1TR0_E_F', '1TR0_I_J', '1SI9_A_C', '5XZQ_I_J', '5XZQ_A_B', '5XZQ_K_L', '5XZQ_C_D', '5XZQ_G_H', '5XZQ_E_F', '5XZT_A_B', '5XZT_G_H', '5XZT_E_F', '5XZT_K_L', '5Y02_I_J', '5XZT_C_D', '5Y02_E_F', '5XZT_I_J', '5Y02_C_D', '5Y02_A_B', '5…	['1SI9_A_C']	['CIT']	['1si9AC_1milA_0_5wb8A_2.fiberdock.pdb']
	['3FRY_A_B', '4Q37_A_E', '4Q37_D_F']	['3FRY_A_B']	['CIT']	['3fryAB_4leoC_1_4xwxA_1.fiberdock.pdb', '3fryAB_1milA_0_6scmA_0.fiberdock.pdb']
	['3K6C_F_H', '3K6C_D_E', '3K6C_A_J', '3K6C_B_C', '3K6C_G_I', '5DA5_D_E', '5L8G_L_M', '6SUW_D_E', '5L8B_N_O', '6SUW_G_I', '6SUW_F_H', '5L89_X_Y', '5DA5_F_H', '6SUW_K_T', '6SV1_B_C', '5DA5_L_M', '6SUW_V_W', '5L89_B_C', '6SUW_X_Y', '6SV1_N_O', '5L8G_X_Y', '5DA5_X_Y', '6SV1_U_d', '5L89_U_d', '6SV1_F_H', '6SV1_Z_b', '5L8B_D_E', '6SV1_P_R', '6SV1_A_J', '5L8B_F_H', '5DA5_A_J', '5L8F_G_I', '5L8B_U_d', '5…	['3K6C_B_C']	['GOA']	['3k6cBC_2jwaA_0_5cusA_2.fiberdock.pdb', '3k6cBC_4xwxA_0_3gopA_1.fiberdock.pdb', '3k6cBC_2jwaA_0_5cusB_0.fiberdock.pdb', '3k6cBC_1n3hA_0_4zdrA_1.fiberdock.pdb', '3k6cBC_4i1zA_0_5ob4A_1.fiberdock.pdb', '3k6cBC_5ob4A_0_4i1zA_0.fiberdock.pdb', '3k6cBC_1n3hA_0_3njpA_0.fiberdock.pdb', '3k6cBC_5ob4A_0_3gopA_1.fiberdock.pdb', '3k6cBC_4xwxA_0_4zdrA_1.fiberdock.pdb', '3k6cBC_4i1zA_0_5ob4A_0.fiberdock.pdb'…
	['2GMY_B_C', '2GMY_D_F', '2GMY_A_E', '4L1G_A_B', '4L1G_C_D', '5O6Y_A_B', '5O6Y_C_D']	['2GMY_B_C']	['DMS']	['2gmyBC_6jwlA_0_3p11A_1.fiberdock.pdb']
	['3NX1_A_B', '4UU2_A_B', '4UU3_A_B', '3NX2_A_B', '3NAD_A_B', '2W2B_A_B', '2W2F_C_D', '2W2F_A_B', '2W2A_A_B', '2WSJ_A_B', '2GC9_A_B', '4ALB_A_B', '3U6G_A_B', '1V1O_A_B', '1V1P_A_B']	['1V1P_A_B']	['CIT']	['1v1pAB_6ptwD_0_2l05A_2.fiberdock.pdb', '1v1pAB_6ptsD_0_2l05A_2.fiberdock.pdb', '1v1pAB_2l05A_0_6ptsD_2.fiberdock.pdb', '1v1pAB_2kv4A_0_1n3hA_0.fiberdock.pdb', '1v1pAB_2kv4A_0_1oy2A_0.fiberdock.pdb']
	['2P11_A_B', '3MIY_A_B', '4PP9_A_B', '4MF1_A_B', '3V8W_A_B', '3V5J_A_B', '3V8T_A_B', '4L7S_A_B']	['3MIY_A_B']	['B49']	['3miyAB_3omvA_0_6q0kA_0.fiberdock.pdb', '3miyAB_4rzvB_0_3omvA_0.fiberdock.pdb']
RepurposingTo_PDB	['4XV2_A_B', '4XV1_A_B', '4XV3_A_B', '4R5Y_A_B', '4FK3_A_B', '4JVG_C_D', '4JVG_A_B', '6CAD_A_B', '6NSQ_A_B', '6UUO_A_B', '6V34_A_B', '3C4C_A_B', '5CSW_A_B', '4CQE_A_B', '6P7G_A_B', '5ITA_A_B', '3OG7_A_B', '5HID_A_B', '1UWH_A_B', '1UWJ_A_B', '3II5_A_B', '4H58_A_C', '4H58_B_C', '2FB8_A_B', '5VAL_A_B', '6N0Q_A_B', '5VAM_A_B', '5CT7_A_B', '6B8U_A_B', '4MBJ_A_B']	['4R5Y_A_B', '4JVG_A_B', '1UWH_A_B', '1UWJ_A_B', '3OG7_A_B', '3C4C_A_B', '5CT7_A_B', '5CSW_A_B', '4XV2_A_B']	['P06', '032', 'BAX']
	['4J6S_A_B', '4J6S_C_D', '6FEL_A_B', '6FEL_C_D', '6Y4K_A_B', '6Y6B_A_B', '2V7D_A_B', '2V7D_C_D', '6EF5_C_D', '3RDH_B_C', '6EF5_A_B', '3RDH_A_D', '6HEP_A_B', '6HEP_C_D', '6ZFD_A_B', '6ZFG_A_B', '6QK8_A_C', '6QK8_B_D', '6YOS_A_B', '4N7Y_A_B', '6YO8_A_B', '4IHL_A_B', '6YMO_A_B', '4FJ3_A_B', '6YO8_C_D', '5D3E_E_F', '5D3E_I_J', '5D3E_A_B', '5M35_A_B', '5M36_A_B', '2WH0_C_D', '6BCR_E_F', '3NKX_A_B', '1…	['3CU8_A_B', '3NKX_A_B']	['CIT']
	['4LNB_A_B', '4LNG_A_B', '4L9P_A_B', '4MBG_A_B', '4YDE_A_B', '4YDO_A_B', '3SFY_A_B', '3Q75_A_B', '3Q79_A_B', '3Q73_A_B', '3SFX_A_B', '3Q78_A_B', '3Q7A_A_B', '3Q7F_A_B', '1FT2_A_B', '3E30_A_B', '1D8D_A_B', '3E34_A_B', '1TN8_A_B', '1JCR_A_B', '1KZP_A_B', '3E33_A_B', '3DPY_A_B', '1O5M_A_B', '1FT1_A_B', '1FPP_A_B', '3KSL_A_B', '3KSQ_A_B', '1SA5_A_B', '1JCS_A_B', '1D8E_A_B', '1KZO_A_B', '1TN7_A_B', '3…	['1KZO_A_B', '1KZP_A_B']	['DMS']
	['3P86_A_B', '3PPZ_A_B', '4YHT_A_B', '3OMV_A_B', '4G9R_A_B', '3PRI_A_B', '5C9C_A_B', '4E4X_A_B', '3TV4_A_B', '3PRF_A_B', '3PSD_A_B', '3D4Q_A_B', '4PP7_A_B', '4EHG_A_B', '3PPJ_A_B', '3PPK_A_B', '3TV6_A_B', '4EHE_A_B', '3SKC_A_B', '4G9C_A_B', '3PSB_A_B', '3Q4C_A_B', '4E26_A_B', '4MNF_A_B', '3Q96_A_B', '3IDP_A_B', '6N0P_A_B', '4MNE_F_G', '4MNE_B_C', '6U2H_C_D', '6XAG_C_D', '4KSP_A_B', '4FC0_A_B', '4…	['6V2U_A_B', '3D4Q_A_B', '4YHT_A_B', '6XAG_C_D', '6N0P_A_B', '3OMV_A_B']	['P06']
	['6MPP_A_C', '6PA1_E_F', '6PA1_A_B', '5YXU_C_D', '5YXU_E_H', '5YXN_C_D', '7KGQ_A_B', '7KGT_A_B', '7KGO_A_B', '7KGP_A_B', '7KGS_A_B', '7KGR_A_B', '3FQR_A_B', '3FQN_A_B', '3FQX_A_B', '4NO5_A_B', '3FQW_A_B', '5ISZ_A_B', '3FQU_A_B', '3FQT_A_B', '6EWO_A_B', '6EWO_E_F', '5SWQ_A_B', '6EWA_E_F', '5NMH_A_B', '4NO0_A_B', '6EWC_E_F', '6EWC_A_B', '4HS3_A_B', '6EWA_A_B', '1P7Q_A_B', '1AKJ_A_B', '4ZUT_A_B', '5…	['6O51_A_B', '6O4Z_A_B', '6O53_A_B', '6ULN_A_B', '6O4Y_A_B']	['NCA', '1KX', 'CIT', 'URE', 'DMS']
	['5HIE_A_B']	['5HIE_A_B']	['P06']
	['5HIE_A_C']	['5HIE_A_C']	['P06']
	['6XXV_A_B', '6XXV_D_E', '7BEP_D_F', '7BEP_A_B', '7ND8_H_L', '6MFP_C_D', '6MFJ_A_B', '6MFJ_H_L', '6MFP_H_L', '4J1U_A_B', '4J1U_E_F', '4J1U_C_D', '6U3Z_A_B', '6U3Z_C_D', '6MED_A_B', '6MED_G_I', '6MED_C_D', '4NRX_H_L', '4NRZ_H_L', '4NRX_D_E', '4NRX_A_B', '4NRZ_A_B', '4NRY_A_B', '4NRY_H_L', '6IUV_C_D', '6IUV_H_L', '4IRZ_H_L', '6FG1_H_L', '5TH9_H_L', '5TH9_I_M', '5TH9_J_N', '7CGW_A_B', '7CGW_H_L', '4…	['4KRO_C_D', '4KRP_C_D', '1YY9_C_D', '6ARU_B_C']	['STR']
	['7DCC_D_H', '7DCX_E_H', '7DCX_A_F', '7DCC_B_M', '7DCC_A_F', '7DD2_E_H', '7DD2_A_B', '7DD8_A_B', '6I3Z_H_L', '4ONF_H_L', '5CP7_B_C', '5CP7_D_E', '5CP7_A_H', '5CP7_F_G', '3LIZ_H_L', '3V6F_E_F', '3V6Z_A_B', '3V6F_H_L', '3V6F_A_B', '3V6F_C_D', '3V6Z_C_D', '5CP3_A_H', '5NIV_A_B', '3HFM_H_L', '5YUP_H_L', '2XKN_A_B', '2XKN_C_D', '4ZPV_H_L', '4ZPV_A_B', '4ZPT_A_B', '4ZPT_H_L', '5H35_H_I', '5H35_F_G', '5…	['3G5Y_A_B']	['HYP']
	['3BH8_A_C', '4NO2_A_C', '5VUF_A_C', '5VWF_A_C', '5VWD_A_C', '5VWJ_A_C', '5VUE_A_C', '3VH8_A_C', '3VH8_D_F', '2RFX_A_C', '6V3J_A_C', '3WUW_A_C', '3X11_A_C', '5B39_A_C', '5B38_A_C', '6V2Q_A_C', '3X12_A_C', '5VVP_A_C', '5VWH_A_C', '5VUD_A_C', '1XH3_A_C', '3VRI_A_C', '4U1K_A_C', '4U1K_D_F', '4U1L_A_C', '4U1L_D_F', '6JTP_A_C', '6ULR_A_C', '6ULI_A_C', '6ULN_A_C', '6GL1_A_P', '6GL1_G_T', '6GL1_E_R', '6…	['6JTP_A_C', '6ULN_A_C', '6ULR_A_C', '6ULI_A_C']	['1KX']
	['4WNQ_A_B', '4WNQ_C_D', '4WO4_C_D', '3GSN_A_B', '7BYD_D_E', '7BYD_I_J', '4QOK_D_E', '6EQA_D_E', '3HG1_D_E', '3TO4_C_D', '3VXM_D_E', '2CDE_E_F', '2CDE_C_D', '2CDE_A_B', '2EYS_A_B', '2EYT_C_D', '2EYT_A_B', '3HUJ_G_H', '3VWK_C_D', '3VWJ_C_D', '3HUJ_E_F', '6V80_H_I', '2EYR_A_B', '6V80_C_D', '4E42_C_D', '4E41_D_E', '4E42_A_B', '4E41_I_J', '5KS9_E_F', '5KS9_G_H', '2PO6_C_D', '2PO6_G_H', '3SDX_E_F', '3…	['6ULR_D_E', '6ULN_D_E']	['DIF']
	['1UWE_H_L', '1UWE_X_Y', '1UWE_U_V', '1UWG_H_L', '1UWG_X_Y', '2HH0_H_L', '3C09_H_L', '3C09_B_C', '3C08_H_L', '5VSI_H_L', '4M6O_H_L', '4MXW_V_W', '4MXW_H_L', '4MXV_X_Y', '4MXV_H_L', '4MXV_E_F', '3K2U_H_L', '5O1R_I_M', '5NYX_M_N', '5NYX_O_P', '5NYX_H_L', '5O1R_H_L', '6MXS_H_L', '6MY5_A_B', '6MY5_H_L', '6MY4_A_B', '6MY4_H_L', '6MXS_A_B', '6MXR_H_L', '6MXR_A_B', '4OQT_H_L', '7CDJ_H_L', '6M3C_E_F', '6…	['3C09_B_C', '3C09_H_L']	['NCT']

## Sheet: Table S3
Table S3. FDA approved drugs at protein interfaces formed by Ras/Raf/MEK/ERK pathway proteins.
	Interfacea	Drug Name	Ligand ID
Templates of PRISM Results	1A96_A_B	Boric acid	BO3
	1W9E_A_B	Benzoic acid	BEZ
	2Q6F_A_B	Phenylmethanol	010
	3FRY_A_B	Citric acid	CIT
	3MIY_A_B	Sunitinib	B49
	3OQ2_A_B	Citric acid	CIT
Protein Structures Available in PDB	1UWJ_A_B	Sorafenib	BAX
	1UWH_A_B	Sorafenib	BAX
	3OG7_A_B	Vemurafenib	032
	4XV2_A_B	Dabrafenib	P06
	5CSW_A_B	Dabrafenib	P06
	5HIE_A_B	Dabrafenib	P06
	5HIE_A_C	Dabrafenib	P06
	6V2U_A_B	Dabrafenib	P06
a The first four letters represent PDB ID, following two letters are the chain IDs of the interface forming chains.

## Sheet: Table S4
Table S4. Possible drug-target pairs for “Repurposing From”.
	drugs	Interfaces
RepurposingFrom	['BAX']	['4XV2_A_B', '4XV1_A_B', '4XV3_A_B', '4R5Y_A_B', '4FK3_A_B', '4JVG_C_D', '4JVG_A_B', '6CAD_A_B', '6NSQ_A_B', '6UUO_A_B', '6V34_A_B', '3C4C_A_B', '5CSW_A_B', '4CQE_A_B', '6P7G_A_B', '5ITA_A_B', '3OG7_A_B', '5HID_A_B', '3II5_A_B', '4H58_A_C', '4H58_B_C', '2FB8_A_B', '5VAL_A_B', '6N0Q_A_B', '5VAM_A_B', '5CT7_A_B', '6B8U_A_B', '4MBJ_A_B']
	['032']	['4XV2_A_B', '4XV1_A_B', '4XV3_A_B', '4R5Y_A_B', '4FK3_A_B', '4JVG_C_D', '4JVG_A_B', '6CAD_A_B', '6NSQ_A_B', '6UUO_A_B', '6V34_A_B', '3C4C_A_B', '5CSW_A_B', '4CQE_A_B', '6P7G_A_B', '5ITA_A_B', '5HID_A_B', '1UWH_A_B', '1UWJ_A_B', '3II5_A_B', '4H58_A_C', '4H58_B_C', '2FB8_A_B', '5VAL_A_B', '6N0Q_A_B', '5VAM_A_B', '5CT7_A_B', '6B8U_A_B', '4MBJ_A_B']
	['P06']	['4XV1_A_B', '4XV3_A_B', '4R5Y_A_B', '4FK3_A_B', '4JVG_C_D', '4JVG_A_B', '6CAD_A_B', '6NSQ_A_B', '6UUO_A_B', '6V34_A_B', '3C4C_A_B', '4CQE_A_B', '6P7G_A_B', '5ITA_A_B', '3OG7_A_B', '5HID_A_B', '1UWH_A_B', '1UWJ_A_B', '3II5_A_B', '4H58_A_C', '4H58_B_C', '2FB8_A_B', '5VAL_A_B', '6N0Q_A_B', '5VAM_A_B', '5CT7_A_B', '6B8U_A_B', '4MBJ_A_B']
	['P06']	['3P86_A_B', '3PPZ_A_B', '4YHT_A_B', '3OMV_A_B', '4G9R_A_B', '3PRI_A_B', '5C9C_A_B', '4E4X_A_B', '3TV4_A_B', '3PRF_A_B', '3PSD_A_B', '3D4Q_A_B', '4PP7_A_B', '4EHG_A_B', '3PPJ_A_B', '3PPK_A_B', '3TV6_A_B', '4EHE_A_B', '3SKC_A_B','4G9C_A_B', '3PSB_A_B', '3Q4C_A_B', '4E26_A_B', '4MNF_A_B', '3Q96_A_B', '3IDP_A_B', '6N0P_A_B', '4MNE_F_G', '4MNE_B_C', '6U2H_C_D', '6XAG_C_D', '4KSP_A_B', '4FC0_A_B', '4D…
	['BEZ']	['5G1D_A_B', '5G1E_A_B', '1OBZ_A_B', '6R9H_B_D', '1W9O_A_B', '1YBO_A_B', '6RLC_A_B', '1V1T_A_B', '1W9Q_A_B', '1N99_A_B', '6R9H_A_C', '6RLC_C_D', '5A2P_A_B', '5A2P_C_D']
	['010']	['1P9U_E_F', '6W81_A_B', '1LVO_E_F', '1LVO_A_B', '1P9U_C_D', '1LVO_C_D', '1P9U_A_B', '2ZU2_A_B', '4ZRO_A_B', '2AMP_A_B', '4F49_C_D', '4F49_A_B', '2Q6D_A_B', '3D23_A_C', '6JIJ_A_B']
	['CIT']	['4Q37_A_E', '4Q37_D_F']
	['CIT']	['3UI3_A_B', '6ZI1_AAA_BBB', '5XVO_M_N', '5XVP_E_F', '5XVO_E_F', '5XVN_M_N', '5XVN_E_F', '6JHZ_A_B', '7CR8_m_n', '7CR8_E_F', '7CR8_M_N', '7CR6_E_F', '7CR8_u_v', '7CR8_U_V', '7CR8_e_f', '7KFT_A_B', '7KFU_A_B']
	['B49']	['2P11_A_B', '4PP9_A_B', '4MF1_A_B', '3V8W_A_B', '3V5J_A_B', '3V8T_A_B', '4L7S_A_B']
	['BO3']	['6TVP_A_B', '6KP5_A_B', '6KQC_A_B', '1A95_C_D', '1NUL_A_B', '4JLS_I_J', '1A98_A_B', '4JIT_A_B', '4JLS_A_B', '4JIT_C_D', '4JLS_C_D', '1A96_C_D', '1A95_A_B', '5XTK_A_B', '4JLS_E_H', '1A97_A_B', '1A97_C_D']

## Sheet: Table S5
For protein-protein interfaces that were predicted by PRISM, first 6 letters represent the template used by PRISM. Following five letters represent chain 1, where first four letters are PDB ID and the last letter is Chain ID. Next five letters represent chain 2 and last three letters are PDB Ligand ID. (valid for PRISM_interfaces_RepurposingTo part) For protein-protein interfaces that were availa…
Table S5. All docking binding free energy results.
	Interface	Target1_energy	Target2_energy
PDB_interfaces_RepurposingTo	4JVG_A_B_032	-9865	-9243
	6O4Y_A_B_alt_1_CIT	-5219	-4308
	4XV2_A_B_P06	-6811	-6588
	6O51_A_B_alt_1_DMS	-2582	-2246
	6O53_A_B_alt_2_1KX	-6505	-5423
	6O4Y_A_B_alt_1_URE	-3091	-3295
	6O4Y_A_B_alt_1_NCA	-4772	-3713
	6O51_A_B_alt_2_DMS	-2632	-2.24
	3C4C_A_B_BAX	-7.05	-7728
	5CSW_A_B_BAX	-7266	-6763
	3NKX_A_B_alt_2_CIT	-4284	-4425
	5CT7_A_B_032	-9604	-7051
	1UWH_A_B_P06	-7888	-10291
	6O51_A_B_alt_2_1KX	-6663	-5378
	1UWH_A_B_BAX	-11743	-11952
	6O4Z_A_B_alt_2_1KX	-6.59	-5399
	6N0P_A_B_alt_2_P06	-7183	-6526
	3CU8_A_B_alt_2_CIT	-4571	-4995
	6O53_A_B_alt_2_URE	-3456	-2982
	4R5Y_A_B_P06	-6.68	-6764
	3NKX_A_B_alt_1_CIT	-4663	-4425
	6O4Z_A_B_alt_2_NCA	-5566	-4.24
	6O53_A_B_alt_2_NCA	-5243	-3909
	6O53_A_B_alt_2_DMS	-2686	-2.12
	6O4Z_A_B_alt_1_CIT	-4956	-4426
	6O53_A_B_alt_1_1KX	-6.53	-5423
	1UWH_A_B_032	-6431	-6794
	6O53_A_B_alt_1_NCA	-5241	-3909
	6O4Y_A_B_alt_1_DMS	-2573	-2008
	6O4Y_A_B_alt_2_DMS	-2608	-1964
	3OG7_A_B_BAX	-6774	-7225
	5CSW_A_B_P06	-6741	-6308
	6ULN_A_B_1KX	-7337	-5235
	6O53_A_B_alt_2_CIT	-5204	-4404
	6O53_A_B_alt_1_DMS	-2678	-2.12
	5CSW_A_B_032	-6809	-6594
	6ULN_A_B_DMS	-2483	-2383
	6O4Z_A_B_alt_2_URE	-3456	-3304
	6O4Z_A_B_alt_1_URE	-3464	-3301
	6O53_A_B_alt_1_CIT	-5165	-4404
	1UWJ_A_B_032	-11499	-10103
	6O4Y_A_B_alt_2_CIT	-5281	-4.42
	4XV2_A_B_032	-6628	-7069
	6XAG_C_D_P06	-6422	-6.92
	3OG7_A_B_032	-7429	-6593
	6O53_A_B_alt_1_URE	-3449	-2982
	6O4Y_A_B_alt_2_URE	-3.24	-2639
	5HIE_A_B_alt_2_P06	-7694	-8129
	5CT7_A_B_P06	-6.67	-6768
	6V2U_A_B_P06	-6977	-6746
	6O4Y_A_B_alt_1_1KX	-6.39	-5123
	6O4Y_A_B_alt_2_1KX	-6264	-5231
	6O4Z_A_B_alt_1_NCA	-5544	-4249
	1UWJ_A_B_BAX	-12024	-12064
	4JVG_A_B_P06	-6861	-9049
	1KZP_A_B_DMS	-2722	-2485
	5HIE_A_C_alt_2_P06	-8753	-6058
	4YHT_A_B_P06	-6289	-6676
	6O51_A_B_alt_1_URE	-3477	-2924
	3C4C_A_B_P06	-7052	-6.95
	1KZO_A_B_DMS	-2757	-2534
	6O51_A_B_alt_2_URE	-3459	-2922
	6N0P_A_B_alt_1_P06	-6626	-6526
	6O4Y_A_B_alt_2_NCA	-5387	-3703
	6O51_A_B_alt_1_1KX	-6994	-5565
	3OMV_A_B_P06	-6974	-7563
	5HIE_A_C_alt_1_P06	-8753	-6058
	3D4Q_A_B_P06	-7025	-6.7
	6ULN_A_B_CIT	-5372	-4624
	4R5Y_A_B_BAX	-10025	-7788
	5HIE_A_B_alt_1_P06	-7525	-8129
	3CU8_A_B_alt_1_CIT	-4571	-4995
	6O51_A_B_alt_1_NCA	-5233	-3942
	6O4Z_A_B_alt_2_CIT	-5043	-4424
	1UWJ_A_B_P06	-10008	-9896
	6O51_A_B_alt_1_CIT	-5034	-4566
	6O51_A_B_alt_2_CIT	-5.05	-4717
	4JVG_A_B_BAX	-7.66	-10579
	3OG7_A_B_P06	-6917	-6641
	6O4Z_A_B_alt_1_1KX	-6553	-5289
	6O4Z_A_B_alt_2_DMS	-2434	-2178
	6ULN_A_B_URE	-3489	-2886
	6O51_A_B_alt_2_NCA	-5208	-3939
	4R5Y_A_B_032	-6419	-7.0
	3C4C_A_B_032	-7.18	-6676
	5CT7_A_B_BAX	-7069	-10795
	6O4Z_A_B_alt_1_DMS	-2654	-2182
	4XV2_A_B_BAX	-6979	-7.46
	6ULN_A_B_NCA	-5189	-3815
	3G5Y_A_B_alt_2_HYP	-4667	-4198
	6ULN_A_C_1KX	-6983	-3662
	6ULN_D_E_DIF	-5935	-6493
	6ULR_A_C_1KX	-7226	-3689
	6ULI_A_C_1KX	-7024	-3658
	3G5Y_A_B_alt_1_HYP	-4667	-4199
	3C09_B_C_NCT	-4544	-4231
	6ARU_B_C_STR	-6531	-6647
	3C09_H_L_NCT	-4.5	-4354
	4KRO_C_D_STR	-6808	-6684
	6JTP_A_C_alt_1_1KX	-6895	-3637
	1YY9_C_D_STR	-6631	-7258
	6JTP_A_C_alt_2_1KX	-7008	-3637
	6ULR_D_E_DIF	-5781	-6113
	4KRP_C_D_STR	-6524	-6.73
PRISM_interfaces_RepurposingTo	3p86AB_3omvA_0_4rzvB_0_P06	-6673	-6504
	2fb8AB_6ogeA_0_4i1zA_1_P06	-8319	-7277
	1hvvAB_2l9uA_0_2n2aB_0_GAI	-2.86	-2401
	2gdgBC_6p8qC_1_6ogeA_1_FUN	-6706	-5588
	2fb8AB_3kexA_1_4i1zA_1_032	-7247	-7334
	2y4iBC_7juxA_2_1s9iA_0_QOM	-6153	-6699
	2nxmAB_4leoC_2_4uipA_1_RIT	-6803	-6487
	2fb8AB_3omvA_0_6q0kA_2_BAX	-7058	-9975
	1qjgEF_5cusA_1_3qwqA_1_DXC	-6376	-7271
	2fb8AB_3omvA_0_4rzvB_0_P06	-8692	-6857
	2nxmAB_1yy9A_2_3kexA_1_ROC	-7981	-7486
	1v1pAB_6ptsD_0_2l05A_2_CIT	-4193	-4233
	2fb8AB_4rzvB_2_3omvA_1_BAX	-7629	-6928
	2wgvAB_5x2aB_1_3pp0B_0_DMS	-1945	-2266
	2nxmAB_3qwqA_2_1n3hA_2_TPV	-7822	-8075
	2nxmAB_3n85A_1_4uipA_1_DMS	-2206	-1888
	2qrnAB_6scmA_2_1fhsA_0_STI	-7328	-8122
	1hvvAB_2m20A_1_2n2aB_0_GAI	-2097	-1759
	2qrnAB_4nyiS_1_1fhsA_0_STI	-7575	-8379
	2fb8AB_6q0kA_0_3omvA_1_032	-9414	-6653
	3usuGH_6ptsD_0_5tarA_2_ADE	-4351	-4724
	2fb8AB_6nybA_1_3omvA_2_032	-7.02	-6279
	3a29BD_1m17A_0_5cusA_1_CIT	-4699	-5021
	3p86AB_6uanB_0_3omvA_0_P06	-6942	-9216
	2fb8AB_3omvA_2_6uanB_2_P06	-9529	-6884
	2nxmAB_3qwqA_2_1n3hA_2_DMS	-2767	-2318
	2nxmAB_3n85A_1_4uipA_1_RIT	-5.68	-6239
	2fb8AB_3omvA_0_6nsqA_0_032	-5805	-10116
	2nxmAB_4leoC_2_4uipA_1_017	-3978	-4115
	1hvvAB_2l9uA_0_2n2aA_0_GAI	-2862	-2606
	1hvvAB_2l9uB_0_2n2aB_0_GAI	-1948	-2.34
	1si9AC_1milA_0_5wb8A_2_CIT	-4998	-4.8
	2fb8AB_4leoC_1_1m17A_0_032	-8487	-6655
	2fb8AB_3omvA_0_6q0kA_1_BAX	-6628	-9567
	1xcfAB_4zdrA_2_6q0kA_0_OLA	-4941	-5217
	2nxmAB_1yy9A_2_1n3hA_2_MK1	-7875	-7036
	2q6fAB_6j71A_0_1fhsA_0_DMS	-2052	-2215
	3k6cBC_1n3hA_0_4zdrA_1_GOA	-3495	-3158
	1v1pAB_2kv4A_0_1oy2A_0_CIT	-3583	-5845
	2fb8AB_3omvA_2_6nybA_2_BAX	-7763	-7665
	2fb8AB_6nybA_0_3omvA_2_BAX	-6762	-10216
	2fb8AB_4rzvB_0_3omvA_1_BAX	-7303	-7669
	1v6iAD_6q0kA_0_4zdrA_2_ADE	-4312	-4053
	2q6fAB_6q0kA_1_3omvA_0_DMS	-2193	-1964
	2wgvAB_5x2aB_1_3pp0B_2_DMS	-2163	-2276
	1hvvAB_2m20A_1_2jwaA_2_GAI	-2099	-2267
	2fb8AB_6uanB_0_3omvA_0_P06	-6397	-9792
	2fb8AB_4rzvB_2_3omvA_0_BAX	-7463	-6983
	3p86AB_3omvA_1_4rzvB_1_P06	-6947	-6596
	2fb8AB_4leoC_1_4i1zA_0_P06	-6839	-8751
	2fb8AB_3omvA_0_6uanB_1_BAX	-9012	-7287
	2fb8AB_3omvA_2_6q0kA_1_BAX	-6823	-9399
	3p86AB_3omvA_1_6q0kA_1_P06	-7507	-8703
	2fb8AB_6nsqA_0_3omvA_0_032	-6.3	-6072
	3p86AB_3omvA_0_6nsqA_0_P06	-7563	-6974
	2fb8AB_3n84A_0_3w32A_0_BAX	-6739	-7353
	2fb8AB_3omvA_2_4rzvB_0_032	-6637	-6.15
	2fb8AB_3omvA_0_6nsqA_1_BAX	-6922	-11039
	3k6cBC_4xwxA_0_4zdrA_1_GOA	-3087	-3098
	1v6iAD_5cusA_0_1fhsA_0_ADE	-5.21	-5003
	2y4iBC_7juxA_2_7m0xB_0_QOM	-6942	-8495
	2y4iBC_7juxA_2_7m0xB_1_EUI	-6428	-8215
	2nxmAB_1yy9A_2_1n3hA_2_AB1	-7044	-7909
	2fb8AB_6nsqA_2_3omvA_0_BAX	-11.26	-6738
	2fb8AB_3omvA_2_6nybA_2_P06	-8008	-7357
	1x7oAB_5cdwE_0_3p11A_0_ADN	-5248	-6156
	2nxmAB_3n85A_1_1yy9A_2_RIT	-6658	-4.77
	1uv6GH_6xguB_0_6q0kA_0_CWB	-6689	-7.58
	3e7kAB_2n5sA_0_2n2aA_0_GAI	-2101	-1852
	1hvvAB_2n2aA_2_3ksyA_2_GAI	-2403	-3303
	2fb8AB_3omvA_0_4rzvB_1_BAX	-6844	-6.91
	2q6fAB_6q0kA_1_3omvA_0_010	-4217	-4346
	1hvvAB_2l9uB_0_1xdvA_0_GAI	-2667	-3372
	2fb8AB_6q0kA_0_3omvA_0_032	-8.35	-5755
	2wh0CD_3n85A_1_1xd4B_2_CIT	-4713	-4379
	2fb8AB_6uanB_2_3omvA_0_BAX	-6.83	-9384
	1h1tAB_3sa0A_1_1milA_0_DMS	-2273	-2474
	2fb8AB_4rzvB_0_3omvA_1_032	-7023	-6025
	2nxmAB_3qwqA_2_1n3hA_2_DR7	-5721	-6925
	1hvvAB_2l9uB_0_2jwaA_2_GAI	-2614	-2048
	2fb8AB_4rzvB_1_3omvA_0_P06	-7045	-7564
	1hvvAB_5ob4A_1_2l9uB_2_GAI	-2494	-2738
	2fb8AB_6uanB_0_3omvA_0_BAX	-6641	-9787
	1uv6GH_6xguB_0_6q0kA_0_NCT	-5173	-4968
	2fb8AB_4rzvB_2_3omvA_1_032	-6752	-6439
	3p86AB_6nsqA_0_3omvA_0_P06	-6989	-7526
	2fb8AB_3omvA_2_6nybA_1_P06	-7.05	-6959
	2fb8AB_6nsqA_2_3omvA_1_032	-9244	-6374
	2fb8AB_4rzvB_1_3omvA_1_BAX	-7073	-9362
	2fb8AB_3omvA_0_6q0kA_1_032	-6735	-8742
	1ha7QR_4nyiS_0_3sa0A_1_URE	-3556	-3818
	2nxmAB_3n85A_1_4uipA_1_DR7	-5739	-6094
	2fb8AB_3omvA_2_6q0kA_0_032	-6172	-9049
	2nxmAB_1yy9A_2_1n3hA_2_DMS	-3092	-2744
	1gu9GH_5vykC_0_4dstA_0_GOA	-2714	-3049
	2fb8AB_6uanB_2_3omvA_1_032	-6195	-9772
	3fryAB_1milA_0_6scmA_0_CIT	-4288	-4892
	2nxmAB_4leoC_2_4uipA_1_MK1	-6736	-7532
	2nxmAB_1yy9A_2_1n3hA_2_017	-4608	-5427
	3k6cBC_4i1zA_0_5ob4A_0_GOA	-3394	-2642
	2fb8AB_4rzvB_2_3omvA_2_P06	-6712	-6868
	2nxmAB_1yy9A_2_3kexA_1_DMS	-2309	-2136
	2nxmAB_3n85A_1_1yy9A_2_1UN	-6254	-5746
	2nxmAB_1yy9A_2_3kexA_1_TPV	-8131	-6.24
	2q6fAB_6j71A_0_1fhsA_0_010	-4106	-5045
	3p86AB_3omvA_0_6q0kA_0_P06	-7416	-7585
	3e7kAB_2m20A_0_2n2aB_0_GAI	-2265	-2242
	2fb8AB_6uanB_0_3omvA_2_032	-6058	-9897
	2fb8AB_3omvA_2_6uanB_0_BAX	-9344	-6701
	1x7oAB_1tceA_1_3kexA_2_ADN	-5439	-6633
	1uv6GH_6xguB_0_6q0kA_0_DMS	-2558	-2106
	2fb8AB_6uanB_2_3omvA_2_032	-6643	-10351
	2fb8AB_6q0kA_0_3omvA_1_BAX	-9.34	-6998
	1hvvAB_2n2aA_2_1xdvA_0_GAI	-2349	-2714
	2y4iBC_7juxA_0_1s9iA_0_QOM	-6576	-8224
	1hvvAB_2l9uA_0_2jwaA_2_GAI	-2092	-2031
	3p86AB_6q0kA_0_3omvA_0_P06	-7535	-7418
	2fb8AB_3omvA_0_6nsqA_2_BAX	-7833	-10734
	2nxmAB_1yy9A_2_1n3hA_2_URE	-3209	-3064
	2fb8AB_3p11A_0_4i1zA_1_BAX	-6905	-9.19
	1uv6GH_6xguB_0_6q0kA_0_CCE	-3615	-3.46
	2fb8AB_3omvA_0_4rzvB_1_P06	-6982	-7.27
	1w9eAB_1shcA_0_5wb8A_1_BEZ	-3678	-4496
	3hbrAB_4xwxA_0_3njpA_0_O6P	-5885	-6.69
	2fb8AB_6uanB_2_3omvA_1_P06	-6846	-9996
	3k6cBC_2jwaA_0_5cusA_2_GOA	-2481	-3705
	2fb8AB_3omvA_2_6uanB_2_032	-9263	-6683
	2fb8AB_6nsqA_2_3omvA_1_P06	-6342	-7221
	3p86AB_6q0kA_1_3omvA_0_P06	-6087	-6647
	2fb8AB_4rzvB_0_3omvA_2_BAX	-7473	-6786
	2gdgBC_6p8qC_1_5cusA_0_FUN	-5163	-5275
	2nxmAB_3n85A_1_1yy9A_2_AB1	-6123	-6293
	1hvvAB_2l9uB_0_2n2aA_0_GAI	-2241	-2493
	2nxmAB_4leoC_2_4uipA_1_DR7	-6812	-6837
	2nxmAB_4leoC_2_4uipA_1_URE	-3507	-3598
	3p86AB_6uanB_0_3omvA_1_P06	-7.71	-10302
	2nxmAB_3qwqA_2_1n3hA_2_ROC	-7711	-7614
	1w9eAB_1shcA_0_1aweA_0_BEZ	-5459	-4873
	2y4iBC_6nsqA_0_7m0xB_1_EUI	-7734	-8944
	2fb8AB_6nsqA_2_3omvA_1_BAX	-10921	-6741
	2fb8AB_3omvA_2_4rzvB_1_032	-6291	-6736
	2fb8AB_3omvA_2_4rzvB_0_BAX	-6716	-7227
	2nxmAB_3qwqA_2_1n3hA_2_AB1	-6892	-6342
	1hvvAB_2m20A_1_2n2aA_0_GAI	-2449	-2.36
	2fb8AB_3omvA_2_6nsqA_1_032	-6346	-9266
	2nxmAB_3n85A_1_1yy9A_2_URE	-2763	-3001
	2nxmAB_4leoC_2_4uipA_1_ROC	-7417	-6691
	3p86AB_4rzvB_1_3omvA_0_P06	-6807	-7282
	2fb8AB_3omvA_2_6uanB_2_BAX	-9309	-8155
	2fb8AB_3omvA_2_6uanB_0_P06	-9628	-6376
	3oq2AB_1aweA_1_5x2aB_2_CIT	-4625	-4502
	1qjgEF_5cusA_1_3qwqA_1_EDT	-4832	-5162
	3p86AB_3omvA_0_6uanB_1_P06	-9876	-7034
	3a29BD_5wb8D_0_3pp0B_0_CIT	-4632	-4374
	1hvvAB_2m20A_1_2l9uB_2_GAI	-2063	-1962
	2fb8AB_3omvA_0_6uanB_0_032	-8776	-6325
	2y4iBC_7juxA_1_7m0xB_0_QOM	-6881	-8013
	3miyAB_3omvA_0_6q0kA_0_B49	-7095	-6454
	1v1pAB_2l05A_0_6ptsD_2_CIT	-4717	-5.5
	3p86AB_3omvA_1_6uanB_1_P06	-10172	-7751
	3p86AB_6q0kA_0_3omvA_1_P06	-6326	-6229
	2fb8AB_3p11A_0_4i1zA_1_032	-7027	-9968
	1v6iAD_5cusA_0_1n3hA_0_ADE	-5074	-4826
	2fb8AB_3omvA_0_4rzvB_2_P06	-6827	-6949
	2nxmAB_3n85A_1_1yy9A_2_017	-3.81	-3194
	2wgvAB_5x2aB_0_3pp0B_1_DMS	-3.02	-2001
	1x7oAB_2h46E_0_3p11A_0_ADN	-5453	-5901
	2fb8AB_6nsqA_0_3omvA_1_P06	-6713	-7009
	2fb8AB_3omvA_2_6q0kA_0_BAX	-7099	-9306
	1qjgEF_1aweA_1_2l1cA_2_AND	-6138	-5.15
	3a29BD_3omvA_1_6q0kA_2_CIT	-4943	-4.66
	2nxmAB_3n85A_1_4uipA_1_MK1	-6044	-6695
	2fb8AB_6ogeA_0_4i1zA_1_BAX	-8034	-6842
	2fb8AB_6uanB_0_3omvA_1_BAX	-6988	-9763
	2wgvAB_3n84A_0_3gopA_0_DMS	-2.12	-2342
	2nxmAB_3n85A_1_4uipA_1_017	-3836	-3264
	2fb8AB_3omvA_0_4rzvB_2_BAX	-7444	-7272
	1v6iAD_1oy2A_2_1aweA_2_ADE	-4125	-4826
	3p86AB_4rzvB_0_3omvA_0_P06	-6679	-7.5
	2wgvAB_3n84A_0_3pp0B_2_DMS	-2332	-2409
	2nxmAB_3qwqA_2_1n3hA_2_URE	-3033	-3115
	1hvvAB_2n2aA_2_2ks1B_0_GAI	-2359	-2272
	3k6cBC_4xwxA_0_4i1zA_0_GOA	-3256	-3.15
	2nxmAB_3n85A_1_1yy9A_2_FRD	-4205	-3534
	2fb8AB_6uanB_2_3omvA_1_BAX	-6887	-9141
	2y4iBC_7juxA_1_7m0xB_1_QOM	-6.84	-7698
	3p86AB_4i1zA_2_3kexA_0_P06	-7604	-7.64
	1hvvAB_2l9uB_0_2ks1B_0_GAI	-2228	-2.31
	3e7kAB_2m20A_0_2n2aB_1_GAI	-2498	-2288
	2fb8AB_3omvA_0_6nybA_1_BAX	-9925	-6705
	2fb8AB_3omvA_2_6q0kA_0_P06	-6848	-8442
	2fb8AB_3omvA_2_6uanB_1_BAX	-9063	-6214
	1hvvAB_2m20A_1_2ks1A_1_GAI	-1961	-2247
	2fb8AB_6nybA_1_3omvA_2_P06	-7573	-6509
	1x7oAB_1tceA_1_3p11A_0_ADN	-5416	-5757
	2nxmAB_1yy9A_2_3kexA_1_RIT	-7337	-6984
	1k50BD_1xdvA_1_2jitB_2_TOY	-5185	-5393
	3k6cBC_5ob4A_0_5cusA_2_GOA	-2311	-3689
	2fb8AB_3omvA_0_4rzvB_0_BAX	-6859	-7339
	2fb8AB_6uanB_2_3omvA_0_P06	-6.81	-10131
	1v1pAB_2kv4A_0_1n3hA_0_CIT	-3754	-5485
	2fb8AB_4rzvB_1_3omvA_1_P06	-6927	-7774
	2fb8AB_3omvA_0_6q0kA_0_BAX	-6984	-9853
	3p86AB_3omvA_0_6uanB_2_P06	-9442	-7.11
	2fb8AB_3p11A_0_4i1zA_1_P06	-6992	-9.44
	1nr9CD_3gopA_2_4nyiS_2_PYR	-3187	-4022
	2fb8AB_3omvA_0_6nsqA_2_P06	-6832	-9.15
	1v6iAD_1shcA_0_1aweA_2_ADE	-4053	-4503
	1qjgEF_5cusA_1_3qwqA_1_AND	-6294	-6955
	1h1tAB_6nsqA_1_4zdrA_1_DMS	-2471	-2371
	2fb8AB_6ogeA_0_4i1zA_1_032	-7029	-7235
	2wh0CD_1z9iA_0_1milA_0_CIT	-4.06	-4043
	2fb8AB_6uanB_0_3omvA_0_032	-6284	-9269
	2fb8AB_3omvA_2_6uanB_1_032	-9513	-6035
	1x7oAB_5cdwB_0_3kexA_2_ADN	-4179	-5718
	1hvvAB_5ob4A_1_1xdvA_0_GAI	-2.13	-3285
	2fb8AB_3kexA_1_4i1zA_1_BAX	-7586	-8102
	2fb8AB_6nybA_0_3omvA_2_P06	-6946	-7448
	2fb8AB_4rzvB_0_3omvA_0_P06	-7571	-6981
	3p86AB_3omvA_1_6nsqA_1_P06	-7344	-7238
	2fb8AB_6q0kA_0_3omvA_0_BAX	-9319	-6.84
	2y4iBC_7juxA_1_1s9iA_0_QOM	-6262	-7632
	3p86AB_6uanB_1_3omvA_0_P06	-7411	-9302
	3ht2AC_3qwqA_1_3p11A_0_DMS	-2565	-2313
	2y4iBC_7juxA_0_7m0xB_1_EUI	-6.05	-9641
	2wgvAB_3n84A_0_6p8qC_2_DMS	-2756	-1978
	2fb8AB_3omvA_2_4rzvB_0_P06	-6533	-6.39
	2fb8AB_6uanB_2_3omvA_2_P06	-7019	-9653
	2nxmAB_3qwqA_2_1n3hA_2_FRD	-4344	-4398
	2fb8AB_4leoC_1_1m17A_0_P06	-8847	-7273
	1qjgEF_1aweA_1_2l1cA_2_IPH	-4375	-3833
	2y4iBC_7juxA_1_1s9iA_0_EUI	-6443	-6998
	1hvvAB_2l9uA_0_2n2aA_1_GAI	-1944	-1684
	2fb8AB_4uipA_0_4nyiS_0_BAX	-7582	-7674
	2nxmAB_1yy9A_2_1n3hA_2_FRD	-4518	-5.62
	2fb8AB_6nsqA_0_3omvA_0_P06	-7836	-7507
	2fb8AB_4rzvB_2_3omvA_2_BAX	-7288	-6862
	2nxmAB_3qwqA_2_1n3hA_2_1UN	-7.42	-7.16
	2fb8AB_3omvA_2_4rzvB_2_BAX	-7.47	-7126
	1uv6GH_6xguB_0_6q0kA_0_ACH	-3.62	-3577
	3p86AB_3omvA_0_6nsqA_1_P06	-7751	-7202
	2nxmAB_1yy9A_2_3kexA_1_FRD	-4357	-4097
	2fb8AB_6nybA_0_3omvA_2_032	-6.73	-7374
	2y4iBC_7juxA_0_7m0xB_1_QOM	-6554	-9408
	2fb8AB_6nsqA_0_3omvA_0_BAX	-11008	-6955
	3k6cBC_5ob4A_0_3gopA_1_GOA	-2672	-2788
	1nr9CD_1xdvA_1_4xwxA_2_PYR	-3858	-3797
	2fb8AB_4rzvB_1_3omvA_1_032	-6709	-6548
	2fb8AB_3omvA_2_6nybA_0_BAX	-9825	-6696
	3k6cBC_2jwaA_0_5cusB_0_GOA	-2.27	-3887
	2nxmAB_3n85A_1_1yy9A_2_TPV	-7351	-5132
	2nxmAB_1yy9A_2_1n3hA_2_RIT	-6775	-7352
	2nxmAB_4leoC_2_4uipA_1_FRD	-4203	-4612
	2fb8AB_4rzvB_2_3omvA_1_P06	-7.43	-6457
	2q6fAB_4xwxA_0_6p8qC_1_010	-4453	-4888
	2nxmAB_3n85A_1_1yy9A_2_MK1	-7302	-4789
	2fb8AB_6nsqA_2_3omvA_0_032	-9494	-6715
	2fb8AB_3omvA_0_6q0kA_0_032	-5714	-10864
	3e7kAB_2m20A_0_2n2aA_0_GAI	-2.43	-2264
	1nr9CD_3gopA_2_4xwxA_2_PYR	-3246	-3595
	2nxmAB_3n85A_1_4uipA_1_ROC	-6432	-5517
	2nxmAB_3qwqA_2_1n3hA_2_MK1	-7174	-7.59
	2fb8AB_3omvA_0_4rzvB_2_032	-6172	-6131
	2nxmAB_4leoC_2_4uipA_1_DMS	-2383	-2616
	2fb8AB_3omvA_0_6uanB_0_P06	-10144	-6984
	2wgvAB_3n84A_0_4i1zA_1_DMS	-2484	-2.5
	1k50BD_5cusB_0_7aeiA_1_TOY	-5277	-6356
	3p86AB_6q0kA_1_3omvA_1_P06	-6.44	-7975
	2fb8AB_3omvA_2_6q0kA_2_P06	-6338	-9107
	3k6cBC_4xwxA_0_3gopA_1_GOA	-3018	-3605
	2fb8AB_3omvA_0_6uanB_1_032	-8983	-6638
	2gdgBC_3ny5B_1_4zdrA_1_CIT	-3915	-4441
	3p86AB_3omvA_1_6uanB_2_P06	-10049	-8043
	1h1tAB_3sa0A_1_2zoqA_0_DMS	-2199	-2244
	2fb8AB_3omvA_0_6q0kA_0_P06	-6719	-9.18
	1k50BD_1milA_2_7aeiA_1_TOY	-5608	-5177
	2fb8AB_3omvA_2_4rzvB_2_P06	-6.43	-6751
	2fb8AB_6uanB_0_3omvA_2_BAX	-6676	-9378
	2fb8AB_3omvA_0_6q0kA_1_P06	-6863	-9005
	1uv6GH_6xguB_0_6q0kA_0_GNT	-5876	-7382
	2fb8AB_4leoC_1_1m17A_0_BAX	-8814	-7197
	2gdgBC_3ny5B_1_4zdrA_1_FUN	-5204	-5756
	2fb8AB_4rzvB_2_3omvA_0_P06	-7267	-9.33
	3a29BD_3pp0B_0_5wb8D_1_CIT	-3.79	-4893
	3ht2AC_5cusA_0_1yy9A_0_DMS	-2421	-2283
	2nxmAB_1yy9A_2_3kexA_1_1UN	-7163	-6711
	3k6cBC_1n3hA_0_3njpA_0_GOA	-3291	-3525
	1suwCD_1griA_0_1shcA_2_CIT	-3993	-4431
	1h1tAB_3sa0A_1_3n84A_0_DMS	-1952	-1.77
	3p86AB_4rzvB_1_3omvA_1_P06	-7203	-7315
	1hvvAB_2l9uA_0_2ks1A_1_GAI	-1956	-2184
	3p86AB_3omvA_1_6nsqA_0_P06	-7495	-6484
	3a29BD_6jwlA_2_3kexA_0_CIT	-4131	-4411
	2fb8AB_3omvA_2_6nybA_1_032	-6471	-6134
	3p86AB_3omvA_0_6uanB_0_P06	-9071	-7943
	2fb8AB_3omvA_0_6nsqA_1_P06	-7538	-6277
	2fb8AB_4rzvB_0_3omvA_2_P06	-7054	-7159
	2nxmAB_3n85A_1_4uipA_1_FRD	-4248	-3445
	3p86AB_7aeiA_2_3kexA_0_P06	-7977	-10.19
	2fb8AB_3omvA_2_4rzvB_2_032	-7062	-8447
	2fb8AB_3omvA_2_4rzvB_1_BAX	-7476	-7008
	2fb8AB_6nybA_1_3omvA_2_BAX	-8929	-7692
	2fb8AB_3omvA_2_6nsqA_0_BAX	-6817	-11095
	3e7kAB_2n5sA_0_2n2aB_0_GAI	-2156	-2409
	2fb8AB_3n84A_0_3w32A_0_032	-6253	-7554
	2fb8AB_6nsqA_0_3omvA_1_BAX	-11297	-6778
	2fb8AB_6q0kA_0_3omvA_1_P06	-9106	-6759
	1v6iAD_5cusA_0_1n3hA_1_ADE	-4517	-4668
	2q6fAB_4xwxA_0_6p8qC_1_DMS	-2116	-2341
	1qjgEF_1aweA_1_2l1cA_2_EDT	-5221	-4603
	3k6cBC_1n3hA_0_5cusB_0_GOA	-3668	-3982
	2fb8AB_3omvA_0_6uanB_0_BAX	-9589	-6288
	1v6iAD_1n3hA_0_4zdrA_2_ADE	-4688	-4364
	2nxmAB_3n85A_1_4uipA_1_URE	-2896	-2687
	2fb8AB_4rzvB_1_3omvA_0_BAX	-6886	-7735
	2y4iBC_7juxA_2_7m0xB_0_EUI	-5982	-8205
	2fb8AB_3omvA_2_6uanB_1_P06	-10244	-7498
	2nxmAB_3n85A_1_4uipA_1_AB1	-6644	-5086
	1v1pAB_6ptwD_0_2l05A_2_CIT	-4573	-4191
	3bxcCD_1shcA_1_5cusB_0_CIT	-4305	-4864
	2nxmAB_3qwqA_2_1n3hA_2_017	-3673	-5007
	3p86AB_4rzvB_0_3omvA_1_P06	-7002	-7387
	1hvvAB_2l9uA_0_2ks1B_0_GAI	-2312	-2271
	2fb8AB_4uipA_0_4nyiS_0_P06	-7335	-7.53
	2fb8AB_6uanB_2_3omvA_0_032	-6691	-9187
	2fb8AB_4rzvB_0_3omvA_0_032	-6498	-8013
	2fb8AB_4leoC_1_4i1zA_0_032	-7315	-9689
	2nxmAB_1yy9A_2_1n3hA_2_TPV	-7901	-9081
	1hvvAB_2l9uA_0_3ksyA_2_GAI	-2617	-3.27
	3a29BD_3kexA_0_5wb8D_1_CIT	-4142	-4779
	2fb8AB_3omvA_2_6uanB_0_032	-9106	-6168
	2nxmAB_1yy9A_2_3kexA_1_DR7	-7172	-6976
	1h1tAB_3sa0A_1_1n3hA_2_DMS	-2177	-2635
	1nr9CD_3gopA_2_1xdvA_1_PYR	-2.93	-3621
	2fb8AB_4rzvB_0_3omvA_0_BAX	-7946	-7065
	2gdgBC_6p8qC_1_5cusA_0_CIT	-4678	-4829
	2fb8AB_4leoC_1_4i1zA_0_BAX	-7022	-9042
	1hvvAB_5ob4A_1_2ks1B_0_GAI	-2183	-1981
	2fb8AB_6uanB_0_3omvA_1_032	-6454	-9201
	2fb8AB_3omvA_0_4rzvB_0_032	-6017	-6883
	1nr9CD_3gopA_2_5cusA_0_PYR	-4128	-4327
	2fb8AB_3omvA_0_6uanB_1_P06	-10097	-6623
	3e7kAB_2n2aB_0_2n5sA_0_GAI	-2294	-2406
	2fb8AB_3omvA_2_6nybA_1_BAX	-7825	-6822
	2y4iBC_7juxA_0_7m0xB_0_EUI	-6014	-9246
	2fb8AB_4rzvB_0_3omvA_2_032	-5938	-6144
	2nxmAB_3qwqA_2_1n3hA_2_RIT	-6.3	-5886
	2y4iBC_6nsqA_0_7m0xB_1_QOM	-8447	-8311
	2fb8AB_6nsqA_2_3omvA_0_P06	-7866	-6.64
	2fb8AB_3omvA_0_6nybA_1_032	-6.62	-6712
	2y4iBC_6nsqA_0_7m0xB_0_QOM	-7551	-8411
	2nxmAB_4leoC_2_4uipA_1_1UN	-6574	-6694
	2fb8AB_3omvA_0_6nybA_1_P06	-6938	-7125
	1qjgEF_1aweA_1_2l1cA_2_DXC	-6086	-5.01
	2nxmAB_1yy9A_2_1n3hA_2_DR7	-6544	-7.02
	1hvvAB_2m20A_1_1xd4B_0_GAI	-2125	-3061
	2nxmAB_1yy9A_2_1n3hA_2_1UN	-6.91	-7368
	2y4iBC_7juxA_1_7m0xB_1_EUI	-6125	-8212
	2nxmAB_3n85A_1_4uipA_1_TPV	-6534	-5583
	2fb8AB_3omvA_2_6q0kA_2_BAX	-6812	-9426
	3k6cBC_5ob4A_0_4i1zA_0_GOA	-2723	-4507
	2fb8AB_3omvA_2_6nybA_2_032	-6.86	-7245
	2fb8AB_3omvA_2_6nybA_0_P06	-7123	-6665
	3e7kAB_2l9uA_0_2m20A_0_GAI	-2613	-1764
	2fb8AB_3omvA_0_4rzvB_1_032	-6566	-6536
	1qjgEF_5cusA_1_3qwqA_1_IPH	-4001	-4.92
	1hvvAB_2l9uB_0_2n2aA_1_GAI	-2512	-1853
	1hvvAB_2l9uA_0_1xdvA_0_GAI	-2.28	-3121
	1hvvAB_2m20A_1_2n2aA_1_GAI	-1928	-1718
	2fb8AB_3omvA_2_6nybA_0_032	-8302	-6857
	2nxmAB_1yy9A_2_1n3hA_2_ROC	-7729	-7479
	3p86AB_6nsqA_0_3omvA_1_P06	-7.06	-7943
	2y4iBC_7juxA_0_7m0xB_0_QOM	-6753	-7957
	2nxmAB_1yy9A_2_3kexA_1_017	-4255	-3704
	3a29BD_6jwlA_0_5cusA_1_CIT	-5047	-5016
	3ht2AC_5cusA_0_3qwqA_0_DMS	-2285	-2504
	2fb8AB_3omvA_0_6nsqA_1_032	-6445	-10473
	1h1tAB_2w96A_1_5fwmK_1_DMS	-2061	-2294
	2fb8AB_3omvA_2_6q0kA_2_032	-6883	-9126
	2fb8AB_3n84A_0_3w32A_0_P06	-7212	-7.13
	2fb8AB_4uipA_0_4nyiS_0_032	-8493	-7776
	2fb8AB_3omvA_0_6nsqA_0_BAX	-7035	-10987
	2y4iBC_6nsqA_0_7m0xB_0_EUI	-7512	-8309
	2nxmAB_3n85A_1_1yy9A_2_DMS	-2196	-2379
	2nxmAB_4leoC_2_4uipA_1_TPV	-6713	-7973
	2fb8AB_3omvA_2_6nsqA_1_BAX	-7052	-11376
	2nxmAB_1yy9A_2_3kexA_1_MK1	-7296	-6911
	3kzhAB_1aweA_0_4i1zA_2_CIT	-4276	-4062
	3kl2IJ_2kv4A_0_1m17A_0_NCA	-3693	-4.26
	2fb8AB_6uanB_0_3omvA_1_P06	-6536	-10046
	3e7kAB_2n2aB_0_2m20A_1_GAI	-2.35	-2451
	2fb8AB_3omvA_2_6q0kA_1_P06	-6732	-8919
	3k6cBC_4i1zA_0_5ob4A_1_GOA	-4502	-2655
	2gmyBC_6jwlA_0_3p11A_1_DMS	-2257	-2449
	2fb8AB_3omvA_2_6nsqA_0_032	-6623	-7985
	2fb8AB_6nsqA_0_3omvA_1_032	-8972	-6864
	2fb8AB_3kexA_1_4i1zA_1_P06	-7188	-7.81
	3p86AB_6nsqA_1_3omvA_0_P06	-7043	-7375
	3p86AB_3omvA_0_6q0kA_1_P06	-7528	-8999
	2fb8AB_6q0kA_0_3omvA_0_P06	-9125	-7043
	2nxmAB_4leoC_2_4uipA_1_AB1	-6351	-6.04
	2fb8AB_4rzvB_1_3omvA_0_032	-6507	-5786
	3p86AB_3omvA_1_6q0kA_0_P06	-6.7	-6422
	2y4iBC_7juxA_1_7m0xB_0_EUI	-6006	-8033
	3miyAB_4rzvB_0_3omvA_0_B49	-6451	-5969
	1k50BD_4zdrA_0_5j18A_1_TOY	-5613	-5477
	2fb8AB_3omvA_2_4rzvB_1_P06	-6296	-6948
	1znpBC_1oy2A_0_2zoqA_1_CIT	-5626	-5343
	1hvvAB_2l9uB_0_3ksyA_2_GAI	-2516	-3297
	3p86AB_6nsqA_1_3omvA_1_P06	-7034	-7.47
	2fb8AB_4rzvB_2_3omvA_2_032	-6389	-6033
	2y4iBC_7juxA_2_7m0xB_1_QOM	-6943	-7592
	2nxmAB_1yy9A_2_3kexA_1_URE	-3197	-2707
	1uv6GH_6xguB_0_6q0kA_0_QMR	-5923	-6546
	2nxmAB_3n85A_1_4uipA_1_1UN	-6353	-5608
	2fb8AB_6uanB_0_3omvA_2_P06	-7208	-9.67
	3p86AB_3omvA_1_4rzvB_0_P06	-7081	-6498
	3k6cBC_4zdrA_0_1n3hA_0_GOA	-2979	-3486
	2fb8AB_3omvA_2_6nsqA_0_P06	-6737	-8951
	2fb8AB_3omvA_0_6nsqA_0_P06	-6841	-8262
	2fb8AB_6uanB_2_3omvA_2_BAX	-7513	-9828
	2nxmAB_3n85A_1_1yy9A_2_DR7	-6776	-6116
	1xdkEF_3ibeA_0_2n42A_1_9CR	-5517	-4732
	1k50BD_3w8qA_0_5j18A_1_TOY	-6.02	-5399
	2fb8AB_3omvA_0_6nsqA_2_032	-6887	-9.51
	2fb8AB_4rzvB_2_3omvA_0_032	-6889	-6314
	2fb8AB_3omvA_0_6q0kA_2_032	-6.44	-8059
	2nxmAB_1yy9A_2_3kexA_1_AB1	-6593	-6633
	2nxmAB_3n85A_1_1yy9A_2_ROC	-6658	-6533
	2gdgBC_6p8qC_1_6ogeA_1_CIT	-4727	-4543
	3p86AB_3kexA_0_7aeiA_2_P06	-6938	-7813
	2fb8AB_3omvA_0_6q0kA_2_P06	-6513	-9109
	2y4iBC_7juxA_0_1s9iA_0_EUI	-7.01	-7299
	3fryAB_4leoC_1_4xwxA_1_CIT	-3549	-4405
	1fvfAB_3w8qA_1_5vykC_2_GAI	-2704	-2.4
	2fb8AB_4rzvB_0_3omvA_1_P06	-7.76	-7785
	2fb8AB_3omvA_2_6nsqA_1_P06	-7.4	-8511
	2fb8AB_3omvA_2_6q0kA_1_032	-6774	-8256
	2y4iBC_7juxA_2_1s9iA_0_EUI	-6262	-6013
RepurposingFrom	4ZRO_A_B_alt_1_010	-4264	-4497
	3Q4C_A_B_P06	-7001	-6259
	5G1D_A_B_BEZ	-5.4	-4959
	1W9Q_A_B_BEZ	-5777	-5.27
	4MNF_A_B_alt_1_P06	-6743	-7037
	6NSQ_A_B_BAX	-10012	-11096
	4L7S_A_B_alt_2_B49	-7933	-6.28
	6R9H_B_D_BEZ	-6.13	-4241
	1YBO_A_B_BEZ	-5613	-5.03
	6NSQ_A_B_P06	-7956	-9892
	5VAM_A_B_alt_2_BAX	-10663	-6775
	4Q37_D_F_CIT	-4495	-4378
	6RLC_A_B_BEZ	-4805	-5.15
	3V8T_A_B_alt_1_B49	-7.97	-6548
	3PRI_A_B_P06	-6772	-6.89
	3UI3_A_B_CIT	-4364	-4222
	4L7S_A_B_alt_1_B49	-7759	-7286
	4KSP_A_B_P06	-6729	-8048
	5VAM_A_B_alt_2_032	-6653	-6709
	4PP7_A_B_P06	-7069	-6646
	6JHZ_A_B_CIT	-4194	-4401
	1OBZ_A_B_BEZ	-5782	-5608
	1N99_A_B_BEZ	-5996	-5.86
	3OMV_A_B_P06	-6931	-6601
	4ZRO_A_B_alt_2_010	-4252	-4501
	4FK3_A_B_BAX	-6823	-7115
	4H58_A_C_alt_1_BAX	-6.84	-11266
	6RLC_C_D_alt_1_BEZ	-4265	-5229
	1P9U_C_D_010	-4464	-4656
	6NSQ_A_B_032	-7112	-10531
	4XV2_A_B_032	-6624	-7.29
	6N0Q_A_B_alt_2_BAX	-10896	-10435
	3PPK_A_B_P06	-6793	-6905
	2P11_A_B_alt_1_B49	-6657	-5834
	6N0P_A_B_alt_1_P06	-6949	-6397
	4XV2_A_B_BAX	-7275	-7323
	4H58_B_C_alt_2_P06	-7061	-7655
	5ITA_A_B_032	-6.93	-6474
	5CT7_A_B_BAX	-9492	-10563
	4R5Y_A_B_BAX	-6918	-7259
	5VAL_A_B_BAX	-6289	-7.07
	3PSB_A_B_P06	-6586	-6863
	4H58_B_C_alt_1_032	-6607	-6627
	4H58_A_C_alt_2_032	-6758	-7.82
	5HID_A_B_alt_1_BAX	-8339	-6779
	5HID_A_B_alt_2_032	-6371	-6628
	6N0P_A_B_alt_2_P06	-6898	-6397
	4H58_A_C_alt_2_P06	-10336	-8543
	2Q6D_A_B_010	-4868	-4184
	1W9O_A_B_BEZ	-5.19	-5456
	4F49_C_D_010	-4291	-4208
	6P7G_A_B_BAX	-11068	-10832
	6RLC_C_D_alt_2_BEZ	-4267	-5229
	4XV3_A_B_032	-6633	-6945
	6UUO_A_B_P06	-6258	-6.31
	4G9C_A_B_P06	-6328	-8255
	3PPJ_A_B_P06	-6846	-6837
	4MF1_A_B_alt_2_B49	-6579	-6545
	6JIJ_A_B_010	-4304	-4208
	4H58_B_C_alt_2_032	-6758	-6627
	4XV1_A_B_BAX	-7443	-6779
	1UWJ_A_B_P06	-10.21	-9.91
	4H58_A_C_alt_2_BAX	-6.73	-11266
	6V34_A_B_BAX	-6963	-6921
	6N0Q_A_B_alt_2_P06	-8488	-6994
	5VAL_A_B_032	-6654	-6459
	5A2P_A_B_BEZ	-5361	-4863
	5XVO_E_F_CIT	-4328	-5343
	7KFT_A_B_CIT	-4338	-4017
	4DBN_A_B_P06	-6774	-6593
	4CQE_A_B_P06	-6746	-6595
	5ITA_A_B_BAX	-6914	-7.1
	3II5_A_B_032	-6688	-9853
	6CAD_A_B_032	-9828	-6216
	3C4C_A_B_BAX	-7006	-7945
	5HID_A_B_alt_1_P06	-6777	-6739
	4FK3_A_B_P06	-6.78	-6778
	3OG7_A_B_BAX	-7253	-6892
	1LVO_C_D_010	-4359	-4456
	4MBJ_A_B_032	-10092	-9.61
	1UWH_A_B_032	-8529	-8.67
	1UWH_A_B_P06	-7177	-10457
	4H58_A_C_alt_1_P06	-10023	-8543
	4XV1_A_B_032	-6152	-6508
	5XVN_M_N_CIT	-4573	-4293
	5HID_A_B_alt_2_BAX	-6869	-6779
	5VAM_A_B_alt_1_BAX	-10906	-6724
	4MBJ_A_B_BAX	-9356	-6501
	4XV3_A_B_BAX	-7145	-6775
	4JVG_C_D_P06	-8902	-8948
	4F49_A_B_010	-4375	-4254
	4CQE_A_B_032	-5.81	-6322
	5CSW_A_B_BAX	-7331	-6.8
	5CSW_A_B_032	-6326	-6287
	3TV6_A_B_P06	-6394	-6702
	2FB8_A_B_BAX	-6898	-7396
	4MNE_F_G_alt_2_P06	-10698	-7232
	3V8T_A_B_alt_2_B49	-6.3	-8402
	4CQE_A_B_BAX	-6993	-7163
	6UUO_A_B_032	-6194	-6508
	3SKC_A_B_P06	-10959	-6804
	2FB8_A_B_P06	-6962	-6985
	4PP9_A_B_B49	-6175	-6.59
	6P7G_A_B_P06	-8422	-9668
	6XAG_C_D_P06	-6707	-6701
	4JVG_C_D_BAX	-10072	-10322
	4YHT_A_B_P06	-6565	-6636
	4MF1_A_B_alt_1_B49	-7.07	-6962
	5ITA_A_B_P06	-6958	-6696
	4G9R_A_B_P06	-7197	-7377
	2ZU2_A_B_010	-4649	-4909
	4FK3_A_B_032	-6658	-6336
	4H58_B_C_alt_2_BAX	-6602	-5991
	6W81_A_B_alt_2_010	-4152	-4552
	5XVP_E_F_CIT	-4511	-4965
	7CR6_E_F_CIT	-4329	-4515
	4KSQ_A_B_P06	-6792	-6671
	4EHE_A_B_P06	-9315	-6.65
	6B8U_A_B_BAX	-10427	-10332
	3TV4_A_B_P06	-6551	-6.59
	4R5Y_A_B_P06	-6694	-6353
	4R5Y_A_B_032	-7151	-7419
	3D4Q_A_B_P06	-6921	-6836
	4H58_A_C_alt_1_032	-6335	-7.82
	6V34_A_B_P06	-6423	-6377
	6N0Q_A_B_alt_2_032	-9467	-6646
	6V34_A_B_032	-6698	-6272
	5HID_A_B_alt_1_032	-5706	-6628
	1P9U_A_B_010	-4462	-4488
	6N0Q_A_B_alt_1_032	-9523	-6593
	5VAM_A_B_alt_2_P06	-6243	-6317
	3PRF_A_B_P06	-6773	-7067
	3IDP_A_B_P06	-7916	-10449
	4JVG_A_B_P06	-9086	-8872
	2AMP_A_B_010	-4396	-4.43
	1UWJ_A_B_032	-10531	-10614
	6N0Q_A_B_alt_1_BAX	-11479	-9315
	6CAD_A_B_BAX	-10919	-9519
	5VAL_A_B_P06	-6769	-7011
	3OG7_A_B_P06	-7154	-6558
	6CAD_A_B_P06	-10595	-6172
	4H58_B_C_alt_1_BAX	-6682	-5991
	4XV3_A_B_P06	-7.02	-6609
	4MNE_B_C_alt_1_P06	-6426	-6607
	4MBJ_A_B_P06	-11328	-6737
	6U2H_C_D_P06	-6731	-6678
	4Q37_A_E_CIT	-4642	-4427
	4MNE_F_G_alt_1_P06	-9058	-7232
	6R9H_A_C_alt_2_BEZ	-5.11	-4866
	4H58_B_C_alt_1_P06	-7165	-7655
	3V8W_A_B_B49	-8.07	-7508
	1V1T_A_B_BEZ	-5387	-4836
	4EHG_A_B_P06	-10.08	-7029
	4JVG_A_B_BAX	-7352	-10589
	5HID_A_B_alt_2_P06	-6836	-6739
	6P7G_A_B_032	-10657	-10651
	1P9U_E_F_010	-4353	-4898
	3C4C_A_B_P06	-6977	-6609
	4E4X_A_B_P06	-9929	-6806
	4FC0_A_B_P06	-7773	-6752
	3V5J_A_B_B49	-7418	-7389
	5CT7_A_B_P06	-6948	-6776
	5XVN_E_F_CIT	-4798	-4333
	3C4C_A_B_032	-7098	-7575
	3Q96_A_B_P06	-7071	-7716
	4JVG_C_D_032	-8386	-8764
	5C9C_A_B_alt_2_P06	-6845	-6749
	5A2P_C_D_BEZ	-5085	-5323
	4MNE_B_C_alt_2_P06	-6428	-6181
	3II5_A_B_BAX	-9779	-6743
	3D23_A_C_010	-4133	-4209
	2P11_A_B_alt_2_B49	-6238	-5834
	5G1E_A_B_BEZ	-4486	-4404
	3PSD_A_B_P06	-9164	-6659
	1LVO_E_F_010	-4478	-4648
	4XV1_A_B_P06	-6611	-6458
	6B8U_A_B_P06	-7315	-9127
	5C9C_A_B_alt_1_P06	-7228	-7247
	5XVO_M_N_CIT	-4332	-5028
	5CT7_A_B_032	-8876	-7065
	5VAM_A_B_alt_1_032	-8529	-5968
	1LVO_A_B_010	-4534	-4.41
	6W81_A_B_alt_1_010	-4128	-4594
	6UUO_A_B_BAX	-6689	-6.9
	5VAM_A_B_alt_1_P06	-6461	-6381
	4E26_A_B_P06	-6475	-9.31
	6B8U_A_B_032	-6.65	-5641
	7KFU_A_B_CIT	-4.43	-3906
	3II5_A_B_P06	-6766	-6.51
	6R9H_A_C_alt_1_BEZ	-5113	-4862
	4JVG_A_B_032	-8541	-9079
	3P86_A_B_P06	-7445	-6619
	2FB8_A_B_032	-6759	-6.37
	6N0Q_A_B_alt_1_P06	-6374	-6592
	3PPZ_A_B_P06	-8754	-7273
	4MNF_A_B_alt_2_P06	-6733	-7013

## Sheet: Table S6
Table S6. Drug repurposing candidates detailed results.
PRISM Complex Name1	Chain 12	Chain 22	Drug Name	Ligand ID	Interfaces with the Drug	ΔGchain 13 (kcal/mol)	ΔGchain 23 (kcal/mol)
2nxmAB_4leoC_2_4uipA_1	ERBB3 (4LEO_C)	EGFR (4UIP_A)	Tipranavir	TPV	1D4S_A_B 1D4Y_A_B 2O4P_A_B 2O4N_A_B 2O4L_A_B 3SPK_A_B 4NJU_A_B 6DIL_A_B 6DIF_A_B	-6713	-7334
1uv6GH_6xguB_0_6q0kA_0	RAF1 (6XGU_B)	BRAF (6Q0K_A)	Granisetron	CWB	2YME_A_B 2YME_B_C 2YME_C_D 2YME_D_E 2YME_F_G 2YME_G_H 2YME_H_I 2YME_I_J	-6689	-7580
2nxmAB_4leoC_2_4uipA_1	ERBB3 (4LEO_C)	EGFR (4UIP_A)	Indinavir	MK1	1HSH_A_B 1HSG_A_B 2BPX_A_B 1C6Y_A_B 1SDT_A_B 1SDV_A_B 1SDU_A_B 1SGU_A_B 2B7Z_A_B 2R5P_A_B	-6736	-7532
1uv6GH_6xguB_0_6q0kA_0	RAF1 (6XGU_B)	BRAF (6Q0K_A)	Galantamine	GNT	2PH9_C_D 2PH9_D_E	-5876	-7382
2nxmAB_4leoC_2_4uipA_1	ERBB3 (4LEO_C)	EGFR (4UIP_A)	Saquinavir	ROC	1HXB_A_B 1C6Z_A_B 2NMY_A_B 2NMZ_A_B 2NNP_A_B 2NNK_A_B 3CYX_A_B 3D1X_A_B 3D1Y_A_B 3EL4_A_B 3EKQ_A_B 3NDU_C_D 3NDT_C_D 3PWR_A_B 3S56_A_B 3TKG_A_B 3TL9_A_B 3UFN_A_B 4QGI_A_B 5KQX_A_B	-7379	-6691
2nxmAB_3n85A_1_1yy9A_2	ERBB2 (3N85_A)	EGFR (1YY9_A)	Tipranavir	TPV	1D4S_A_B 1D4Y_A_B 2O4P_A_B 2O4N_A_B 2O4L_A_B 3SPK_A_B 4NJU_A_B 6DIL_A_B 6DIF_A_B	-7351	-5132
2nxmAB_3n85A_1_1yy9A_2	ERBB2 (3N85_A)	EGFR (1YY9_A)	Indinavir	MK1	1HSH_A_B 1HSG_A_B 2BPX_A_B 1C6Y_A_B 1SDT_A_B 1SDV_A_B 1SDU_A_B 1SGU_A_B 2B7Z_A_B 2R5P_A_B	-7302	-4789
1 First six characters define the template protein interface used for the complex via PRISM; the first four characters being the PDB ID and following two characters being the chain IDs forming the interface. Five characters separated by underscore define the chains forming the interface in the complex initial four characters being PDB ID and last character being the chain ID.
2 Highlighted chain is the one that the drug binds according to the docking results
3 ΔGchain 1 and ΔGchain 2 are binding free energies of drug to chain 1 and chain 2 respectively.

## Sheet: Table S7
Table S7. Cancer mutations at the protein-protein interfaces for “PRISM interfaces”.
PRISM_file_name	Template	Chain_1	Chain_2	Chain_1_interface_residues	Chain_2_interface_residues	Chain_1_interface_mutations	Chain_1_interface_mut_res_name	Chain_2_interface_mutations	Chain_2_interface_mut_res_name
1ivoBD_5wb8A_1_2kv4A_0	1ivoBD	5wb8A	2kv4A	[15, 16, 18, 19, 440, 350, 14, 409, 22, 467, 438, 357, 384, 348, 349, 12, 325, 17]	[44, 43, 40, 39, 38, 47, 50, 16, 45, 12, 37, 15, 52]	[14, 15, 18, 22, 349, 349, 349, 357, 409, 438, 440, 440, 440, 467, 467, 467, 467]	['L', 'T', 'G', 'D', 'P', 'P', 'P', 'F', 'H', 'I', 'S', 'S', 'S', 'I', 'I', 'I', 'I']	[15, 40, 45, 45]	['L', 'E', 'R', 'R']
3ltfAB_3njpA_0_2kv4A_1	3ltfAB	3njpA	2kv4A	[355, 26, 353, 69, 17, 384, 15, 16, 18, 408, 22, 465, 409, 325, 25, 29, 382, 357, 12]	[41, 53, 52, 15, 16, 22, 38, 45, 40, 44, 48, 50, 43, 51, 47]	[15, 18, 22, 353, 355, 357, 408, 409]	['T', 'G', 'D', 'R', 'D', 'F', 'Q', 'H']	[15, 40, 41, 45, 45]	['L', 'E', 'R', 'R', 'R']
1nqlAB_1yy9A_0_1p9jA_1	1nqlAB	1yy9A	1p9jA	[11, 16, 18, 103, 45, 99, 69, 101, 15, 102]	[42, 33, 34, 35, 26, 32, 28, 30, 27, 1]	[15, 18, 99, 101, 103, 103, 103]	['T', 'G', 'S', 'Y', 'A', 'A', 'A']	[42]	['E']
1djtAB_2jitB_0_3pp0B_0	1djtAB	2jitB	3pp0B	[909, 908, 937, 934, 915, 910, 916, 905, 936, 912, 918, 917, 935]	[927, 929, 930, 933, 925, 926, 924, 921, 937]	[]	[]	[]	[]
3k9lAC_6epmR_1_4dstA_0	3k9lAC	6epmR	4dstA	[153, 27, 148, 149, 147, 150, 22, 28]	[26, 28, 27, 22, 149, 153, 152, 23]	[22, 22, 22, 22, 22, 27, 27, 28, 28, 147, 147, 147, 149, 149, 150]	['Q', 'Q', 'Q', 'Q', 'Q', 'H', 'H', 'F', 'F', 'K', 'K', 'K', 'R', 'R', 'Q']	[22, 22, 22, 22, 22, 23, 23, 26, 26, 26, 27, 27, 28, 28, 149, 149]	['Q', 'Q', 'Q', 'Q', 'Q', 'L', 'L', 'N', 'N', 'N', 'H', 'H', 'F', 'F', 'R', 'R']
1ivoBD_5wb8D_2_1p9jA_2	1ivoBD	5wb8D	1p9jA	[18, 323, 443, 417, 384, 15, 348, 408, 324, 409, 468, 346, 325, 357, 19, 382, 418, 441, 440, 17]	[39, 15, 53, 49, 46, 42, 45, 43, 40, 41, 14, 11, 37, 17]	[15, 18, 323, 323, 346, 357, 408, 409, 417, 417, 417, 418, 418, 440, 440, 440, 441, 441, 441, 441, 441, 443, 443, 468, 468, 468]	['T', 'G', 'D', 'D', 'H', 'F', 'Q', 'H', 'V', 'V', 'V', 'S', 'S', 'S', 'S', 'S', 'G', 'G', 'G', 'G', 'G', 'K', 'K', 'S', 'S', 'S']	[11, 15, 17, 42, 43]	['S', 'Y', 'L', 'E', 'R']
3gt8BC_3kexA_0_3pp0B_0	3gt8BC	3kexA	3pp0B	[713, 716, 717, 715, 712]	[1001, 1000, 1006, 1005, 1009, 999, 1002]	[]	[]	[]	[]
3ph1AB_5lv6A_0_2ks1A_0	3ph1AB	5lv6A	2ks1A	[661, 639, 646, 642, 640, 655, 669, 645, 662, 658, 641, 665, 643, 638, 657, 654, 637]	[74, 47, 42, 49, 48, 53, 63, 70, 77, 43, 67, 66, 50, 46, 56, 52]	[]	[]	[47, 49, 52, 53, 53, 56, 63, 66, 70, 77]	['R', 'S', 'T', 'S', 'S', 'S', 'L', 'V', 'V', 'R']
3k9lAC_4dstA_1_6cc9B_0	3k9lAC	4dstA	6cc9B	[151, 157, 43, 150, 50, 45, 153, 26, 152, 149, 148, 28, 27, 48, 147, 154, 22, 44]	[26, 42, 48, 45, 50, 153, 150, 152, 27, 149, 148, 43, 28, 22, 44, 1]	[22, 22, 22, 22, 22, 26, 26, 26, 27, 27, 28, 28, 44, 44, 48, 50, 50, 50, 50, 147, 147, 147, 149, 149, 150, 151, 154]	['Q', 'Q', 'Q', 'Q', 'Q', 'N', 'N', 'N', 'H', 'H', 'F', 'F', 'V', 'V', 'G', 'T', 'T', 'T', 'T', 'K', 'K', 'K', 'R', 'R', 'Q', 'R', 'D']	[22, 22, 22, 22, 22, 26, 26, 26, 27, 27, 28, 28, 44, 44, 48, 50, 50, 50, 50, 149, 149, 150]	['Q', 'Q', 'Q', 'Q', 'Q', 'N', 'N', 'N', 'H', 'H', 'F', 'F', 'V', 'V', 'G', 'T', 'T', 'T', 'T', 'R', 'R', 'Q']
1m6bAB_3n85A_0_5wb8D_0	1m6bAB	3n85A	5wb8D	[176, 188, 178, 193, 223, 78, 179, 146, 206, 180, 222, 231, 196, 208, 197, 121, 209]	[115, 180, 181, 79, 216, 190, 173, 172, 168, 200, 201, 202, 206, 217, 171, 189, 187, 186, 185, 141]	[78, 78, 121, 121, 121, 146, 176, 178, 178, 179, 179, 197, 208, 208, 209]	['R', 'R', 'R', 'R', 'R', 'L', 'M', 'K', 'K', 'G', 'G', 'V', 'P', 'P', 'L']	[79, 115, 141, 141, 141, 168, 168, 168, 171, 171, 180, 185, 189, 200, 200, 201, 201, 216]	['N', 'N', 'R', 'R', 'R', 'P', 'P', 'P', 'P', 'P', 'E', 'K', 'I', 'R', 'R', 'G', 'G', 'C']
1ps1AB_6xguB_0_4dstA_2	1ps1AB	6xguB	4dstA	[70, 88, 71, 67, 65, 55, 64, 66, 59, 85, 69, 89, 84, 68]	[70, 66, 54, 63, 67, 64, 41, 69, 37, 36, 39, 73]	[59, 59, 66, 67, 71, 71, 88, 89]	['R', 'R', 'Q', 'R', 'N', 'N', 'V', 'R']	[36, 36, 37, 39, 41, 54, 63, 64, 64, 64, 66, 67, 67, 69, 70, 73, 73]	['I', 'I', 'E', 'S', 'R', 'D', 'E', 'Y', 'Y', 'Y', 'A', 'M', 'M', 'D', 'Q', 'R', 'R']
3kk4AB_3omvA_0_6nsqA_2	3kk4AB	3omvA	6nsqA	[454, 461, 607, 447, 481, 402, 450, 611, 600, 444, 457, 608, 603, 604, 451, 441, 403, 404, 480, 458]	[708, 569, 565, 571, 512, 715, 709, 566, 706, 570, 511, 719, 716, 559, 558, 510, 509, 712, 562, 563, 711, 707]	[]	[]	[]	[]
3k9lAC_6cc9B_0_2n42A_1	3k9lAC	6cc9B	2n42A	[153, 25, 45, 50, 26, 146, 150, 149, 28, 44, 43, 48]	[26, 150, 45, 50, 148, 149, 27, 44, 147, 49, 48, 43]	[25, 25, 26, 26, 26, 28, 28, 44, 44, 48, 50, 50, 50, 50, 146, 146, 146, 146, 146, 149, 149, 150]	['Q', 'Q', 'N', 'N', 'N', 'F', 'F', 'V', 'V', 'G', 'T', 'T', 'T', 'T', 'A', 'A', 'A', 'A', 'A', 'R', 'R', 'Q']	[26, 44, 44, 48, 48, 49, 50, 50, 50, 147, 148]	['N', 'V', 'V', 'G', 'G', 'E', 'T', 'T', 'T', 'K', 'T']
1a79BC_1nqlA_2_3pp0B_1	1a79BC	1nqlA	3pp0B	[454, 488, 471, 460, 466, 467, 472, 468, 452, 473, 453, 461, 464, 449, 465, 412, 438, 455]	[831, 858, 786, 857, 970, 777, 708, 709, 784, 710, 707, 780, 739, 778, 706]	[438, 449, 453, 460, 461, 461, 467, 467, 467, 467, 468, 468, 468, 472, 488, 488]	['I', 'N', 'W', 'S', 'G', 'G', 'I', 'I', 'I', 'I', 'S', 'S', 'S', 'E', 'P', 'P']	[]	[]
3socAB_3n85A_1_5x2aB_0	3socAB	3n85A	5x2aB	[573, 576, 559, 542, 582, 376, 543, 574, 567, 544, 575, 373]	[986, 985, 808, 873, 987, 989, 991, 748]	[543, 573, 575]	['P', 'F', 'V']	[]	[]
2wl8BC_4i1zA_0_1xdvA_0	2wl8BC	4i1zA	1xdvA	[808, 805, 987, 846, 739, 813, 850, 847, 795, 848, 738, 986, 849, 804, 737]	[240, 310, 317, 507, 238, 318, 239, 235, 236]	[]	[]	[310]	['R']
3ph1AB_2m0bA_0_2ks1A_0	3ph1AB	2m0bA	2ks1A	[673, 666, 669, 642, 661, 662, 658, 644, 668, 643, 654, 665, 664]	[78, 77, 80, 81, 82, 43, 45, 44, 70, 66, 67, 74, 52, 63]	[]	[]	[44, 45, 52, 63, 66, 70, 77, 78, 78, 78, 78, 80]	['A', 'E', 'T', 'L', 'V', 'V', 'R', 'R', 'R', 'R', 'R', 'Q']
2pvyBD_3pp0B_0_2jitB_0	2pvyBD	3pp0B	2jitB	[928, 758, 929, 894, 757, 885, 886, 884, 897, 895, 882, 893, 792, 883, 793]	[748, 920, 709, 751, 921, 727, 876, 752, 878, 746, 749, 922, 721, 723, 722, 787, 785, 783, 886, 881]	[]	[]	[]	[]
2wzjBC_3w8qA_0_3omvA_2	2wzjBC	3w8qA	3omvA	[270, 260, 311, 309, 310, 305, 315, 306, 307, 308, 216, 156, 264, 261, 313, 159, 312, 274]	[384, 385, 379, 383, 516, 467, 507, 506, 505, 491, 512, 519, 388, 360, 552, 380, 525, 381, 378, 386, 488, 382, 517, 489, 392]	[264, 264, 264, 306, 308, 310, 310, 312, 313]	['P', 'P', 'P', 'P', 'M', 'I', 'I', 'E', 'L']	[]	[]
3pqjCD_5tarA_0_6ptwD_0	3pqjCD	5tarA	6ptwD	[133, 132, 94, 128, 90, 93, 107, 126, 108, 91, 97, 98, 129, 136]	[384, 383, 370, 371, 388, 373, 369, 387, 368, 357, 367, 376]	[91, 93, 97, 98, 98, 107, 108, 126, 126, 129, 136]	['E', 'I', 'R', 'E', 'E', 'E', 'D', 'D', 'D', 'Q', 'S']	[]	[]
1yrpAB_1s9iA_1_3sa0A_0	1yrpAB	1s9iA	3sa0A	[223, 240, 239, 102, 327, 77, 221, 106, 322, 74, 87, 220, 238, 243, 241, 107, 326, 319]	[191, 231, 259, 184, 13, 113, 186, 232, 263, 234, 185, 181, 182]	[77, 77, 106, 223, 238, 243, 243, 327]	['E', 'E', 'E', 'M', 'R', 'H', 'H', 'N']	[186, 186, 191, 191, 263]	['E', 'E', 'R', 'R', 'Y']
2zgsAB_1yy9A_0_1tceA_0	2zgsAB	1yy9A	1tceA	[15, 98, 90, 91, 45, 12, 17, 125, 93, 92, 13, 11, 69, 87, 16, 88, 14]	[32, 36, 37, 34, 40, 55, 44, 16, 20, 53, 51, 50, 59, 90, 42, 49]	[13, 14, 15, 87, 90, 90, 91, 91, 92, 93, 93, 125, 125, 125]	['K', 'L', 'T', 'M', 'E', 'E', 'N', 'N', 'S', 'Y', 'Y', 'R', 'R', 'R']	[32, 51, 53, 90]	['R', 'P', 'H', 'A']
3lcnAB_2jitB_2_1xd4B_1	3lcnAB	2jitB	1xd4B	[980, 976, 969, 966, 970, 982, 977, 973, 981]	[755, 362, 361, 374, 370, 753, 367, 756, 757, 363, 754, 365]	[]	[]	[362, 753, 755]	['E', 'T', 'Q']
1ivoBD_5cusA_2_1nqlB_0	1ivoBD	5cusA	1nqlB	[353, 352, 346, 347, 354, 414, 407, 322, 436, 351, 345, 381, 406]	[11, 13, 12, 15, 50, 47, 44, 48, 43, 41, 5, 45, 16]	[322, 353, 354, 354, 381, 407, 407, 407, 407]	['Q', 'P', 'W', 'W', 'Q', 'R', 'R', 'R', 'R']	[13, 15, 41, 45, 45]	['Y', 'L', 'R', 'R', 'R']
3lmgAB_3kexA_0_3gopA_0	3lmgAB	3kexA	3gopA	[846, 898, 848, 845, 726, 698, 728, 730, 699, 897, 896, 729]	[689, 975, 706, 985, 704, 690, 692, 977, 691, 693, 976, 686, 978]	[]	[]	[]	[]
3kexAB_3kexA_0_6p8qC_2	3kexAB	3kexA	6p8qC	[973, 972, 967, 970, 971, 965, 964, 961, 966, 968, 963, 962]	[945, 948, 949, 918, 930, 934, 932, 931, 912, 917, 944, 909, 916, 905, 933]	[]	[]	[]	[]
3g33BD_5cusB_1_1oy2A_2	3g33BD	5cusB	1oy2A	[188, 153, 202, 190, 152, 151, 189, 174, 191, 156, 143, 146, 155, 154]	[108, 101, 107, 70, 106, 102, 103, 63, 69, 99, 67, 111]	[151, 151, 151, 152, 152, 154, 154, 155, 174, 174, 188, 202, 202]	['R', 'R', 'R', 'D', 'D', 'E', 'E', 'I', 'R', 'R', 'K', 'P', 'P']	[63, 67, 69, 99, 106]	['L', 'R', 'L', 'R', 'L']
3f6wCD_3gopA_2_5cusA_1	3f6wCD	3gopA	5cusA	[788, 825, 961, 948, 786, 951, 959, 952, 789, 784, 792, 960, 824, 783, 958]	[580, 581, 248, 571, 572, 582, 579, 578, 583, 584]	[]	[]	[571, 571, 571, 571, 572, 579, 579, 580, 581, 582, 583]	['P', 'P', 'P', 'P', 'H', 'G', 'G', 'P', 'I', 'Y', 'K']
3fpvAF_6j71A_0_3p11A_0	3fpvAF	6j71A	3p11A	[381, 415, 414, 390, 393, 391, 417, 416, 418, 394]	[466, 467, 472, 470, 471, 441, 473]	[393, 393, 394, 416, 416, 418]	['Q', 'Q', 'P', 'P', 'P', 'S']	[471, 471, 472, 473]	['R', 'R', 'R', 'D']
3gt8BC_1m17A_0_3kexA_2	3gt8BC	1m17A	3kexA	[962, 771, 823, 781, 770, 777, 961, 949, 825, 824, 714, 712, 713, 784]	[712, 718, 715, 716, 713, 711, 679, 709, 773, 826]	[]	[]	[]	[]
3ikaAB_4i1zA_0_3pp0B_0	3ikaAB	4i1zA	3pp0B	[753, 784, 709, 704, 764, 708, 783]	[964, 965, 961, 962, 937, 949, 953, 939, 938]	[]	[]	[]	[]
1ivoBD_3qwqA_1_5wb7E_1	1ivoBD	3qwqA	5wb7E	[355, 353, 415, 438, 325, 384, 348, 408, 350, 409, 465, 346, 357, 382, 412, 358]	[40, 15, 46, 44, 43, 45, 48, 10, 13, 42, 12, 37]	[346, 353, 355, 357, 408, 409, 438]	['H', 'R', 'D', 'F', 'Q', 'H', 'I']	[10, 10, 12, 37, 40, 40, 40, 48]	['M', 'M', 'G', 'T', 'R', 'R', 'R', 'V']
3ltfAB_5wb8D_0_1moxC_0	3ltfAB	5wb8D	1moxC	[98, 417, 69, 17, 125, 16, 14, 15, 18, 384, 408, 357, 409, 101, 99, 356, 325, 127, 323, 19, 90, 128, 382, 45, 411, 412]	[4, 48, 22, 39, 38, 26, 34, 24, 40, 41, 45, 14, 2, 3, 5, 13, 15, 44, 42, 37, 36, 27, 47, 49]	[14, 15, 18, 90, 90, 99, 101, 125, 125, 125, 323, 323, 356, 357, 408, 409, 411, 417, 417, 417]	['L', 'T', 'G', 'E', 'E', 'S', 'Y', 'R', 'R', 'R', 'D', 'D', 'S', 'F', 'Q', 'H', 'Q', 'V', 'V', 'V']	[37, 40, 44]	['G', 'G', 'E']
3kexAB_6jwlA_1_3kexA_0	3kexAB	6jwlA	3kexA	[912, 934, 918, 945, 949, 944, 905, 935, 909, 933, 916, 948, 932, 931, 917, 930]	[965, 964, 966, 967, 968, 974, 975, 971, 972, 963, 962, 973, 961, 970]	[]	[]	[]	[]
1ivoBD_5wb8D_0_1nqlB_0	1ivoBD	5wb8D	1nqlB	[323, 417, 384, 357, 18, 348, 411, 408, 438, 350, 409, 465, 356, 346, 355, 349, 382, 412, 440]	[10, 45, 44, 5, 38, 39, 43, 47, 15, 48, 13, 11, 12, 16, 50]	[18, 323, 323, 346, 349, 349, 349, 355, 356, 357, 408, 409, 411, 417, 417, 417, 438, 440, 440, 440]	['G', 'D', 'D', 'H', 'P', 'P', 'P', 'D', 'S', 'F', 'Q', 'H', 'Q', 'V', 'V', 'V', 'I', 'S', 'S', 'S']	[10, 13, 15, 45, 45]	['H', 'Y', 'L', 'R', 'R']
1zy4AB_6q0kA_0_3omvA_0	1zy4AB	6q0kA	3omvA	[449, 507, 506, 450, 509, 517, 503, 451, 603, 476, 518]	[408, 398, 413, 394, 411, 345, 340, 341, 381, 342, 414, 343]	[449, 449, 450, 450, 450, 450, 451, 451, 451, 476, 476, 503, 506, 506, 506, 509, 509, 509, 517, 518, 518, 603, 603]	['D', 'D', 'W', 'W', 'W', 'W', 'E', 'E', 'E', 'W', 'W', 'G', 'R', 'R', 'R', 'R', 'R', 'R', 'M', 'G', 'G', 'R', 'R']	[]	[]
1oivAB_6q0kA_1_4dstA_1	1oivAB	6q0kA	4dstA	[673, 660, 672, 674, 661, 699, 671, 664, 667, 659, 675, 658, 668, 663, 700, 670]	[56, 41, 70, 39, 37, 67, 71, 5, 3, 74, 38, 54, 58, 7, 64]	[663, 663, 667, 671, 671, 671, 674, 699]	['D', 'D', 'F', 'R', 'R', 'R', 'L', 'K']	[3, 3, 3, 5, 5, 5, 5, 7, 7, 7, 37, 38, 38, 39, 41, 54, 58, 58, 64, 64, 64, 67, 67, 70, 71, 71, 74, 74]	['E', 'E', 'E', 'K', 'K', 'K', 'K', 'V', 'V', 'V', 'E', 'D', 'D', 'S', 'R', 'D', 'T', 'T', 'Y', 'Y', 'Y', 'M', 'M', 'Q', 'Y', 'Y', 'T', 'T']
3fefCD_5cusB_0_3tgfA_0	3fefCD	5cusB	3tgfA	[13, 67, 93, 55, 46, 45, 54, 91, 69, 92, 47, 48]	[22, 36, 47, 5, 33, 1, 34, 37, 38, 35, 32, 15, 31, 20]	[48, 54, 55, 92]	['L', 'D', 'L', 'Y']	[31, 37]	['A', 'G']
3gt8BC_3pp0B_1_4i1zA_1	3gt8BC	3pp0B	4i1zA	[746, 748, 999, 747, 1009, 1001, 744, 1000, 745, 743, 803]	[795, 794, 735, 737, 736, 730, 801, 805, 804, 715, 738]	[]	[]	[]	[]
1gylAB_7aeiA_1_5cusA_0	1gylAB	7aeiA	5cusA	[937, 916, 982, 980, 915, 941, 913, 935, 918, 983, 934, 806]	[144, 152, 142, 172, 171, 174, 141, 158, 151, 145, 157, 143, 155, 153, 154, 186, 190]	[]	[]	[151, 151, 151, 152, 152, 154, 154, 155, 158, 174, 174]	['R', 'R', 'R', 'D', 'D', 'E', 'E', 'I', 'K', 'R', 'R']
3q2sAB_4nyiR_0_6q0kA_2	3q2sAB	4nyiR	6q0kA	[125, 136, 128, 95, 137, 124, 91, 138, 129, 127, 132, 94, 87, 90, 126]	[509, 479, 588, 589, 449, 477, 476, 511, 506, 507, 508, 450, 530, 517, 516, 515, 513, 510]	[90, 91, 91, 94, 124, 128, 132, 137, 138]	['F', 'E', 'E', 'H', 'T', 'R', 'D', 'Y', 'G']	[449, 449, 450, 450, 450, 450, 476, 476, 479, 506, 506, 506, 509, 509, 509, 515, 516, 517, 588, 588, 588, 589]	['D', 'D', 'W', 'W', 'W', 'W', 'W', 'W', 'D', 'R', 'R', 'R', 'R', 'R', 'R', 'L', 'F', 'M', 'L', 'L', 'L', 'T']
1m6bAB_5wb8D_0_4leoC_1	1m6bAB	5wb8D	4leoC	[189, 172, 185, 190, 169, 141, 139, 180, 171, 202, 168]	[190, 216, 172, 188, 119, 202, 200, 181, 186, 187, 185, 189, 217]	[141, 141, 141, 168, 168, 168, 171, 171, 180, 185, 189]	['R', 'R', 'R', 'P', 'P', 'P', 'P', 'P', 'E', 'K', 'I']	[119, 181, 181, 185, 188, 200, 200, 200, 200, 200, 202, 202, 217, 217]	['Q', 'E', 'E', 'T', 'K', 'F', 'F', 'F', 'F', 'F', 'P', 'P', 'S', 'S']
1oivAB_6zioA_0_4dstA_2	1oivAB	6zioA	4dstA	[43, 42, 64, 71, 37, 65, 41, 40, 38, 39, 67, 52, 66]	[64, 41, 70, 39, 38, 37, 67, 36, 40, 66, 54, 56]	[38, 40, 40, 41, 41, 43, 43, 52, 64, 64, 64, 64, 65, 65, 65, 65, 66, 66, 66, 67, 71]	['D', 'Y', 'Y', 'R', 'R', 'Q', 'Q', 'L', 'Y', 'Y', 'Y', 'Y', 'S', 'S', 'S', 'S', 'A', 'A', 'A', 'M', 'Y']	[36, 36, 37, 38, 38, 39, 41, 54, 64, 64, 64, 66, 67, 67, 70]	['I', 'I', 'E', 'D', 'D', 'S', 'R', 'D', 'Y', 'Y', 'Y', 'A', 'M', 'M', 'Q']
3l12AB_1xd4A_0_3gopA_1	3l12AB	1xd4A	3gopA	[600, 597, 559, 563, 622, 590, 963, 555, 962, 921, 552, 966, 913, 556, 920, 917, 560]	[865, 852, 761, 722, 723, 730, 732, 863, 867, 866, 701, 703, 864, 905, 928, 762, 760, 904, 812, 810, 906, 700]	[552, 552, 552, 552, 552, 555, 590, 913, 966]	['R', 'R', 'R', 'R', 'R', 'D', 'E', 'K', 'E']	[]	[]
1nvuRS_4nyiR_2_6scmA_2	1nvuRS	4nyiR	6scmA	[63, 70, 15, 71, 73, 41, 16, 17, 69, 95, 66, 64, 14, 60, 65, 61, 32, 102, 59, 21, 105, 12, 37, 13, 67, 118, 40, 34, 58, 103]	[811, 875, 812, 942, 943, 912, 879, 910, 1004, 832, 825, 938, 1002, 935, 934, 939, 1007, 931, 930, 880, 1019, 881, 876, 833, 829, 913, 809, 1003, 911, 929, 1006, 884, 1010, 828, 882]	[12, 12, 12, 12, 12, 12, 12, 12, 12, 12, 12, 13, 13, 13, 13, 13, 13, 13, 13, 13, 13, 13, 13, 14, 15, 15, 16, 16, 17, 17, 17, 32, 32, 34, 37, 41, 58, 58, 58, 59, 59, 60, 60, 61, 61, 61, 61, 61, 61, 61, 61, 61, 61, 61, 61, 61, 61, 61, 61, 61, 64, 66, 66, 69, 69, 69, 71, 73, 73, 102, 102, 118]	['G', 'G', 'G', 'G', 'G', 'G', 'G', 'G', 'G', 'G', 'G', 'G', 'G', 'G', 'G', 'G', 'G', 'G', 'G', 'G', 'G', 'G', 'G', 'V', 'G', 'G', 'K', 'K', 'S', 'S', 'S', 'Y', 'Y', 'P', 'E', 'R', 'T', 'T', 'T', 'A', 'A', 'G', 'G', 'Q', 'Q', 'Q', 'Q', 'Q', 'Q', 'Q', 'Q', 'Q', 'Q', 'Q', 'Q', 'Q', 'Q', 'Q', 'Q', 'Q', 'Y', 'A', 'A', 'D', 'D', 'D', 'Y', 'R', 'R', 'R', 'R', 'C']	[]	[]
1ivoBD_5cusA_1_1p9jA_1	1ivoBD	5cusA	1p9jA	[465, 353, 347, 354, 466, 322, 409, 464, 436, 381, 405, 438, 406, 345, 407, 414, 412]	[53, 15, 14, 17, 43, 46, 49, 52, 40, 47, 45, 48, 50]	[322, 353, 354, 354, 381, 407, 407, 407, 407, 412, 412, 412, 438, 464]	['Q', 'P', 'W', 'W', 'Q', 'R', 'R', 'R', 'R', 'L', 'L', 'L', 'S', 'D']	[15, 17, 43, 47, 47]	['Y', 'L', 'R', 'R', 'R']
3gt8BC_3pp0B_1_3kexA_1	3gt8BC	3pp0B	3kexA	[1006, 747, 1009, 748, 744, 803, 777, 784, 709, 741, 742, 1001, 1002, 1005]	[715, 716, 770, 717, 772, 782, 827, 826, 790, 694, 788]	[]	[]	[]	[]
1xkpAC_3omvA_0_4rzvB_2	1xkpAC	3omvA	4rzvB	[605, 590, 595, 608, 583, 596, 594, 601, 587, 592, 597, 580, 586, 528]	[587, 510, 509, 588, 585, 586, 589, 511, 559, 558, 515, 570, 591, 530, 531, 566, 562]	[]	[]	[]	[]
1t1vAB_3n84A_1_1xd4A_1	1t1vAB	3n84A	1xd4A	[137, 55, 130, 133, 136, 134, 123, 138, 125, 147]	[379, 367, 290, 378, 288, 375, 382, 381, 368, 371, 287]	[130]	['E']	[368, 368, 378]	['E', 'E', 'T']
3cvmAB_6ptwD_0_6uanB_1	3cvmAB	6ptwD	6uanB	[420, 416, 394, 374, 375, 370, 368, 384, 414, 388, 415, 412, 390, 417, 413, 389, 356, 371, 391, 419, 392, 410, 411]	[562, 558, 728, 727, 591, 511, 746, 743, 745, 723, 740, 555, 715, 733, 718, 559, 739, 730, 719, 589, 510, 741, 738]	[]	[]	[555, 558, 589, 591, 591, 715, 715, 718, 719, 719, 719, 727, 727, 727, 733, 740, 741]	['D', 'R', 'T', 'K', 'K', 'E', 'E', 'A', 'R', 'R', 'R', 'S', 'S', 'S', 'L', 'T', 'E']
1ivoBD_3qwqA_0_1nqlB_0	1ivoBD	3qwqA	1nqlB	[353, 417, 384, 357, 348, 350, 409, 465, 356, 346, 325, 349, 382, 418, 438]	[16, 45, 47, 44, 43, 5, 6, 15, 48, 13, 41, 11, 12]	[346, 349, 349, 349, 353, 356, 357, 409, 417, 417, 417, 418, 418, 438]	['H', 'P', 'P', 'P', 'R', 'S', 'F', 'H', 'V', 'V', 'V', 'S', 'S', 'I']	[13, 15, 41, 45, 45]	['Y', 'L', 'R', 'R', 'R']
1griAB_1griA_0_1milA_0	1griAB	1griA	1milA	[51, 181, 179, 216, 6, 157, 217, 162, 180, 182, 160, 158]	[37, 36, 1, 2, 104, 102, 103, 13, 14, 11, 5, 12, 33]	[157, 160, 179, 181, 217]	['Q', 'Y', 'R', 'D', 'V']	[12, 102]	['G', 'R']
1ivoAB_3n85A_1_3njpA_1	1ivoAB	3n85A	3njpA	[286, 290, 281, 245, 294, 257, 253, 83, 211, 84, 288, 285, 255, 291, 270, 313, 210, 292, 258, 289, 226, 225, 216, 268, 256]	[253, 246, 251, 241, 242, 252, 86, 230, 249, 204, 205, 304, 265, 244, 239, 282, 306, 121, 262, 194, 229, 209]	[83, 211, 216, 225, 225, 255, 255, 255, 255, 256, 257, 258, 258, 270, 270, 285, 286, 286, 288, 288, 288, 288, 288, 288, 290, 291, 291, 291, 291, 292, 313]	['T', 'T', 'E', 'P', 'P', 'D', 'D', 'D', 'D', 'T', 'F', 'E', 'E', 'G', 'G', 'D', 'V', 'V', 'S', 'S', 'S', 'S', 'S', 'S', 'T', 'L', 'L', 'L', 'L', 'V', 'S']	[121, 121, 204, 205, 205, 230, 239, 239, 239, 241, 246, 249, 249, 249, 249, 251, 252, 252, 252, 253, 253, 262, 262, 265, 265, 265, 265, 265, 265, 265, 282, 282, 306]	['H', 'H', 'P', 'S', 'S', 'F', 'T', 'T', 'T', 'P', 'Y', 'T', 'T', 'T', 'T', 'Y', 'Q', 'Q', 'Q', 'M', 'M', 'S', 'S', 'A', 'A', 'A', 'A', 'A', 'A', 'A', 'S', 'S', 'E']
1v1pAB_6ptsD_0_2l05A_2	1v1pAB	6ptsD	2l05A	[367, 365, 359, 422, 358, 371, 369, 402, 357, 423, 487, 370, 401, 425, 361, 356, 403]	[225, 226, 232, 224, 223, 227, 205, 204, 203, 164, 200, 163, 162, 198, 228, 160, 161, 196, 194, 195]	[]	[]	[]	[]
3k9lAC_4nyiR_2_6zioA_0	3k9lAC	4nyiR	6zioA	[151, 153, 43, 50, 45, 150, 26, 149, 48, 148, 44, 28]	[26, 42, 45, 50, 28, 153, 27, 43, 22, 147, 148, 149, 151, 154]	[26, 44, 44, 48, 48, 50, 50, 50, 148]	['N', 'V', 'V', 'G', 'G', 'T', 'T', 'T', 'T']	[22, 43, 43, 45, 45, 50, 50, 148, 148, 153, 154, 154]	['Q', 'Q', 'Q', 'V', 'V', 'T', 'T', 'T', 'T', 'E', 'D', 'D']
2wymDF_4dstA_2_6nsqA_2	2wymDF	4dstA	6nsqA	[63, 36, 61, 62]	[550, 547, 546, 548, 549, 684, 682]	[36, 36, 61, 61, 61, 61, 61, 61, 61, 61, 61, 61, 61, 61, 61, 61, 61, 61, 61, 62, 62, 62, 62, 63]	['I', 'I', 'Q', 'Q', 'Q', 'Q', 'Q', 'Q', 'Q', 'Q', 'Q', 'Q', 'Q', 'Q', 'Q', 'Q', 'Q', 'Q', 'Q', 'E', 'E', 'E', 'E', 'E']	[]	[]
2a19BC_4zdrA_2_6nybA_0	2a19BC	4zdrA	6nybA	[186, 193, 196, 194, 182, 187, 146, 197, 225, 183, 184, 185, 190]	[506, 505, 477, 515, 507, 450, 456, 516, 508, 476, 509, 517]	[196]	['F']	[450, 450, 450, 450, 456, 456, 456, 476, 476, 505, 506, 506, 506, 509, 509, 509, 515, 516, 517]	['W', 'W', 'W', 'W', 'Q', 'Q', 'Q', 'W', 'W', 'L', 'R', 'R', 'R', 'R', 'R', 'R', 'L', 'F', 'M']
3a29BD_1m17A_0_5cusA_1	3a29BD	1m17A	5cusA	[799, 949, 825, 946, 945, 748, 942, 806, 938, 802, 950, 941, 826, 749, 746, 796, 747, 795, 953, 827, 939]	[409, 345, 406, 407, 405, 434, 346, 466, 467, 381, 343, 316, 315, 414, 415, 438, 322, 412, 439, 436, 377, 408, 347, 461, 464, 354, 441]	[]	[]	[316, 322, 354, 354, 381, 407, 407, 407, 407, 412, 412, 412, 415, 415, 434, 434, 438, 461, 464]	['G', 'Q', 'W', 'W', 'Q', 'R', 'R', 'R', 'R', 'L', 'L', 'L', 'K', 'K', 'R', 'R', 'S', 'E', 'D']
2b3rAB_1xdvA_0_1oy2A_0	2b3rAB	1xdvA	1oy2A	[508, 454, 525, 453, 515, 322, 509, 326, 325, 328, 329]	[136, 140, 141, 139, 26, 135, 24]	[325, 328, 454, 509]	['Q', 'G', 'G', 'E']	[26, 135, 136, 140]	['R', 'A', 'A', 'Q']
2x78BC_6q0kA_0_6ptwD_0	2x78BC	6q0kA	6ptwD	[631, 633, 628, 704, 601, 701, 602, 605, 629, 702, 604, 632, 636, 603, 606, 608, 634, 630, 571, 706]	[383, 387, 384, 386, 380, 394, 388, 389, 385, 368, 390, 392]	[601, 601, 601, 601, 601, 601, 601, 602, 603, 603, 604, 604, 604, 604, 604, 605, 605, 605, 605, 606, 606, 606, 606, 606, 606, 608, 608, 629, 629, 632, 633, 633, 636, 636, 636]	['K', 'K', 'K', 'K', 'K', 'K', 'K', 'S', 'R', 'R', 'W', 'W', 'W', 'W', 'W', 'S', 'S', 'S', 'S', 'G', 'G', 'G', 'G', 'G', 'G', 'H', 'H', 'D', 'D', 'P', 'Y', 'Y', 'Q', 'Q', 'Q']	[]	[]
1c1yAB_4dstA_0_2l05A_1	1c1yAB	4dstA	2l05A	[24, 33, 63, 88, 27, 21, 34, 61, 36, 39, 40, 41, 25, 37, 38, 12, 17]	[187, 183, 152, 147, 186, 150, 169, 168, 166, 165, 188, 163, 167, 189, 149, 148, 170]	[12, 12, 12, 12, 12, 12, 12, 12, 12, 12, 12, 12, 12, 12, 12, 12, 12, 12, 12, 12, 12, 12, 12, 12, 12, 17, 17, 17, 21, 21, 24, 25, 25, 27, 27, 33, 33, 34, 34, 34, 34, 34, 36, 36, 37, 38, 38, 39, 41, 61, 61, 61, 61, 61, 61, 61, 61, 61, 61, 61, 61, 61, 61, 61, 61, 61, 63, 88]	['G', 'G', 'G', 'G', 'G', 'G', 'G', 'G', 'G', 'G', 'G', 'G', 'G', 'G', 'G', 'G', 'G', 'G', 'G', 'G', 'G', 'G', 'G', 'G', 'G', 'S', 'S', 'S', 'I', 'I', 'I', 'Q', 'Q', 'H', 'H', 'D', 'D', 'P', 'P', 'P', 'P', 'P', 'I', 'I', 'E', 'D', 'D', 'S', 'R', 'Q', 'Q', 'Q', 'Q', 'Q', 'Q', 'Q', 'Q', 'Q', 'Q', 'Q', 'Q', 'Q', 'Q', 'Q', 'Q', 'Q', 'E', 'K']	[]	[]
3gt8BC_3kexA_2_1m17A_1	3gt8BC	3kexA	1m17A	[717, 826, 779, 787, 772, 716, 713, 783, 773, 718, 719, 825]	[692, 704, 713, 715, 712, 694, 770, 706, 780, 714]	[]	[]	[]	[]
3p86AB_3omvA_0_4rzvB_0	3p86AB	3omvA	4rzvB	[480, 481, 477, 409, 342, 371, 368, 407, 367, 483, 370, 422, 369, 401, 403]	[588, 587, 589, 510, 509, 562, 507, 506, 566, 515, 715, 511, 565, 569, 711, 516, 586, 585]	[]	[]	[]	[]
1zy4AB_6nsqA_1_3omvA_0	1zy4AB	6nsqA	3omvA	[521, 506, 453, 451, 449, 456, 450, 448]	[398, 341, 401, 397, 411, 342, 394, 343]	[]	[]	[]	[]
2pvyBD_1n3hA_0_6jwlA_0	2pvyBD	1n3hA	6jwlA	[19, 104, 22, 170, 13, 169, 204, 174, 207, 206, 21, 172, 63, 108, 175, 173, 107]	[716, 919, 714, 717, 718, 750, 710, 722, 875, 874, 727, 753, 752, 728, 918, 920, 748, 723, 913]	[13, 22, 63, 104, 204]	['R', 'E', 'L', 'R', 'Q']	[]	[]
3gt8BC_6p8qC_0_3kexA_0	3gt8BC	6p8qC	3kexA	[738, 1000, 998, 1001, 997, 993, 994, 736, 737, 1002, 795, 801, 735, 805, 794]	[772, 773, 756, 711, 754, 769, 683, 720, 826, 782, 718, 709, 685, 715, 716, 783, 719, 713]	[]	[]	[]	[]
3k9lAC_6cc9B_1_2n42A_2	3k9lAC	6cc9B	2n42A	[151, 150, 26, 149, 28, 27, 153, 148, 22]	[27, 29, 150, 148, 149, 147, 28, 26, 146, 145, 119]	[22, 22, 22, 22, 22, 26, 26, 26, 27, 27, 28, 28, 149, 149, 150, 151]	['Q', 'Q', 'Q', 'Q', 'Q', 'N', 'N', 'N', 'H', 'H', 'F', 'F', 'R', 'R', 'Q', 'R']	[26, 119, 119, 145, 145, 146, 147, 148]	['N', 'D', 'D', 'S', 'S', 'A', 'K', 'T']
2hsjAD_3n84A_1_1xdvA_2	2hsjAD	3n84A	1xdvA	[109, 106, 143, 121, 135, 107, 142, 131, 101, 104, 97, 141, 120, 108, 146, 140]	[232, 238, 239, 234, 241, 236, 235, 233, 231, 320, 319, 318, 317, 314, 237, 242, 322]	[142, 143]	['R', 'N']	[233, 233, 234]	['N', 'N', 'S']
1xx7BF_6epmR_0_6xguB_0	1xx7BF	6epmR	6xguB	[152, 123, 149, 148, 157, 119, 150, 126, 122, 127, 23, 45, 124, 125, 128, 131, 121, 153, 27, 151, 117, 120, 42]	[156, 92, 154, 151, 87, 153, 179, 93, 187, 185, 170, 149, 94, 135, 83, 155, 181, 90, 157]	[23, 23, 27, 27, 117, 117, 117, 117, 117, 119, 119, 120, 121, 122, 123, 123, 125, 126, 126, 127, 149, 149, 150, 151]	['L', 'L', 'H', 'H', 'K', 'K', 'K', 'K', 'K', 'D', 'D', 'L', 'P', 'S', 'R', 'R', 'V', 'D', 'D', 'T', 'R', 'R', 'Q', 'R']	[83, 153, 154, 156]	['M', 'D', 'I', 'Q']
1nqlAB_3qwqA_0_1moxC_0	1nqlAB	3qwqA	1moxC	[45, 69, 18, 16, 14, 15, 17, 89, 101, 99, 98, 90, 127, 128, 12]	[24, 5, 33, 32, 34, 27, 41, 29, 4, 26, 22, 31, 40]	[14, 15, 18, 89, 90, 90, 99, 101]	['L', 'T', 'G', 'Y', 'E', 'E', 'S', 'Y']	[31, 40]	['A', 'G']
3ltfAC_6ogeA_1_5wb8D_1	3ltfAC	6ogeA	5wb8D	[316, 237, 317, 277, 232, 266, 307, 238, 351, 276, 281, 233, 274, 335, 346, 236, 280, 235, 278, 247, 239, 279, 275, 283, 348, 333, 308, 267]	[253, 194, 195, 196, 252, 40, 211, 210, 238, 280, 285, 250, 86, 291, 62, 63, 204, 278, 294, 251, 286, 284, 193, 39, 228, 38, 87, 290, 287, 282, 249, 303, 283, 279, 289, 288, 264]	[233, 238, 247, 247, 276, 277, 277, 277, 277, 278, 279, 280, 280, 281, 307, 308, 308, 317, 335, 351, 351]	['T', 'E', 'P', 'P', 'T', 'D', 'D', 'D', 'D', 'T', 'F', 'E', 'E', 'S', 'D', 'V', 'V', 'L', 'S', 'R', 'R']	[38, 38, 39, 39, 39, 63, 87, 193, 195, 196, 204, 210, 228, 228, 228, 228, 249, 249, 249, 249, 250, 250, 250, 251, 252, 252, 252, 253, 253, 278, 278, 279, 279, 280, 282, 282, 283, 284, 285, 287, 287, 287, 287, 288, 289, 290, 290, 294, 294]	['L', 'L', 'G', 'G', 'G', 'G', 'M', 'Q', 'C', 'S', 'P', 'N', 'R', 'R', 'R', 'R', 'T', 'T', 'T', 'T', 'T', 'T', 'T', 'Y', 'Q', 'Q', 'Q', 'M', 'M', 'T', 'T', 'D', 'D', 'H', 'S', 'S', 'C', 'V', 'R', 'C', 'C', 'C', 'C', 'G', 'A', 'D', 'D', 'M', 'M']
1f3xGH_5cusB_2_1yy9A_2	1f3xGH	5cusB	1yy9A	[188, 189, 168, 172, 158, 143, 174, 186, 160, 164, 141, 156, 166, 145, 169, 140, 173, 161, 167, 138, 136, 159, 137, 162]	[157, 165, 162, 141, 189, 156, 136, 154, 155, 172, 173, 174, 149, 166, 167, 137, 168, 152, 153, 163, 139, 138, 171]	[138, 158, 160, 166, 174, 174, 188]	['H', 'K', 'N', 'P', 'R', 'R', 'K']	[136, 141, 141, 141, 152, 153, 153, 154, 155, 157, 163, 165, 167, 168, 168, 168, 171, 171, 174, 174, 189]	['E', 'R', 'R', 'R', 'M', 'S', 'S', 'M', 'D', 'Q', 'C', 'K', 'D', 'P', 'P', 'P', 'P', 'P', 'S', 'S', 'I']
2qmmAB_5wb8A_2_4leoC_0	2qmmAB	5wb8A	4leoC	[260, 194, 233, 252, 253, 258, 295, 257, 242, 269, 221, 270, 273, 195, 234, 238, 298, 193, 219, 251, 220, 235]	[521, 388, 293, 386, 291, 524, 295, 572, 549, 305, 535, 534, 536, 533, 569, 496, 558, 559, 532, 531, 506, 369, 303, 302, 568, 304, 493, 495, 494, 509]	[193, 195, 219, 219, 233, 251, 252, 252, 252, 253, 253, 257, 258, 258, 258, 270, 273, 295, 295, 298, 298]	['Q', 'C', 'P', 'P', 'E', 'Y', 'Q', 'Q', 'Q', 'M', 'M', 'P', 'E', 'E', 'E', 'K', 'R', 'E', 'E', 'G', 'G']	[291, 295, 369, 494, 495, 495, 495, 496, 506, 506, 509, 535, 535, 536, 549, 569, 572]	['M', 'K', 'R', 'G', 'P', 'P', 'P', 'G', 'R', 'R', 'V', 'P', 'P', 'E', 'S', 'S', 'H']
1ivoBD_5wb8D_1_5wb7E_1	1ivoBD	5wb8D	5wb7E	[323, 23, 18, 17, 322, 409, 22, 358, 12, 357, 26, 90, 15, 412, 325, 324]	[10, 13, 45, 35, 37, 36, 40, 44, 46, 11, 43, 38, 29, 25, 32, 15]	[15, 18, 22, 23, 90, 90, 323, 323, 357, 409]	['T', 'G', 'D', 'H', 'E', 'E', 'D', 'D', 'F', 'H']	[10, 10, 35, 36, 37, 40, 40, 40]	['M', 'M', 'G', 'Y', 'T', 'R', 'R', 'R']
3ltfAC_3njpA_1_6j71A_1	3ltfAC	3njpA	6j71A	[194, 286, 318, 287, 246, 192, 242, 205, 251, 279, 244, 204, 193, 280, 278, 253, 284, 252]	[235, 279, 278, 277, 310, 233, 247, 267, 232, 312, 333, 311, 308, 272, 270, 316, 315, 314, 274]	[193, 204, 205, 205, 246, 251, 252, 252, 252, 253, 253, 278, 278, 279, 279, 280, 284, 287, 287, 287, 287]	['Q', 'P', 'S', 'S', 'Y', 'Y', 'Q', 'Q', 'Q', 'M', 'M', 'T', 'T', 'D', 'D', 'H', 'V', 'C', 'C', 'C', 'C']	[233, 247, 247, 270, 277, 277, 277, 277, 278, 279, 308, 308, 310, 310, 310, 310, 310, 310, 312, 314, 315]	['T', 'P', 'P', 'A', 'D', 'D', 'D', 'D', 'T', 'F', 'V', 'V', 'S', 'S', 'S', 'S', 'S', 'S', 'T', 'V', 'C']
1xm3AD_1xdvA_1_3p11A_1	1xm3AD	1xdvA	3p11A	[243, 294, 677, 676, 382, 293, 248, 290, 250, 251, 297, 296, 227, 300, 301, 383, 254]	[346, 350, 356, 386, 385, 362, 353, 354, 418, 417]	[248, 248, 294, 297]	['R', 'R', 'P', 'S']	[350, 353, 354, 354, 362, 385]	['N', 'P', 'W', 'W', 'P', 'P']
1nqlAB_5wb8A_0_2tgfA_0	1nqlAB	5wb8A	2tgfA	[17, 16, 18, 15, 348, 409, 350, 357, 101, 346, 325, 349, 438, 412]	[39, 38, 34, 37, 40, 41, 44, 48, 17, 14, 46, 47, 1, 45, 11, 42, 12]	[15, 18, 101, 346, 349, 349, 349, 357, 409, 438]	['T', 'G', 'Y', 'H', 'P', 'P', 'P', 'F', 'H', 'I']	[11, 37, 40, 44]	['S', 'G', 'G', 'E']
3gt8BC_3pp0B_0_4i1zA_2	3gt8BC	3pp0B	4i1zA	[746, 1005, 999, 1002, 1006, 1001, 1009, 1000, 803]	[795, 794, 739, 738, 735, 737, 736, 715, 730, 740]	[]	[]	[]	[]
3lcnAB_4i1zA_1_1xd4B_1	3lcnAB	4i1zA	1xd4B	[703, 970, 962, 969, 701, 966, 771, 965, 830, 977, 819, 973, 823, 985, 981, 976]	[397, 370, 378, 377, 374, 361, 392, 364, 358, 381, 367, 753, 362, 371, 200, 755, 355, 363, 365, 389, 388]	[]	[]	[200, 362, 378, 388, 392, 753, 755]	['T', 'E', 'T', 'E', 'S', 'T', 'Q']
3a29BD_3omvA_1_6q0kA_2	3a29BD	3omvA	6q0kA	[560, 563, 582, 564, 571, 570, 591, 583, 575, 569, 565, 579, 592]	[700, 671, 690, 678, 679, 672, 694, 673, 691, 687, 699, 683]	[]	[]	[671, 671, 671, 678, 679, 690, 694, 699]	['R', 'R', 'R', 'L', 'S', 'K', 'A', 'K']
3nsvBC_6ogeA_1_7aeiA_1	3nsvBC	6ogeA	7aeiA	[530, 557, 297, 326, 285, 487, 296, 460, 459, 531, 559, 301, 298]	[921, 920, 928, 982, 937, 919, 807, 983, 916, 913, 925, 917]	[285, 285, 297, 487, 487, 487, 559]	['P', 'P', 'T', 'R', 'R', 'R', 'H']	[]	[]
2y4iBC_7juxA_1_7m0xB_0	2y4iBC	7juxA	7m0xB	[823, 770, 769, 768, 827, 824, 841, 788, 787, 831, 822, 767, 773, 828, 766, 789, 771, 784, 832, 825, 785, 834, 772, 830, 835]	[221, 220, 223, 224, 310, 225, 226, 314, 237, 235, 236, 309, 318, 319, 239, 315, 311, 234, 77, 222, 217, 228, 230, 78]	[]	[]	[77, 78, 224, 235, 310, 310]	['G', 'N', 'V', 'L', 'I', 'I']
1oivAB_6zioA_1_4dstA_1	1oivAB	6zioA	4dstA	[21, 41, 63, 38, 40, 65, 64, 24, 66, 35, 37, 25, 36]	[36, 67, 43, 37, 41, 38, 3, 39, 25, 52, 42, 40]	[21, 24, 24, 38, 40, 40, 41, 41, 63, 63, 63, 63, 63, 64, 64, 64, 64, 65, 65, 65, 65, 66, 66, 66]	['I', 'I', 'I', 'D', 'Y', 'Y', 'R', 'R', 'E', 'E', 'E', 'E', 'E', 'Y', 'Y', 'Y', 'Y', 'S', 'S', 'S', 'S', 'A', 'A', 'A']	[3, 3, 3, 25, 25, 36, 36, 37, 38, 38, 39, 41, 52, 67, 67]	['E', 'E', 'E', 'Q', 'Q', 'I', 'I', 'E', 'D', 'D', 'S', 'R', 'L', 'M', 'M']
3rrvCD_2n42A_0_1xd4B_1	3rrvCD	2n42A	1xd4B	[5, 1, 37, 2, 66, 41, 65, 3]	[355, 358, 389, 376, 357, 397, 388, 373, 374, 377, 361]	[2, 2, 3, 37, 41, 66, 66]	['T', 'T', 'E', 'E', 'R', 'A', 'A']	[357, 388]	['L', 'E']
3cgzAB_6ogeA_1_1milA_0	3cgzAB	6ogeA	1milA	[497, 495, 498, 40, 504, 39, 496, 502, 501, 500, 478]	[57, 38, 39, 55, 61, 40, 36, 60, 15, 16, 35, 32, 34, 37, 58]	[39, 502]	['P', 'D']	[15, 32, 38, 60, 61]	['S', 'R', 'P', 'E', 'G']
3ph1AB_2l9uB_0_2ks1A_0	3ph1AB	2l9uB	2ks1A	[661, 669, 639, 638, 664, 665, 668]	[75, 79, 71, 43, 46, 44, 52, 78, 45]	[]	[]	[44, 45, 52, 75, 75, 78, 78, 78, 78, 79]	['A', 'E', 'T', 'I', 'I', 'R', 'R', 'R', 'R', 'Q']
3n84BD_4xwxA_2_3n84A_0	3n84BD	4xwxA	3n84A	[184, 121, 92, 91, 120, 55, 183, 90, 142, 117, 53, 136, 116]	[116, 115, 114, 127, 129, 61, 128, 55, 63, 118, 62, 126]	[55, 117, 136, 142, 184, 184]	['R', 'F', 'A', 'I', 'E', 'E']	[61, 61, 114, 116, 116]	['F', 'F', 'G', 'G', 'G']
3nr1AB_3njpA_1_1gk5A_0	3nr1AB	3njpA	1gk5A	[26, 465, 410, 411, 463, 417, 32, 29, 8, 412, 409, 38, 28, 30, 5, 440, 438, 25]	[17, 13, 11, 15, 37, 12, 29, 40, 19, 14, 43, 18, 32, 41, 5, 4, 3, 34]	[8, 28, 38, 38, 409, 411, 417, 417, 417, 438, 440, 440, 440]	['Q', 'Q', 'L', 'L', 'H', 'Q', 'V', 'V', 'V', 'I', 'S', 'S', 'S']	[43]	['E']
1oivAB_5tarA_1_4dstA_1	1oivAB	5tarA	4dstA	[66, 64, 35, 67, 70, 41, 34, 74, 3, 38, 36, 39, 54, 40, 61, 52, 65]	[54, 41, 3, 33, 40, 39, 67, 31, 70, 37, 21, 36, 38, 63, 59]	[3, 3, 3, 34, 34, 34, 34, 34, 35, 35, 36, 36, 38, 38, 39, 41, 52, 54, 61, 61, 61, 61, 61, 61, 61, 61, 61, 61, 61, 61, 61, 61, 61, 61, 61, 64, 64, 64, 65, 65, 66, 67, 67, 70, 74, 74]	['E', 'E', 'E', 'P', 'P', 'P', 'P', 'P', 'T', 'T', 'I', 'I', 'D', 'D', 'S', 'R', 'L', 'D', 'Q', 'Q', 'Q', 'Q', 'Q', 'Q', 'Q', 'Q', 'Q', 'Q', 'Q', 'Q', 'Q', 'Q', 'Q', 'Q', 'Q', 'Y', 'Y', 'Y', 'S', 'S', 'A', 'M', 'M', 'Q', 'T', 'T']	[3, 3, 3, 21, 21, 31, 31, 33, 33, 36, 36, 37, 38, 38, 39, 41, 54, 59, 59, 59, 59, 59, 59, 63, 67, 67, 70]	['E', 'E', 'E', 'I', 'I', 'E', 'E', 'D', 'D', 'I', 'I', 'E', 'D', 'D', 'S', 'R', 'D', 'A', 'A', 'A', 'A', 'A', 'A', 'E', 'M', 'M', 'Q']
1hvvAB_5ob4A_1_2l9uB_2	1hvvAB	5ob4A	2l9uB	[39, 14, 21, 44, 25, 10, 13, 36, 17, 32]	[669, 643, 646, 654, 675, 640, 672, 639, 647, 665, 658]	[13, 13, 14, 17, 21, 32, 39]	['S', 'S', 'I', 'A', 'I', 'G', 'Q']	[]	[]
3t75AB_6scmA_1_2l1cA_2	3t75AB	6scmA	2l1cA	[712, 715, 708, 741, 711, 638, 704, 709, 705, 738, 742, 701, 707]	[114, 115, 113, 116, 112, 61, 63, 62, 102, 105, 104, 101, 100, 103, 173, 174, 171, 172, 111, 84, 99]	[]	[]	[63, 99, 104, 105, 171]	['L', 'R', 'R', 'P', 'P']
2fg6CE_3n85A_0_2jitB_2	2fg6CE	3n85A	2jitB	[13, 426, 14, 424, 360, 395, 427, 448, 18, 451, 15, 363, 361, 66, 425, 17, 42]	[977, 962, 978, 970, 966, 956, 960, 969, 973, 830, 952, 957, 954, 959, 958]	[14, 15, 17, 66, 66, 424, 448, 448]	['P', 'A', 'P', 'H', 'H', 'Q', 'H', 'H']	[]	[]
2z3rGK_4nyiS_0_5wb8D_0	2z3rGK	4nyiS	5wb8D	[896, 1020, 1041, 898, 891, 899]	[22, 471, 473, 50, 474, 25, 465, 467, 49, 411, 468]	[]	[]	[22, 411, 467, 467, 467, 467, 468, 468, 468]	['D', 'Q', 'I', 'I', 'I', 'I', 'S', 'S', 'S']
3qquBD_3omvA_1_6nsqA_0	3qquBD	3omvA	6nsqA	[427, 355, 356, 431, 435, 436, 430, 354, 353]	[720, 551, 688, 715, 716, 719, 721, 549, 550]	[]	[]	[]	[]
2gefAB_3p11A_1_4xwxA_1	2gefAB	3p11A	4xwxA	[20, 333, 13, 275, 311, 284, 274, 331, 294, 310, 292, 307, 308, 334, 288, 330, 321, 12, 285, 14, 313]	[159, 158, 46, 184, 53, 129, 201, 139, 47, 134, 138, 121, 48, 44, 52, 54, 148, 128, 51, 185, 186, 146, 183]	[285, 288, 288, 294, 307, 310, 310, 310, 310, 310, 311, 311, 313, 313, 313, 321]	['A', 'P', 'P', 'D', 'L', 'K', 'K', 'K', 'K', 'K', 'A', 'A', 'E', 'E', 'E', 'F']	[52, 158, 158, 184, 184]	['Y', 'P', 'P', 'E', 'E']
3mcwAB_1n3hA_0_4i1zA_2	3mcwAB	1n3hA	4i1zA	[104, 158, 80, 71, 193, 161, 157, 162, 103, 75, 70, 194, 192, 160, 105, 69, 106, 94]	[973, 772, 850, 770, 965, 823, 827, 962, 773, 847, 701, 846, 849, 771, 966]	[69, 94, 104, 105, 106, 158, 158, 162, 194]	['L', 'G', 'R', 'P', 'L', 'P', 'P', 'E', 'I']	[]	[]
3skvAB_5wb8D_1_5cusB_0	3skvAB	5wb8D	5cusB	[369, 330, 359, 361, 333, 329, 364, 334, 367, 370, 366]	[56, 182, 178, 165, 181, 114, 77, 59, 81, 79, 179, 166, 75, 118, 55]	[329, 330, 361, 364, 366, 366, 366, 369]	['A', 'T', 'P', 'D', 'Q', 'Q', 'Q', 'D']	[55, 56, 56, 75, 77, 114, 165, 165, 166, 178, 179, 181, 181, 182]	['L', 'S', 'S', 'F', 'T', 'Q', 'P', 'P', 'P', 'P', 'G', 'E', 'E', 'D']
2a24AB_4zdrA_0_6q0kA_0	2a24AB	4zdrA	6q0kA	[222, 211, 226, 212, 213, 242, 216, 219, 238, 241]	[657, 651, 659, 658, 660, 545, 543, 542, 682, 544]	[212, 222]	['K', 'R']	[542, 545, 657, 657, 682, 682]	['H', 'E', 'S', 'S', 'R', 'R']
1ivoBD_5wb8A_0_1jl9B_0	1ivoBD	5wb8A	1jl9B	[355, 415, 69, 101, 417, 17, 19, 16, 18, 348, 438, 22, 350, 409, 411, 356, 325, 357, 349, 384, 102, 45, 358, 15]	[41, 47, 28, 26, 27, 38, 49, 43, 15, 45, 46, 48, 10, 44, 16, 13, 7, 39]	[15, 18, 22, 101, 349, 349, 349, 355, 356, 357, 409, 411, 417, 417, 417, 438]	['T', 'G', 'D', 'Y', 'P', 'P', 'P', 'D', 'S', 'F', 'H', 'Q', 'V', 'V', 'V', 'I']	[10, 13, 15, 27, 41, 45, 45, 49]	['H', 'Y', 'L', 'D', 'R', 'R', 'R', 'W']
1ivoBD_3n85A_1_2kv4A_0	1ivoBD	3n85A	2kv4A	[360, 13, 355, 356, 42, 9, 11, 362, 357, 14, 12, 416, 364]	[15, 50, 44, 51, 45, 46, 41, 43, 29]	[12, 12, 14, 355, 356, 356, 364, 364]	['R', 'R', 'P', 'L', 'P', 'P', 'A', 'A']	[15, 41, 45, 45]	['L', 'R', 'R', 'R']
1nvuRS_4nyiR_2_1xd4B_0	1nvuRS	4nyiR	1xd4B	[70, 21, 71, 61, 31, 17, 69, 95, 94, 13, 34, 64, 66, 60, 32, 102, 73, 105, 35, 63, 59, 37, 67, 27, 65, 40, 30, 103]	[875, 943, 942, 912, 931, 944, 876, 879, 1006, 1003, 810, 940, 825, 829, 938, 934, 935, 939, 1007, 930, 880, 1019, 832, 881, 936, 833, 826, 913, 872, 836, 945, 911, 948, 809, 884, 1010, 828, 882]	[13, 13, 13, 13, 13, 13, 13, 13, 13, 13, 13, 13, 17, 17, 17, 31, 31, 31, 32, 32, 34, 37, 59, 59, 60, 60, 61, 61, 61, 61, 61, 61, 61, 61, 61, 61, 61, 61, 61, 61, 61, 61, 61, 64, 66, 66, 69, 69, 69, 71, 73, 73, 94, 102, 102]	['G', 'G', 'G', 'G', 'G', 'G', 'G', 'G', 'G', 'G', 'G', 'G', 'S', 'S', 'S', 'E', 'E', 'E', 'Y', 'Y', 'P', 'E', 'A', 'A', 'G', 'G', 'Q', 'Q', 'Q', 'Q', 'Q', 'Q', 'Q', 'Q', 'Q', 'Q', 'Q', 'Q', 'Q', 'Q', 'Q', 'Q', 'Q', 'Y', 'A', 'A', 'D', 'D', 'D', 'Y', 'R', 'R', 'H', 'R', 'R']	[809, 826, 828, 828, 880, 911, 913, 938, 945, 1003]	['W', 'R', 'T', 'T', 'S', 'H', 'K', 'L', 'P', 'K']
3ny5AB_2l05A_0_6xguB_0	3ny5AB	2l05A	6xguB	[207, 227, 201, 199, 225, 226, 202, 206]	[109, 104, 105, 133, 132, 106, 107, 111, 102, 130, 131, 99, 110]	[]	[]	[99, 104, 104, 104, 105, 111, 133]	['F', 'E', 'E', 'E', 'H', 'R', 'H']
3ha4AE_3pp0B_2_4xwxA_0	3ha4AE	3pp0B	4xwxA	[764, 790, 716, 768, 791, 792, 715, 765, 714]	[103, 107, 68, 64, 67, 63, 69, 76, 110]	[]	[]	[63, 67, 68, 69, 76, 110]	['L', 'R', 'A', 'L', 'Q', 'L']
2kwiAB_4dstA_1_6uanB_0	2kwiAB	4dstA	6uanB	[64, 120, 124, 38, 63, 122, 37, 117, 36, 66, 85, 88, 86, 87, 25]	[570, 510, 513, 741, 743, 715, 509, 711, 742, 558, 569, 508, 566, 747, 511, 746, 562, 719]	[25, 25, 36, 36, 37, 38, 38, 63, 64, 64, 64, 66, 86, 88, 117, 117, 117, 117, 117, 120, 122]	['Q', 'Q', 'I', 'I', 'E', 'D', 'D', 'E', 'Y', 'Y', 'Y', 'A', 'N', 'K', 'K', 'K', 'K', 'K', 'K', 'L', 'S']	[509, 509, 509, 558, 566, 569, 711, 711, 715, 715, 719, 719, 719, 741, 747]	['R', 'R', 'R', 'R', 'Y', 'A', 'L', 'L', 'E', 'E', 'R', 'R', 'R', 'E', 'A']
1v5xAB_3omvA_0_4rzvB_1	1v5xAB	3omvA	4rzvB	[600, 461, 594, 598, 603, 458, 607, 601, 608, 604, 457, 462]	[591, 511, 510, 512, 450, 509, 587, 589, 586, 515, 566, 585, 449, 562]	[]	[]	[]	[]
1nqlAB_4uipA_0_5wb7E_0	1nqlAB	4uipA	5wb7E	[13, 45, 29, 69, 16, 18, 14, 15, 17, 89, 11, 12, 22]	[29, 22, 47, 45, 30, 31, 32, 25, 41, 37, 36, 39, 38, 34, 20]	[13, 14, 15, 18, 22, 89]	['K', 'L', 'T', 'G', 'D', 'Y']	[30, 36, 37]	['C', 'Y', 'T']
1nqlAB_1yy9A_0_1ivoC_0	1nqlAB	1yy9A	1ivoC	[11, 13, 45, 29, 69, 18, 16, 15, 14, 17, 12, 98, 22, 99]	[40, 23, 49, 26, 32, 31, 33, 28, 37, 38, 39, 21, 30, 35]	[13, 14, 15, 18, 22, 99]	['K', 'L', 'T', 'G', 'D', 'S']	[40, 49]	['E', 'W']
3jygAB_5fwlK_1_2w96A_2	3jygAB	5fwlK	2w96A	[130, 283, 282, 281, 239, 240, 288, 129, 270, 126, 133, 238, 241, 274]	[6, 7, 8, 9, 112, 113, 150, 152, 146, 114, 116, 117, 142, 145, 115, 13, 118]	[129, 240, 241, 283, 288]	['D', 'R', 'D', 'R', 'R']	[6, 9, 9, 9, 13, 13, 112, 113, 116, 146, 146, 150, 150]	['L', 'E', 'E', 'E', 'I', 'I', 'K', 'M', 'T', 'N', 'N', 'W', 'W']
2a6aAB_4p9zA_0_3kexA_2	2a6aAB	4p9zA	3kexA	[89, 67, 104, 105, 90, 143, 68, 86, 107, 69, 66, 55, 121, 142, 56, 106]	[739, 809, 680, 804, 808, 743, 740, 938, 746, 810, 807, 679, 54, 872, 934, 811, 871, 940, 933]	[66, 105, 142, 143]	['P', 'V', 'R', 'N']	[]	[]
3brwBD_5vykC_0_4dstA_2	3brwBD	5vykC	4dstA	[165, 162, 1092, 140, 1057, 158, 154, 1060, 161, 166, 1085, 169, 159, 1088, 141]	[32, 12, 11, 64, 122, 88, 86, 87, 13, 67, 85, 65, 34, 66]	[154]	['G']	[11, 11, 11, 11, 11, 11, 12, 12, 12, 12, 12, 12, 12, 12, 12, 12, 12, 12, 12, 12, 12, 12, 12, 12, 12, 12, 12, 12, 12, 12, 12, 13, 13, 13, 13, 13, 13, 13, 13, 13, 13, 13, 13, 13, 13, 13, 13, 13, 13, 13, 13, 13, 34, 34, 34, 34, 34, 64, 64, 64, 65, 65, 66, 67, 67, 86, 88, 122]	['A', 'A', 'A', 'A', 'A', 'A', 'G', 'G', 'G', 'G', 'G', 'G', 'G', 'G', 'G', 'G', 'G', 'G', 'G', 'G', 'G', 'G', 'G', 'G', 'G', 'G', 'G', 'G', 'G', 'G', 'G', 'G', 'G', 'G', 'G', 'G', 'G', 'G', 'G', 'G', 'G', 'G', 'G', 'G', 'G', 'G', 'G', 'G', 'G', 'G', 'G', 'G', 'P', 'P', 'P', 'P', 'P', 'Y', 'Y', 'Y', 'S', 'S', 'A', 'M', 'M', 'N', 'K', 'S']
3ltfAC_3n85A_2_3njpA_1	3ltfAC	3n85A	3njpA	[290, 213, 216, 281, 312, 244, 296, 314, 286, 59, 83, 311, 84, 201, 210, 292, 199, 291, 310, 245, 202, 313, 289, 35, 200]	[246, 194, 196, 251, 303, 238, 306, 280, 248, 302, 249, 205, 204, 252, 304, 239, 279]	[35, 59, 83, 199, 199, 200, 200, 200, 202, 216, 286, 286, 290, 291, 291, 291, 291, 292, 296, 313]	['Q', 'Q', 'T', 'A', 'A', 'G', 'G', 'G', 'C', 'E', 'V', 'V', 'T', 'L', 'L', 'L', 'L', 'V', 'H', 'S']	[196, 204, 205, 205, 239, 239, 239, 246, 248, 249, 249, 249, 249, 251, 252, 252, 252, 279, 279, 280, 302, 302, 302, 302, 306]	['S', 'P', 'S', 'S', 'T', 'T', 'T', 'Y', 'P', 'T', 'T', 'T', 'T', 'Y', 'Q', 'Q', 'Q', 'D', 'D', 'H', 'C', 'C', 'C', 'C', 'E']
2w2vAB_6zioA_0_4dstA_2	2w2vAB	6zioA	4dstA	[38, 27, 29, 42, 40, 43, 25, 41, 24, 1, 36, 21, 32, 52, 30, 20]	[26, 31, 27, 41, 24, 25, 40, 21, 43, 29]	[20, 20, 21, 24, 24, 29, 30, 32, 38, 40, 40, 41, 41, 43, 43, 52]	['T', 'T', 'I', 'I', 'I', 'V', 'D', 'Y', 'D', 'Y', 'Y', 'R', 'R', 'Q', 'Q', 'L']	[21, 21, 24, 25, 25, 26, 26, 26, 27, 27, 29, 31, 31, 41]	['I', 'I', 'I', 'Q', 'Q', 'N', 'N', 'N', 'H', 'H', 'V', 'E', 'E', 'R']
3nr4AC_5cusB_0_1shcA_0	3nr4AC	5cusB	1shcA	[169, 159, 155, 140, 156, 131, 168, 167, 144, 145, 174, 141, 158, 157]	[139, 49, 184, 185, 53, 40, 44, 123, 183, 121, 134, 51, 50, 182, 52]	[131, 155, 158, 174, 174]	['E', 'I', 'K', 'R', 'R']	[52, 123, 184, 184]	['Y', 'T', 'E', 'E']
2nxmAB_1yy9A_2_3kexA_1	2nxmAB	1yy9A	3kexA	[349, 352, 388, 391, 390, 389, 353, 364, 479, 366]	[951, 790, 918, 969, 955, 967, 958, 950, 953, 961, 972, 954]	[349, 349, 349, 352, 353, 364, 366, 366, 366, 389, 391, 479, 479]	['P', 'P', 'P', 'F', 'R', 'D', 'Q', 'Q', 'Q', 'N', 'T', 'G', 'G']	[]	[]
2e74BC_2n2aB_0_2m0bA_0	2e74BC	2n2aB	2m0bA	[105, 112, 107, 104, 103, 109, 101, 108, 106]	[675, 674, 677, 676, 668, 673]	[]	[]	[]	[]
1ivoBD_5wb8A_0_1nqlB_0	1ivoBD	5wb8A	1nqlB	[409, 408, 349, 69, 417, 101, 17, 384, 15, 16, 18, 440, 350, 438, 468, 346, 14, 357, 418, 99, 325, 412]	[38, 44, 45, 26, 25, 39, 40, 41, 50, 13, 47, 15, 9, 16, 28, 48]	[14, 15, 18, 99, 101, 346, 349, 349, 349, 357, 408, 409, 417, 417, 417, 418, 418, 438, 440, 440, 440, 468, 468, 468]	['L', 'T', 'G', 'S', 'Y', 'H', 'P', 'P', 'P', 'F', 'Q', 'H', 'V', 'V', 'V', 'S', 'S', 'I', 'S', 'S', 'S', 'S', 'S', 'S']	[9, 13, 15, 40, 41, 45, 45]	['S', 'Y', 'L', 'E', 'R', 'R', 'R']
3k32CD_4dstA_1_6q0kA_0	3k32CD	4dstA	6q0kA	[154, 150, 157, 142, 153, 143, 118, 149, 151, 84, 127, 158, 123, 148, 141]	[698, 676, 675, 691, 697, 678, 695, 694, 672, 673, 699, 671, 703, 679, 700, 677]	[84, 118, 123, 123, 127, 143, 143, 149, 149, 150, 151, 154, 158]	['I', 'C', 'R', 'R', 'T', 'E', 'E', 'R', 'R', 'Q', 'R', 'D', 'T']	[671, 671, 671, 676, 677, 678, 679, 694, 695, 695, 695, 698, 699]	['R', 'R', 'R', 'P', 'D', 'L', 'S', 'A', 'E', 'E', 'E', 'K', 'K']
2g3nAE_2w96A_2_5fwlK_2	2g3nAE	2w96A	5fwlK	[32, 46, 36, 43, 235, 39, 242, 243, 47, 239, 40, 238, 41, 237, 240]	[217, 259, 224, 172, 228, 101, 221, 212, 177, 255, 262, 216, 260, 252, 175, 179, 176]	[36, 36, 36, 39, 41, 41, 41, 43, 46, 46, 46, 46, 46, 46, 47, 47, 47, 47, 47, 240, 240, 242, 243]	['E', 'E', 'E', 'A', 'S', 'S', 'S', 'S', 'K', 'K', 'K', 'K', 'K', 'K', 'C', 'C', 'C', 'C', 'C', 'D', 'D', 'D', 'C']	[101, 172, 175, 216, 216, 216, 221, 224, 255, 255, 259, 260, 260, 262]	['R', 'T', 'V', 'G', 'G', 'G', 'D', 'G', 'R', 'R', 'S', 'V', 'V', 'P']
2r17CD_5x2aB_1_6scmA_1	2r17CD	5x2aB	6scmA	[887, 751, 752, 753, 928, 888, 891, 892, 890, 884, 924, 956, 925, 889, 870]	[687, 729, 676, 728, 680, 725, 619, 621, 688, 691, 625, 735, 731, 732]	[]	[]	[]	[]
3f0nAB_3omvA_1_4zdrA_1	3f0nAB	3omvA	4zdrA	[604, 458, 608, 605, 600, 402, 598, 580, 601, 603, 403, 607]	[146, 190, 142, 178, 186, 177, 138, 139, 150, 182, 143, 184, 181, 183]	[]	[]	[]	[]
1w9aAB_1n3hA_0_5cdwB_0	1w9aAB	1n3hA	5cdwB	[47, 53, 39, 144, 51, 134, 194, 52, 125, 142, 143, 40, 50, 48, 139, 44, 188, 136, 117, 116, 137, 178]	[66, 31, 2, 4, 91, 90, 68, 8, 43, 49, 6, 29, 93, 33, 92, 3]	[52, 117, 125, 136, 142, 144, 194]	['Y', 'F', 'T', 'A', 'I', 'N', 'I']	[43, 43, 90, 91]	['F', 'F', 'R', 'N']
3rcdBD_3pp0B_0_3w32A_0	3rcdBD	3pp0B	3w32A	[757, 735, 723, 724, 792, 728, 929, 725, 927, 756, 722, 758, 793, 925, 926]	[986, 987, 812, 973, 984, 985, 849, 1009, 1011, 810, 988, 1015, 989]	[]	[]	[]	[]
3k32CD_6ogeA_2_1n3hA_0	3k32CD	6ogeA	1n3hA	[494, 506, 502, 41, 495, 503, 39, 496, 40, 473, 499, 470, 507, 501, 35, 500, 472, 505]	[117, 175, 177, 176, 174, 173, 116, 61, 62, 63, 140, 122, 120, 146, 142, 114, 139, 178, 147, 138]	[39, 470, 470, 494, 502, 503, 506, 507, 507]	['P', 'H', 'H', 'L', 'D', 'E', 'G', 'E', 'E']	[63, 117, 122, 140, 142, 177]	['L', 'F', 'I', 'Q', 'I', 'C']
1zbhAB_1griA_0_2jitB_0	1zbhAB	1griA	2jitB	[96, 75, 142, 67, 111, 107, 94, 101, 109, 121, 141, 104, 112, 95, 122, 91, 110, 88, 103, 100]	[701, 1018, 772, 771, 697, 699, 698, 850, 700, 830, 962, 823, 776, 773, 1017, 1014]	[95, 95, 112, 142]	['F', 'F', 'R', 'R']	[]	[]
3ltfAC_6ogeA_0_5wb8A_1	3ltfAC	6ogeA	5wb8A	[316, 314, 313, 310, 312, 279, 276, 333, 277, 271, 334, 106, 335, 308, 278, 272, 58, 81, 281, 306, 105, 57, 280, 318, 315]	[253, 252, 250, 251, 246, 230, 86, 279, 62, 280, 296, 249, 294, 244, 87, 284, 282, 248, 262, 264, 297]	[57, 58, 58, 81, 105, 276, 277, 277, 277, 277, 278, 279, 280, 280, 281, 306, 306, 308, 308, 310, 310, 310, 310, 310, 310, 312, 313, 313, 313, 313, 314, 315, 318, 335]	['Q', 'G', 'G', 'Q', 'T', 'T', 'D', 'D', 'D', 'D', 'T', 'F', 'E', 'E', 'S', 'T', 'T', 'V', 'V', 'S', 'S', 'S', 'S', 'S', 'S', 'T', 'L', 'L', 'L', 'L', 'V', 'C', 'H', 'S']	[87, 230, 246, 248, 249, 249, 249, 249, 250, 250, 250, 251, 252, 252, 252, 253, 253, 262, 262, 279, 279, 280, 282, 282, 284, 294, 294, 296, 297]	['M', 'F', 'Y', 'P', 'T', 'T', 'T', 'T', 'T', 'T', 'T', 'Y', 'Q', 'Q', 'Q', 'M', 'M', 'S', 'S', 'D', 'D', 'H', 'S', 'S', 'V', 'M', 'M', 'E', 'D']
2bzyAB_5cusB_1_1aweA_1	2bzyAB	5cusB	1aweA	[298, 60, 272, 299, 271, 81, 84, 268, 222, 223, 269, 270, 257, 277, 300, 234, 119, 233, 220, 258]	[81, 82, 133, 85, 84, 132, 130, 87, 129, 111, 80, 76, 79, 131, 58, 75]	[84, 84, 84, 84, 119, 257, 257, 257, 271, 272, 277, 277, 299]	['R', 'R', 'R', 'R', 'Q', 'P', 'P', 'P', 'C', 'P', 'V', 'V', 'K']	[58, 82, 84]	['E', 'G', 'S']
1ivoBD_3n85A_1_5wb7E_1	1ivoBD	3n85A	5wb7E	[355, 332, 13, 415, 424, 389, 15, 416, 23, 14, 12, 419, 9, 16, 20]	[43, 42, 47, 46, 48, 37, 45]	[12, 12, 14, 15, 20, 23, 23, 355, 424]	['R', 'R', 'P', 'A', 'H', 'M', 'M', 'L', 'Q']	[37, 48]	['T', 'V']
3k9lAC_4dstA_2_5tarA_2	3k9lAC	4dstA	5tarA	[153, 154, 157, 49, 148, 45, 50, 43, 149, 48]	[26, 25, 43, 148, 44, 45, 149]	[48, 49, 49, 50, 50, 50, 50, 149, 149, 154]	['G', 'E', 'E', 'T', 'T', 'T', 'T', 'R', 'R', 'D']	[25, 25, 26, 26, 26, 44, 44, 149, 149]	['Q', 'Q', 'N', 'N', 'N', 'V', 'V', 'R', 'R']
3fcdAB_1shcA_0_4i1zA_0	3fcdAB	1shcA	4i1zA	[142, 117, 171, 138, 116, 173, 143, 141, 170, 140, 89, 115, 172, 114, 61, 146, 120, 145, 144, 148]	[739, 792, 733, 731, 716, 775, 705, 738, 794, 730, 852, 715, 736, 741, 740, 847, 846, 791, 776, 737, 728, 793]	[117, 140, 142, 144, 171]	['F', 'Q', 'I', 'N', 'P']	[]	[]
3fy6AC_6nsqA_2_4dstA_0	3fy6AC	6nsqA	4dstA	[549, 588, 722, 552, 554, 550, 721, 551, 684]	[52, 50, 51, 48, 43, 157, 44, 41, 42, 1]	[]	[]	[41, 44, 44, 48, 50, 50, 50, 50, 51, 51, 52]	['R', 'V', 'V', 'G', 'T', 'T', 'T', 'T', 'C', 'C', 'L']
2wzjBC_3omvA_1_6uanB_0	2wzjBC	3omvA	6uanB	[549, 437, 550, 555, 556, 436, 572, 434, 553, 435, 559, 551, 552, 546]	[467, 486, 485, 625, 624, 465, 462, 491, 466, 633, 470, 632, 627, 597, 576]	[]	[]	[462, 462, 462, 465, 466, 466, 466, 466, 466, 467, 485, 485, 485, 485, 576, 597, 597, 597, 597, 597, 632, 633, 633]	['R', 'R', 'R', 'S', 'G', 'G', 'G', 'G', 'G', 'S', 'L', 'L', 'L', 'L', 'D', 'L', 'L', 'L', 'L', 'L', 'P', 'Y', 'Y']
3ph1AB_5lv6A_0_5ob4A_0	3ph1AB	5lv6A	5ob4A	[642, 643, 640, 639, 658, 651, 654]	[4, 6, 7, 2, 3, 8, 12, 16, 30, 19, 26, 23]	[]	[]	[4, 7, 12, 16, 19, 19, 19, 19, 19, 19, 23, 26, 30]	['A', 'R', 'T', 'S', 'V', 'V', 'V', 'V', 'V', 'V', 'L', 'V', 'V']
3gt8BC_4i1zA_1_3kexA_2	3gt8BC	4i1zA	3kexA	[738, 805, 736, 794, 848, 795, 740, 737, 801]	[826, 773, 713, 716, 715, 711, 783, 718]	[]	[]	[]	[]
3gt8BC_3pp0B_1_1m17A_2	3gt8BC	3pp0B	1m17A	[709, 999, 707, 742, 713, 803, 1000, 748, 741, 746, 856, 711, 744, 1005]	[942, 711, 938, 789, 825, 714, 712, 823, 941, 824, 799, 771, 795, 713]	[]	[]	[]	[]
1xx7BF_1xdvA_2_4uipA_2	1xx7BF	1xdvA	4uipA	[740, 815, 741, 705, 819, 790, 983, 706, 739, 816, 988]	[533, 589, 534, 535, 536, 591, 543, 542, 569, 521, 524, 522]	[706, 741, 815]	['R', 'K', 'E']	[521, 521, 522, 522, 534, 535, 542, 543, 543, 589]	['E', 'E', 'P', 'P', 'C', 'H', 'A', 'M', 'M', 'A']
1xx7BF_6cc9B_1_4nyiR_0	1xx7BF	6cc9B	4nyiR	[150, 153, 43, 148, 23, 25, 24, 26, 44, 119, 45, 151, 149, 147]	[141, 143, 142, 161, 48, 45, 135, 47, 157, 154, 131, 165, 162, 164]	[23, 23, 24, 25, 25, 26, 26, 26, 44, 44, 119, 119, 147, 147, 147, 149, 149, 150, 151]	['L', 'L', 'I', 'Q', 'Q', 'N', 'N', 'N', 'V', 'V', 'D', 'D', 'K', 'K', 'K', 'R', 'R', 'Q', 'R']	[47, 48, 48, 131, 135, 135, 143, 161, 161, 162, 164]	['D', 'G', 'G', 'Q', 'R', 'R', 'E', 'R', 'R', 'E', 'R']
3sd0AB_2zoqA_0_3sa0A_1	3sd0AB	2zoqA	3sa0A	[201, 249, 252, 242, 203, 256, 205, 208, 250, 202, 248, 251, 241, 240, 52, 285]	[186, 190, 184, 185, 67, 13, 233, 149, 64, 232, 191, 170, 231, 188, 187, 189, 336]	[52, 202, 240]	['A', 'T', 'S']	[67, 186, 186, 191, 191]	['R', 'E', 'E', 'R', 'R']
1m6bAB_1yy9A_0_3n85A_1	1m6bAB	1yy9A	3n85A	[114, 167, 184, 181, 202, 169, 171, 172, 186, 200, 170, 189, 185, 190, 168, 141, 180, 139]	[176, 188, 178, 146, 192, 190, 191, 197, 194, 193, 187, 180, 206, 207, 205, 179, 208, 177, 189, 209, 175]	[114, 114, 141, 141, 141, 167, 168, 168, 168, 171, 171, 180, 184, 185, 189, 200, 200]	['R', 'R', 'R', 'R', 'R', 'D', 'P', 'P', 'P', 'P', 'P', 'E', 'Q', 'K', 'I', 'R', 'R']	[146, 175, 175, 175, 176, 178, 178, 179, 179, 190, 191, 197, 205, 208, 208, 209]	['L', 'P', 'P', 'P', 'M', 'K', 'K', 'G', 'G', 'C', 'Q', 'V', 'C', 'P', 'P', 'L']
1c17KL_2m0bB_0_5ob4A_2	1c17KL	2m0bB	5ob4A	[643, 642, 641, 644, 640, 654, 646, 677, 675, 657, 676, 650]	[7, 9, 8, 10, 13, 42, 17, 21, 14]	[]	[]	[7, 9, 13, 13, 14, 17, 21]	['R', 'S', 'S', 'S', 'I', 'A', 'I']
1nqlAB_3qwqA_0_2tgfA_0	1nqlAB	3qwqA	2tgfA	[11, 69, 16, 14, 15, 45, 103, 101, 89, 13, 102, 128, 98, 99]	[41, 24, 27, 32, 33, 29, 31, 1, 15, 26, 16]	[13, 14, 15, 89, 99, 101, 103, 103, 103]	['K', 'L', 'T', 'Y', 'S', 'Y', 'A', 'A', 'A']	[31]	['A']
2fb8AB_3omvA_2_6nsqA_1	2fb8AB	3omvA	6nsqA	[461, 400, 409, 342, 401, 371, 454, 458, 399, 462, 408, 340, 368, 407, 402, 367, 403, 398, 370, 422, 480, 369, 397, 457]	[477, 450, 510, 508, 509, 505, 562, 507, 506, 476, 449, 566, 515, 517, 715, 530, 511, 586, 478, 565, 569, 516, 711, 570]	[]	[]	[]	[]
3cvmAB_4zdrA_0_7juxA_0	3cvmAB	4zdrA	7juxA	[70, 134, 67, 77, 66, 59, 136, 73, 139, 135, 183, 84, 63, 83, 182, 138, 180, 181, 80]	[618, 679, 680, 615, 681, 600, 655, 628, 647, 651, 648, 626, 646, 678, 621, 616, 642]	[73, 77, 80, 80, 80, 83]	['E', 'Q', 'R', 'R', 'R', 'R']	[]	[]
1u4fCD_3n85A_1_3n84A_0	1u4fCD	3n85A	3n84A	[576, 558, 617, 592, 516, 523, 582, 577, 528, 567, 544, 618, 619, 543, 580, 583, 529, 581]	[87, 57, 114, 115, 116, 156, 160, 126, 127, 93, 161, 162, 64, 62, 118]	[523, 529, 529, 543, 577, 577, 581, 581, 592, 617]	['R', 'P', 'P', 'P', 'R', 'R', 'G', 'G', 'W', 'D']	[114, 116, 116, 156, 160, 161]	['G', 'G', 'G', 'Q', 'Y', 'V']
1ivoAB_6j71A_0_3njpA_0	1ivoAB	6j71A	3njpA	[290, 291, 313, 314, 310, 311, 307, 232, 233, 292, 57, 272, 223, 106, 279, 303, 308, 266, 81, 105, 312, 293, 258]	[246, 252, 251, 253, 304, 205, 204, 194, 248, 280, 220, 249, 287, 242, 288, 247, 286]	[57, 81, 105, 233, 258, 279, 292, 292, 293, 293, 293, 307, 308, 308, 310, 310, 310, 310, 310, 310, 312, 313, 313, 313, 313, 314]	['Q', 'Q', 'T', 'T', 'F', 'F', 'G', 'G', 'A', 'A', 'A', 'D', 'V', 'V', 'S', 'S', 'S', 'S', 'S', 'S', 'T', 'L', 'L', 'L', 'L', 'V']	[204, 205, 205, 246, 248, 249, 249, 249, 249, 251, 252, 252, 252, 253, 253, 280, 287, 287, 287, 287, 288]	['P', 'S', 'S', 'Y', 'P', 'T', 'T', 'T', 'T', 'Y', 'Q', 'Q', 'Q', 'M', 'M', 'H', 'C', 'C', 'C', 'C', 'G']
1w9aAB_1n3hA_0_5cdwE_0	1w9aAB	1n3hA	5cdwE	[142, 192, 47, 48, 135, 141, 188, 191, 140, 139]	[3, 91, 29, 28, 31, 6, 5, 4]	[135, 140, 142]	['A', 'Q', 'I']	[28, 91]	['D', 'N']
3dakAB_3kexA_0_6p8qC_1	3dakAB	3kexA	6p8qC	[680, 756, 681, 810, 940, 748, 807, 809, 683, 801, 749, 679, 804, 682, 808, 805, 944, 747, 750, 746, 755]	[776, 700, 778, 1006, 966, 965, 827, 1008, 770, 768, 702, 962, 830, 823, 704, 791, 1007, 703, 831, 772, 771]	[]	[]	[]	[]
1y0hAB_1xdvA_1_1griA_0	1y0hAB	1xdvA	1griA	[727, 711, 734, 716, 724, 715, 719, 721, 712, 738]	[109, 122, 119, 121, 113, 94, 124, 91, 111]	[712, 715, 715, 716, 734]	['Q', 'E', 'E', 'E', 'T']	[]	[]
1gusCE_1yy9A_1_3n84A_0	1gusCE	1yy9A	3n84A	[90, 102, 47, 14, 103, 45, 15, 20, 69, 16, 71, 101]	[103, 142, 143, 144, 145, 104, 67, 101, 121, 106, 139]	[14, 15, 47, 47, 90, 90, 101, 103, 103, 103]	['L', 'T', 'Q', 'Q', 'E', 'E', 'Y', 'A', 'A', 'A']	[142, 143]	['R', 'N']
1ivoBD_3qwqA_0_1jl9B_0	1ivoBD	3qwqA	1jl9B	[356, 355, 384, 346, 357, 350, 325, 348, 408, 409, 349, 438, 440, 417]	[10, 41, 45, 44, 43, 7, 15, 38, 16, 47, 13, 46]	[346, 349, 349, 349, 355, 356, 357, 408, 409, 417, 417, 417, 438, 440, 440, 440]	['H', 'P', 'P', 'P', 'D', 'S', 'F', 'Q', 'H', 'V', 'V', 'V', 'I', 'S', 'S', 'S']	[10, 13, 15, 41, 45, 45]	['H', 'Y', 'L', 'R', 'R', 'R']
2erxAB_4dstA_1_5tarA_0	2erxAB	4dstA	5tarA	[43, 39, 5, 24, 67, 41, 3, 38, 37, 40, 54, 36, 52, 25]	[64, 41, 70, 36, 67, 66, 39, 38, 40, 35, 52]	[3, 3, 3, 5, 5, 5, 5, 24, 25, 25, 36, 36, 37, 38, 38, 39, 41, 52, 54, 67, 67]	['E', 'E', 'E', 'K', 'K', 'K', 'K', 'I', 'Q', 'Q', 'I', 'I', 'E', 'D', 'D', 'S', 'R', 'L', 'D', 'M', 'M']	[35, 35, 36, 36, 38, 38, 39, 41, 52, 64, 64, 64, 66, 67, 67, 70]	['T', 'T', 'I', 'I', 'D', 'D', 'S', 'R', 'L', 'Y', 'Y', 'Y', 'A', 'M', 'M', 'Q']
2nxmAB_4leoC_2_4uipA_1	2nxmAB	4leoC	4uipA	[180, 81, 59, 179, 202, 82, 168, 181, 60, 185, 119, 183]	[349, 409, 411, 384, 473, 465, 382, 441, 468, 385, 417, 353, 418]	[82, 119, 179, 181, 181, 185, 202, 202]	['N', 'Q', 'G', 'E', 'E', 'T', 'P', 'P']	[349, 349, 349, 353, 409, 411, 417, 417, 417, 418, 418, 441, 441, 441, 441, 441, 468, 468, 468]	['P', 'P', 'P', 'R', 'H', 'Q', 'V', 'V', 'V', 'S', 'S', 'G', 'G', 'G', 'G', 'G', 'S', 'S', 'S']
3dakAB_3omvA_0_6q0kA_1	3dakAB	3omvA	6q0kA	[399, 608, 607, 611, 401, 403, 462, 458, 604, 461]	[508, 509, 716, 719, 712, 570, 711, 569, 510, 715, 507, 511]	[]	[]	[509, 509, 509, 569, 711, 711, 712, 715, 715, 719, 719, 719]	['R', 'R', 'R', 'A', 'L', 'L', 'A', 'E', 'E', 'R', 'R', 'R']
3a60AB_1s9iA_0_7m0xB_2	3a60AB	1s9iA	7m0xB	[354, 355, 362, 242, 246, 237, 359, 245, 353, 247, 356, 352]	[240, 232, 233, 318, 319, 236, 238, 237, 344, 345, 346, 239, 347]	[237, 237, 246, 246, 352, 353, 354]	['E', 'E', 'V', 'V', 'K', 'N', 'P']	[345, 347]	['N', 'A']
3do8AB_6ogeA_1_5cusB_0	3do8AB	6ogeA	5cusB	[181, 110, 184, 123, 108, 183, 156, 109, 122, 157, 111, 154, 112, 187, 185, 33]	[134, 105, 159, 154, 102, 72, 132, 133, 93, 94, 95, 131, 130, 104, 101, 156, 158, 129, 100, 160]	[110, 122, 154, 156, 156, 157, 157, 185]	['D', 'P', 'L', 'Q', 'Q', 'R', 'R', 'D']	[72, 72, 72, 94, 95, 100, 101, 104, 129, 131, 133, 134, 154, 154, 158, 160]	['M', 'M', 'M', 'G', 'K', 'V', 'M', 'Y', 'Y', 'E', 'N', 'D', 'E', 'E', 'K', 'N']
1ivoBD_3n85A_2_1p9jA_2	1ivoBD	3n85A	1p9jA	[13, 416, 445, 332, 355, 424, 415, 389, 425, 448, 18, 15, 17, 450, 14, 12, 475, 42, 16, 330, 447]	[48, 40, 50, 41, 45, 43, 42, 46, 49, 53, 54, 51, 38, 37, 39]	[12, 12, 14, 15, 17, 355, 424, 448, 448]	['R', 'R', 'P', 'A', 'P', 'L', 'Q', 'H', 'H']	[38, 42, 43, 51]	['G', 'E', 'R', 'W']
3k90BC_1griA_0_1xd4B_2	3k90BC	1griA	1xd4B	[116, 114, 109, 134, 106, 111, 119, 193, 117, 120, 112, 191, 133, 99, 108, 121, 130, 94, 107, 148, 192, 113, 91, 140, 126, 97]	[403, 345, 356, 418, 404, 200, 198, 359, 204, 348, 199, 211, 476, 207, 487, 355, 352, 420, 363, 206, 475, 421, 444]	[99, 112, 114, 116, 116, 117, 130]	['V', 'R', 'G', 'G', 'G', 'K', 'E']	[200, 404, 420]	['T', 'A', 'K']
3udbAC_7m0xB_0_3omvA_0	3udbAC	7m0xB	3omvA	[239, 220, 311, 221, 310, 217, 235, 226, 230, 236, 237, 218]	[556, 554, 558, 549, 552, 551, 519, 509, 506, 555, 553, 559, 505]	[218, 235, 310, 310]	['S', 'L', 'I', 'I']	[]	[]
1nqlAB_1nqlA_0_1gk5A_0	1nqlAB	1nqlA	1gk5A	[69, 101, 16, 15, 18, 14, 17, 333, 68, 98, 22, 99]	[25, 26, 31, 32, 33, 42, 34, 35, 28, 23, 11, 30]	[14, 15, 18, 22, 99, 101]	['L', 'T', 'G', 'D', 'S', 'Y']	[]	[]
1ivoBD_5cusA_1_1ivoC_0	1ivoBD	5cusA	1ivoC	[406, 353, 347, 322, 436, 407, 409, 467, 405, 438, 439, 354, 412, 381, 414]	[45, 11, 12, 15, 41, 51, 50, 48, 47, 44, 13, 10, 9]	[322, 353, 354, 354, 381, 407, 407, 407, 407, 412, 412, 412, 438]	['Q', 'P', 'W', 'W', 'Q', 'R', 'R', 'R', 'R', 'L', 'L', 'L', 'S']	[9, 10, 13, 15, 41, 45, 45]	['S', 'H', 'Y', 'L', 'R', 'R', 'R']
1ivoBD_5wb8D_0_1jl9B_0	1ivoBD	5wb8D	1jl9B	[355, 415, 29, 417, 17, 19, 15, 18, 25, 348, 408, 412, 22, 350, 409, 438, 411, 356, 384, 325, 357, 349, 358]	[41, 47, 48, 38, 49, 40, 43, 45, 15, 46, 10, 50, 13, 37, 16, 7]	[15, 18, 22, 349, 349, 349, 355, 356, 357, 408, 409, 411, 417, 417, 417, 438]	['T', 'G', 'D', 'P', 'P', 'P', 'D', 'S', 'F', 'Q', 'H', 'Q', 'V', 'V', 'V', 'I']	[10, 13, 15, 40, 41, 45, 45, 49]	['H', 'Y', 'L', 'E', 'R', 'R', 'R', 'W']
3m1yCD_6scmA_0_5x2aB_2	3m1yCD	6scmA	5x2aB	[935, 909, 911, 881, 884, 879, 880, 905, 913, 910]	[917, 934, 916, 929, 930, 931, 937, 948]	[]	[]	[]	[]
3ltfAC_6ogeA_1_5wb8A_2	3ltfAC	6ogeA	5wb8A	[238, 333, 281, 313, 314, 232, 310, 266, 311, 312, 276, 271, 277, 267, 278, 274, 272, 106, 279, 275, 81, 335, 105, 308, 307]	[209, 304, 289, 252, 250, 194, 253, 239, 238, 237, 246, 303, 86, 279, 280, 62, 40, 229, 87, 285, 284, 210, 39, 249, 248, 38, 306, 251, 283, 264]	[81, 105, 238, 276, 277, 277, 277, 277, 278, 279, 281, 307, 308, 308, 310, 310, 310, 310, 310, 310, 312, 313, 313, 313, 313, 314, 335]	['Q', 'T', 'E', 'T', 'D', 'D', 'D', 'D', 'T', 'F', 'S', 'D', 'V', 'V', 'S', 'S', 'S', 'S', 'S', 'S', 'T', 'L', 'L', 'L', 'L', 'V', 'S']	[38, 38, 39, 39, 39, 87, 210, 237, 239, 239, 239, 246, 248, 249, 249, 249, 249, 250, 250, 250, 251, 252, 252, 252, 253, 253, 279, 279, 280, 283, 284, 285, 289, 306]	['L', 'L', 'G', 'G', 'G', 'M', 'N', 'K', 'T', 'T', 'T', 'Y', 'P', 'T', 'T', 'T', 'T', 'T', 'T', 'T', 'Y', 'Q', 'Q', 'Q', 'M', 'M', 'D', 'D', 'H', 'C', 'V', 'R', 'A', 'E']
1gusCE_3w32A_1_1oy2A_0	1gusCE	3w32A	1oy2A	[703, 770, 764, 765, 831, 757, 758, 768, 830, 701, 760, 762, 761]	[44, 40, 185, 184, 194, 121, 39, 53, 52, 51, 55, 188, 48, 47, 183]	[]	[]	[52, 55, 184, 184, 194]	['Y', 'R', 'E', 'E', 'I']
2fb8AB_4leoC_1_1m17A_0	2fb8AB	4leoC	1m17A	[31, 56, 52, 181, 273, 79, 182, 180, 36, 169, 54, 51, 179, 170, 168, 116]	[679, 752, 678, 796, 795, 712, 711, 677, 676, 746, 799, 941, 713, 714, 945, 949, 675, 946, 942, 749]	[31, 54, 56, 56, 116, 116, 179, 181, 181, 182, 273]	['Y', 'D', 'S', 'S', 'R', 'R', 'G', 'E', 'E', 'D', 'H']	[]	[]
2fb8AB_3omvA_2_6uanB_1	2fb8AB	3omvA	6uanB	[472, 508, 363, 357, 506, 373, 400, 409, 342, 480, 478, 401, 367, 458, 345, 399, 408, 340, 369, 407, 359, 402, 403, 406, 470, 462, 484, 355, 370, 422, 358, 507, 454, 473, 436, 397, 431, 475, 486, 356, 368, 485, 435]	[749, 748, 744, 746, 747, 743, 450, 510, 509, 586, 588, 505, 506, 507, 715, 569, 449, 477, 515, 745, 530, 562, 750, 511, 478, 738, 558, 565, 566, 516]	[]	[]	[449, 449, 450, 450, 450, 450, 478, 505, 506, 506, 506, 509, 509, 509, 515, 516, 558, 566, 569, 586, 586, 588, 588, 588, 715, 715, 747, 748, 748]	['D', 'D', 'W', 'W', 'W', 'W', 'G', 'L', 'R', 'R', 'R', 'R', 'R', 'R', 'L', 'F', 'R', 'Y', 'A', 'E', 'E', 'L', 'L', 'L', 'E', 'E', 'A', 'C', 'C']
3gt8BC_3kexA_2_4i1zA_2	3gt8BC	3kexA	4i1zA	[715, 711, 773, 716, 783, 826, 713]	[795, 738, 794, 737, 736, 733, 848]	[]	[]	[]	[]
1ivoBD_3qwqA_1_2kv4A_0	1ivoBD	3qwqA	2kv4A	[353, 348, 350, 409, 356, 325, 357, 384, 349, 417, 355, 385, 354]	[11, 12, 15, 17, 43, 13, 14, 44, 45, 41, 37, 16]	[349, 349, 349, 353, 355, 356, 357, 409, 417, 417, 417]	['P', 'P', 'P', 'R', 'D', 'S', 'F', 'H', 'V', 'V', 'V']	[13, 15, 41, 45, 45]	['Y', 'L', 'R', 'R', 'R']
3ltgCD_5wb8D_0_2kv4A_0	3ltgCD	5wb8D	2kv4A	[26, 417, 69, 17, 14, 15, 103, 409, 101, 350, 357, 408, 325, 323, 355, 128, 18, 99]	[52, 50, 22, 38, 40, 28, 2, 45, 24, 1, 37, 47, 15, 51, 43, 26, 48, 30, 39]	[14, 15, 18, 99, 101, 103, 103, 103, 323, 323, 355, 357, 408, 409, 417, 417, 417]	['L', 'T', 'G', 'S', 'Y', 'A', 'A', 'A', 'D', 'D', 'D', 'F', 'Q', 'H', 'V', 'V', 'V']	[15, 40, 45, 45]	['L', 'E', 'R', 'R']
3k6cBC_4zdrA_0_1n3hA_0	3k6cBC	4zdrA	1n3hA	[102, 137, 136, 122, 155, 107, 119, 147, 106, 144, 141, 151, 112, 115, 101, 148, 126]	[106, 107, 104, 105, 99, 98, 108, 97, 71, 79, 100, 101, 67, 69, 80, 102, 76, 70, 103]	[151]	['E']	[67, 69, 76, 99, 104, 105, 106]	['R', 'L', 'Q', 'R', 'R', 'P', 'L']
3t6aAB_1shcA_1_7aeiA_2	3t6aAB	1shcA	7aeiA	[145, 35, 129, 127, 144, 132, 130, 48, 201, 128, 46, 125, 47, 34, 200, 24]	[751, 706, 704, 784, 756, 753, 757, 709, 782, 760, 786, 703, 702, 752, 783, 701]	[34, 35, 125, 127, 144]	['P', 'T', 'T', 'S', 'N']	[]	[]
1ivoBD_5cusA_2_1jl9B_0	1ivoBD	5cusA	1jl9B	[354, 353, 347, 346, 322, 436, 407, 409, 414, 345, 406, 412]	[10, 13, 15, 16, 44, 50, 48, 47, 41, 37, 43, 46, 45, 7]	[322, 353, 354, 354, 407, 407, 407, 407, 412, 412, 412]	['Q', 'P', 'W', 'W', 'R', 'R', 'R', 'R', 'L', 'L', 'L']	[10, 13, 15, 41, 45, 45]	['H', 'Y', 'L', 'R', 'R', 'R']
3ph1AB_2l9uB_0_5ob4A_0	3ph1AB	2l9uB	5ob4A	[659, 648, 663, 662, 674, 666, 652, 655, 676]	[30, 19, 23, 34, 38, 31, 37, 43, 40, 27, 26]	[]	[]	[19, 19, 19, 19, 19, 19, 23, 26, 30, 37, 38, 38, 38, 38, 40, 43, 43]	['V', 'V', 'V', 'V', 'V', 'V', 'L', 'V', 'V', 'R', 'R', 'R', 'R', 'R', 'Q', 'R', 'R']
1jsuBC_3qwqA_0_2n2aA_0	1jsuBC	3qwqA	2n2aA	[337, 289, 88, 313, 312, 288, 407, 342, 311, 310, 410, 91, 406, 309, 287, 409, 151, 314]	[18, 19, 4, 15, 25, 29, 28, 48, 26, 22, 21, 32, 55, 3]	[91, 91, 151, 287, 287, 287, 287, 288, 289, 310, 310, 310, 312, 406, 409]	['N', 'N', 'N', 'C', 'C', 'C', 'C', 'G', 'A', 'R', 'R', 'R', 'V', 'T', 'H']	[4, 18, 19, 29, 32, 32, 55, 55]	['R', 'I', 'L', 'G', 'I', 'I', 'E', 'E']
2i14DF_3omvA_0_6q0kA_0	2i14DF	3omvA	6q0kA	[592, 594, 595, 601, 590, 598, 596, 597]	[709, 695, 702, 713, 691, 706, 705, 704, 700, 703]	[]	[]	[695, 695, 695, 705]	['E', 'E', 'E', 'P']
2wzjBC_7m0xB_1_6uanB_0	2wzjBC	7m0xB	6uanB	[311, 220, 222, 273, 226, 223, 221, 308, 309, 100, 224, 307, 156, 315, 102]	[577, 576, 656, 542, 578, 489, 580, 654, 655, 467, 653, 468, 597, 545, 483, 462, 624, 538]	[100, 224, 308]	['H', 'V', 'M']	[462, 462, 462, 467, 468, 468, 468, 483, 542, 545, 576, 577, 597, 597, 597, 597, 597, 653, 653]	['R', 'R', 'R', 'S', 'F', 'F', 'F', 'K', 'H', 'E', 'D', 'L', 'L', 'L', 'L', 'L', 'L', 'Q', 'Q']
3g33BC_2w96A_0_2w99B_0	3g33BC	2w96A	2w99B	[146, 151, 149, 150, 30, 13, 7, 112, 141, 138, 113, 9, 139, 33, 118, 142, 37, 10, 121, 152, 12, 120, 154, 153, 145, 34, 108, 6, 155]	[79, 78, 61, 76, 66, 287, 133, 51, 135, 54, 44, 55, 89, 49, 288, 82, 285, 284, 53, 62, 129, 43, 42, 65, 48, 58, 59, 77, 57, 134]	[6, 9, 9, 9, 10, 12, 13, 13, 30, 112, 113, 146, 146, 150, 150, 154, 154, 154, 155, 155, 155]	['L', 'E', 'E', 'E', 'V', 'T', 'I', 'I', 'A', 'K', 'M', 'N', 'N', 'W', 'W', 'A', 'A', 'A', 'M', 'M', 'M']	[43, 44, 44, 48, 51, 51, 55, 79, 82, 82, 82, 89, 129, 135, 285, 285, 288]	['G', 'G', 'G', 'G', 'I', 'I', 'R', 'A', 'R', 'R', 'R', 'V', 'D', 'C', 'S', 'S', 'R']
3uo8BC_3omvA_1_6nybA_0	3uo8BC	3omvA	6nybA	[447, 451, 440, 443, 450, 441, 611, 614, 615, 480, 439, 478, 444]	[551, 549, 588, 559, 589, 719, 558, 245, 555, 718, 715, 552, 586, 546, 548]	[]	[]	[549, 549, 555, 558, 586, 586, 588, 588, 588, 589, 715, 715, 718, 719, 719, 719]	['E', 'E', 'D', 'R', 'E', 'E', 'L', 'L', 'L', 'T', 'E', 'E', 'A', 'R', 'R', 'R']
1zllAB_2n5sA_0_2n2aB_1	1zllAB	2n5sA	2n2aB	[62, 59, 69, 58, 40, 55, 54, 43, 51, 39, 66]	[126, 138, 130, 127, 104, 122, 123, 133, 112, 134, 119, 113, 116]	[43, 51, 51, 58, 66, 66, 69, 69, 69]	['I', 'V', 'V', 'L', 'L', 'L', 'R', 'R', 'R']	[]	[]
3gt8BC_2jitB_2_3kexA_2	3gt8BC	2jitB	3kexA	[703, 1016, 1017, 1018, 705, 736, 701]	[826, 827, 773, 772, 824, 770, 794, 790, 825]	[]	[]	[]	[]
2b3rAB_1xd4B_0_1oy2A_1	2b3rAB	1xd4B	1oy2A	[546, 454, 333, 508, 507, 506, 324, 325, 519, 510, 509, 453, 331, 332, 525, 326, 328, 330, 329]	[24, 139, 26, 134, 136, 53, 25, 18, 17, 140, 141, 123]	[325, 328, 333, 454, 509]	['Q', 'G', 'E', 'G', 'E']	[25, 26, 123, 136, 140]	['T', 'R', 'T', 'A', 'Q']
1cj1GH_2h46E_0_2zoqA_0	1cj1GH	2h46E	2zoqA	[57, 64, 94, 92, 93, 88, 56, 61, 63, 55, 89, 58, 87, 118]	[279, 249, 248, 251, 250, 283, 280, 284, 282, 275, 252, 276, 203]	[61, 61, 92]	['F', 'F', 'P']	[275, 276]	['M', 'K']
3gt8BC_3kexA_1_5x2aB_2	3gt8BC	3kexA	5x2aB	[805, 756, 685, 709, 754, 679, 749, 748, 779, 824, 772, 715, 751, 719, 683, 783, 711, 718, 809, 720, 801, 746, 716, 750, 769]	[1016, 1000, 1001, 997, 1017, 1021, 1022, 1014, 736, 1018, 1004, 738, 804, 993, 735, 998, 1002, 1020, 794, 795, 740]	[]	[]	[]	[]
1nqlAB_5wb8D_0_2tgfA_0	1nqlAB	5wb8D	2tgfA	[26, 17, 16, 18, 409, 22, 358, 325, 465, 357, 19, 380, 25, 15]	[39, 38, 32, 33, 34, 37, 35, 48, 45, 46, 47, 14, 17, 11, 36, 50, 31, 15, 43, 40, 49]	[15, 18, 22, 357, 409]	['T', 'G', 'D', 'F', 'H']	[11, 31, 37, 40, 50]	['S', 'A', 'G', 'G', 'A']
3k6cBC_4i1zA_0_5ob4A_0	3k6cBC	4i1zA	5ob4A	[809, 985, 862, 808, 832, 973, 761, 861, 972, 810, 772, 863, 831, 969, 819, 813, 987, 866, 816, 823, 864]	[41, 40, 2, 3, 4, 34, 1, 31, 24, 27, 42, 23, 5]	[]	[]	[4, 5, 23, 40]	['A', 'E', 'L', 'Q']
1nqlAB_3njpA_0_5wb7E_0	1nqlAB	3njpA	5wb7E	[355, 357, 13, 409, 346, 69, 384, 417, 16, 14, 15, 17, 348, 438, 89, 408, 350, 101, 18, 11, 45, 463, 12, 325, 349, 382, 412, 358, 99]	[40, 10, 29, 37, 43, 25, 16, 44, 22, 30, 31, 32, 41, 42, 46, 15, 45, 24, 39, 3, 48, 38, 13, 20]	[13, 14, 15, 18, 89, 99, 101, 346, 349, 349, 349, 355, 357, 408, 409, 417, 417, 417, 438]	['K', 'L', 'T', 'G', 'Y', 'S', 'Y', 'H', 'P', 'P', 'P', 'D', 'F', 'Q', 'H', 'V', 'V', 'V', 'I']	[3, 10, 10, 16, 24, 30, 37, 40, 40, 40, 48]	['I', 'M', 'M', 'H', 'D', 'C', 'T', 'R', 'R', 'R', 'V']
1ivoBD_5wb8A_1_5wb7E_1	1ivoBD	5wb8A	5wb7E	[355, 384, 417, 15, 18, 16, 17, 350, 411, 408, 409, 22, 354, 325, 357, 349, 348, 356, 438, 412]	[40, 36, 44, 42, 37, 38, 12, 46, 43, 15, 45, 13, 10, 16, 9, 48, 39]	[15, 18, 22, 349, 349, 349, 355, 356, 357, 408, 409, 411, 417, 417, 417, 438]	['T', 'G', 'D', 'P', 'P', 'P', 'D', 'S', 'F', 'Q', 'H', 'Q', 'V', 'V', 'V', 'I']	[10, 10, 12, 16, 36, 37, 40, 40, 40, 48]	['M', 'M', 'G', 'H', 'Y', 'T', 'R', 'R', 'R', 'V']
2fb8AB_6uanB_2_3omvA_2	2fb8AB	6uanB	3omvA	[747, 511, 569, 510, 565, 746, 741, 749, 450, 738, 562, 517, 509, 566, 715, 742, 530, 748, 515, 743, 745, 507, 750, 744, 588, 477, 506, 516]	[486, 409, 422, 369, 357, 373, 355, 470, 399, 398, 435, 370, 401, 342, 368, 367, 472, 473, 375, 403, 358, 407, 406, 427, 359, 363, 340, 475, 508, 478, 458, 483, 428, 408, 484, 485, 356, 431, 507, 506, 421]	[450, 450, 450, 450, 506, 506, 506, 509, 509, 509, 515, 516, 517, 566, 569, 588, 588, 588, 715, 715, 741, 747, 748, 748]	['W', 'W', 'W', 'W', 'R', 'R', 'R', 'R', 'R', 'R', 'L', 'F', 'M', 'Y', 'A', 'L', 'L', 'L', 'E', 'E', 'E', 'A', 'C', 'C']	[]	[]
1ozwAB_1oy2A_1_1griA_0	1ozwAB	1oy2A	1griA	[103, 104, 68, 102, 108, 106, 95, 111, 69, 79, 67, 110, 107, 100]	[24, 19, 18, 78, 41, 26, 79, 20, 23, 42, 149, 2]	[67, 68, 69, 95, 104, 106, 110]	['R', 'A', 'L', 'A', 'R', 'L', 'L']	[20, 26, 79, 149]	['K', 'K', 'H', 'R']
1nvmAC_1griA_0_5cusA_0	1nvmAC	1griA	5cusA	[144, 121, 93, 107, 91, 111, 122, 112, 92, 142, 94, 71, 106, 90, 113, 108, 109, 105, 114]	[257, 233, 232, 60, 234, 81, 38, 269, 268, 256, 241, 267, 223, 222, 119, 36, 82, 37, 62, 258, 242, 270]	[92, 105, 112, 114, 142]	['P', 'V', 'R', 'G', 'R']	[37, 62, 62, 62, 82, 119, 232, 232, 242, 242, 257, 257, 257]	['C', 'R', 'R', 'R', 'N', 'Q', 'D', 'D', 'Q', 'Q', 'P', 'P', 'P']
1pcfEF_2h46E_0_1milA_1	1pcfEF	2h46E	1milA	[65, 95, 61, 64, 55, 63, 56, 62, 57]	[13, 1, 10, 12, 11, 60, 61, 5, 38, 58, 41]	[61, 61, 95, 95]	['F', 'F', 'F', 'F']	[10, 12, 38, 60, 61]	['F', 'G', 'P', 'E', 'G']
3gt8BC_6p8qC_2_3pp0B_2	3gt8BC	6p8qC	3pp0B	[1001, 996, 997, 1002, 738, 739, 1000, 736, 794, 737, 795, 992, 993, 1004, 735, 994, 995, 998, 848]	[748, 749, 711, 750, 746, 1006, 1005, 1009, 777, 803, 744, 713, 714, 784, 1001, 1000, 741, 786, 799, 798, 739, 856]	[]	[]	[]	[]
2pvyBD_1n3hA_0_4zdrA_0	2pvyBD	1n3hA	4zdrA	[174, 112, 104, 173, 111, 103, 63, 113, 105, 106]	[34, 35, 4, 32, 108, 109, 3, 2, 29, -2, 0, 1, 33]	[63, 104, 105, 106]	['L', 'R', 'P', 'L']	[2, 32, 33, 108]	['D', 'Q', 'G', 'N']
3f0nAB_6q0kA_0_2n42A_0	3f0nAB	6q0kA	2n42A	[569, 513, 512, 712, 570, 589, 509, 711, 566, 511, 707, 708, 507, 558, 562, 563, 559, 588, 510]	[91, 98, 94, 135, 102, 95, 137, 136, 99, 132, 105, 101]	[509, 509, 509, 558, 563, 566, 569, 588, 588, 588, 589, 708, 708, 711, 711, 712]	['R', 'R', 'R', 'R', 'G', 'Y', 'A', 'L', 'L', 'L', 'T', 'P', 'P', 'L', 'L', 'A']	[91, 91, 94, 102, 102, 132, 135, 135, 137]	['E', 'E', 'H', 'R', 'R', 'D', 'R', 'R', 'Y']
2x78BC_6q0kA_0_6ptsD_0	2x78BC	6q0kA	6ptsD	[631, 703, 569, 704, 510, 601, 605, 602, 629, 635, 702, 705, 509, 608, 634, 630, 706]	[383, 387, 394, 440, 392, 443, 388, 385, 368, 390, 393, 384, 386, 370]	[509, 509, 509, 569, 601, 601, 601, 601, 601, 601, 601, 602, 605, 605, 605, 605, 608, 608, 629, 629, 635, 705]	['R', 'R', 'R', 'A', 'K', 'K', 'K', 'K', 'K', 'K', 'K', 'S', 'S', 'S', 'S', 'S', 'H', 'H', 'D', 'D', 'F', 'P']	[]	[]
3ciqIJ_4nyiR_0_6scmA_0	3ciqIJ	4nyiR	6scmA	[126, 124, 91, 90, 128, 87, 129, 132, 125]	[1018, 1019, 891, 892, 845, 1023, 888, 1024, 1025, 1022, 1020, 1026, 887]	[90, 91, 91, 124, 128, 132]	['F', 'E', 'E', 'T', 'R', 'D']	[]	[]
1m6bAB_6ogeA_0_5cusB_0	1m6bAB	6ogeA	5cusB	[228, 229, 201, 144, 242, 230, 200, 219, 253, 215, 100, 234, 244, 231, 210, 198, 245]	[172, 186, 217, 170, 146, 185, 187, 121, 169, 143, 173, 145, 181, 119, 225]	[100, 100, 198, 200, 200, 201, 201, 219, 230, 230, 231, 242]	['R', 'R', 'M', 'K', 'K', 'G', 'G', 'V', 'P', 'P', 'L', 'A']	[119, 181, 181, 185, 217, 217]	['Q', 'E', 'E', 'T', 'S', 'S']
1psaAB_4leoC_1_3w32A_0	1psaAB	4leoC	3w32A	[382, 472, 467, 417, 468, 350, 416, 473, 385, 470, 439, 441, 440, 381, 469, 360, 418, 352, 442, 415, 346, 354, 351, 353]	[807, 1005, 1003, 996, 990, 983, 999, 988, 808, 805, 804, 994, 986, 982, 991, 803, 806, 937, 997, 995, 980]	[350, 353, 354, 354, 381, 385, 415, 415, 440, 469, 469, 472, 473]	['N', 'P', 'W', 'W', 'Q', 'P', 'K', 'K', 'N', 'R', 'R', 'R', 'D']	[]	[]
2wzjBC_6uanB_0_3omvA_0	2wzjBC	6uanB	3omvA	[656, 624, 628, 655, 626, 631, 654, 493, 632, 627, 633, 625]	[385, 558, 563, 505, 518, 519, 556, 552, 559, 517, 555, 562]	[626, 632, 633, 633]	['R', 'P', 'Y', 'Y']	[]	[]
3ltfAB_5wb8D_1_3tgfA_1	3ltfAB	5wb8D	3tgfA	[417, 69, 409, 101, 17, 16, 15, 18, 45, 408, 20, 103, 19, 128, 384, 102, 14, 99, 325]	[49, 48, 24, 45, 26, 39, 32, 42, 34, 41, 38, 31, 33, 5, 1, 40, 50, 27, 43, 15, 17]	[14, 15, 18, 99, 101, 103, 103, 103, 408, 409, 417, 417, 417]	['L', 'T', 'G', 'S', 'Y', 'A', 'A', 'A', 'Q', 'H', 'V', 'V', 'V']	[31, 40, 50]	['A', 'G', 'A']
3kexAB_3kexA_0_3gopA_2	3kexAB	3kexA	3gopA	[961, 967, 969, 965, 973, 968, 962, 975, 966, 972, 970, 964, 971, 963]	[893, 907, 881, 885, 888, 894, 925, 910, 908, 909, 920, 892, 921, 906, 924]	[]	[]	[]	[]
3kexAB_3gopA_1_3kexA_1	3kexAB	3gopA	3kexA	[910, 925, 906, 893, 909, 908, 894, 907, 881, 924, 888, 885, 921, 920, 892]	[968, 975, 966, 965, 970, 961, 962, 971, 967, 973, 964, 969, 972, 974, 963]	[]	[]	[]	[]
3k9lAC_6cc9B_0_4nyiR_0	3k9lAC	6cc9B	4nyiR	[25, 151, 43, 150, 26, 23, 22, 154, 152, 153, 149, 44, 45]	[153, 28, 29, 45, 43, 26, 27, 50, 149]	[22, 22, 22, 22, 22, 23, 23, 25, 25, 26, 26, 26, 44, 44, 149, 149, 150, 151, 154]	['Q', 'Q', 'Q', 'Q', 'Q', 'L', 'L', 'Q', 'Q', 'N', 'N', 'N', 'V', 'V', 'R', 'R', 'Q', 'R', 'D']	[26, 50, 50, 50]	['N', 'T', 'T', 'T']
1xm3AD_2l1cA_0_3w32A_2	1xm3AD	2l1cA	3w32A	[193, 39, 43, 52, 37, 134, 44, 189, 121, 53, 40, 51, 182, 50, 55, 36, 136, 41, 38, 123, 184]	[945, 977, 978, 967, 948, 970, 952, 959, 941, 928, 951, 929, 930, 946, 932, 942, 943, 949, 966, 953, 954, 963, 931, 971, 968]	[36, 36, 41, 43, 52, 55, 123, 136, 184, 184]	['R', 'R', 'P', 'D', 'Y', 'R', 'T', 'A', 'E', 'E']	[]	[]
2dx0AB_4p9zA_2_5cusB_0	2dx0AB	4p9zA	5cusB	[106, 94, 143, 90, 121, 112, 122, 109, 91, 55, 142, 111, 88, 107]	[54, 50, 60, 51, 52, 13, 48, 58, 53, 57, 55, 11, 10, 49, 46]	[112, 142, 143]	['R', 'R', 'N']	[48, 49, 49, 50, 50, 54, 55]	['L', 'T', 'T', 'G', 'G', 'D', 'L']
3bprAB_5x2aB_0_3kexA_1	3bprAB	5x2aB	3kexA	[916, 937, 913, 982, 803, 720, 987, 807, 912, 717, 800, 806, 919, 922, 981, 984, 808, 986, 910, 983]	[778, 782, 891, 962, 963, 894, 897, 781, 964, 960, 895, 784, 697, 695, 698, 890, 915, 777, 965]	[]	[]	[]	[]
1fiuAB_2w96A_1_5fwmK_1	1fiuAB	2w96A	5fwmK	[242, 217, 256, 252, 249, 227, 236, 25, 13, 185, 228, 12, 26, 231, 8, 253, 218, 255, 226, 245, 259, 232]	[150, 156, 291, 126, 151, 123, 93, 130, 129, 119, 154, 91, 21, 11, 153, 152, 131, 94, 95, 12, 13, 83, 14, 89, 159, 98, 122, 96, 134, 136, 155, 287, 120, 290]	[12, 13, 13, 25, 185, 228, 231, 232, 242, 245, 245, 249, 252]	['T', 'I', 'I', 'D', 'F', 'R', 'R', 'F', 'D', 'R', 'R', 'E', 'E']	[89, 91, 94, 122, 129, 154, 155]	['V', 'L', 'E', 'R', 'D', 'V', 'K']
3ct6AB_1tceA_0_6j71A_0	3ct6AB	1tceA	6j71A	[102, 14, 13, 22, 101, 24, 18, 11, 100, 104, 17, 15, 107, 105, 21]	[362, 363, 365, 396, 393, 399, 361, 350, 398, 401, 340, 395, 364]	[15, 102]	['S', 'R']	[340, 340, 340, 340, 361, 363, 364, 393, 393, 396, 401]	['R', 'R', 'R', 'R', 'I', 'E', 'F', 'Q', 'Q', 'Q', 'E']
3a60AB_1s9iA_1_3w8qA_0	3a60AB	1s9iA	3w8qA	[223, 326, 222, 240, 221, 327, 220, 238, 241, 353, 239, 236, 352, 242, 111]	[232, 347, 239, 346, 231, 233, 240, 345, 238, 243, 241, 348, 229]	[111, 222, 223, 238, 327, 352, 353]	['I', 'S', 'M', 'R', 'N', 'K', 'N']	[229, 231, 241, 243, 345, 347]	['Y', 'S', 'S', 'Q', 'N', 'A']
1w4rAD_6ogeA_0_2l1cA_1	1w4rAD	6ogeA	2l1cA	[155, 184, 164, 186, 188, 182, 169, 165, 185, 187, 183]	[102, 103, 104, 105, 101, 112, 113, 99]	[164, 164, 169, 169, 182, 185, 188]	['Q', 'Q', 'W', 'W', 'T', 'D', 'R']	[99, 104, 105]	['R', 'R', 'P']
1ps1AB_5j18A_0_4zdrA_0	1ps1AB	5j18A	4zdrA	[186, 175, 179, 183, 174, 173, 180, 172, 176, 182]	[82, 75, 74, 78, 58, 65]	[]	[]	[74, 78]	['K', 'M']
2fb8AB_4rzvB_2_3omvA_1	2fb8AB	4rzvB	3omvA	[511, 510, 449, 479, 586, 509, 517, 507, 566, 562, 477, 530, 515, 506, 478, 587, 450, 508, 516, 476, 585]	[422, 409, 462, 454, 481, 401, 342, 403, 402, 369, 370, 461, 407, 480, 340, 603, 477, 457, 458, 478]	[]	[]	[]	[]
1gylAB_3n84A_0_6scmA_1	1gylAB	3n84A	6scmA	[57, 158, 161, 163, 162, 56, 156, 73, 155, 62, 55, 63, 61, 160, 87, 64]	[683, 687, 684, 688, 625, 622, 962, 592, 698, 621, 694, 699, 618, 598]	[61, 61, 156, 160, 161, 163]	['F', 'F', 'Q', 'Y', 'V', 'A']	[]	[]
2ux8BC_4xwxA_1_6j71A_1	2ux8BC	4xwxA	6j71A	[146, 138, 148, 46, 47, 139, 201, 171, 141, 128, 144]	[180, 187, 170, 203, 168, 185, 218, 181, 183, 182, 184]	[144, 171]	['N', 'P']	[168, 170, 182, 185, 203]	['L', 'K', 'T', 'D', 'R']
1m6bAB_3n85A_0_4leoC_1	1m6bAB	3n85A	4leoC	[223, 177, 193, 231, 148, 176, 208, 207, 197, 196, 181, 206, 146, 180, 222, 209, 194, 175, 178, 179, 212]	[173, 84, 172, 189, 202, 119, 174, 143, 188, 190, 206, 201, 186, 200, 217, 146, 169, 187, 185, 145, 225]	[146, 148, 175, 175, 175, 176, 178, 178, 179, 179, 181, 197, 208, 208, 209]	['L', 'K', 'P', 'P', 'P', 'M', 'K', 'K', 'G', 'G', 'R', 'V', 'P', 'P', 'L']	[84, 84, 84, 84, 119, 174, 174, 185, 188, 200, 200, 200, 200, 200, 201, 202, 202, 206, 217, 217]	['R', 'R', 'R', 'R', 'Q', 'R', 'R', 'T', 'K', 'F', 'F', 'F', 'F', 'F', 'G', 'P', 'P', 'Q', 'S', 'S']
1hvvAB_2l9uA_0_2n2aA_0	1hvvAB	2l9uA	2n2aA	[653, 667, 664, 656, 671, 670, 657, 649, 660]	[21, 35, 25, 47, 50, 43, 44, 28, 17, 32, 40]	[]	[]	[17, 17, 32, 32, 35, 35, 35, 35, 40, 40, 43, 43, 50]	['G', 'G', 'I', 'I', 'R', 'R', 'R', 'R', 'R', 'R', 'T', 'T', 'E']
3hh1AD_5x2aB_0_1griA_0	3hh1AD	5x2aB	1griA	[883, 888, 889, 925, 869, 922, 887, 921, 867, 870, 866, 953, 890, 928, 864]	[67, 96, 120, 71, 108, 109, 121, 107, 104, 86, 106, 142, 140, 68, 141, 143]	[]	[]	[142, 143]	['R', 'N']
1qd1AB_4dstA_0_6ptsD_0	1qd1AB	4dstA	6ptsD	[172, 179, 180, 165, 168, 176, 178, 175, 177]	[470, 454, 480, 486, 482, 471, 476, 472, 453, 484, 451, 450, 485, 487, 452]	[168, 176, 176, 176, 179, 179, 180, 180]	['L', 'K', 'K', 'K', 'G', 'G', 'C', 'C']	[]	[]
1griAB_1milA_1_1griA_1	1griAB	1milA	1griA	[1, 33, 4, 71, 40, 72, 57, 58, 41, 61, 37, 38, 3, 13, 2, 36, 62, 39]	[162, 182, 180, 178, 199, 181, 201, 51, 158, 160, 179, 7, 184, 157, 198, 163, 164, 6]	[3, 38, 61]	['Q', 'P', 'G']	[7, 157, 160, 163, 164, 178, 179, 181, 184, 201]	['Y', 'Q', 'Y', 'A', 'L', 'R', 'R', 'D', 'H', 'Q']
3qq6AB_1xd4A_2_3kexA_0	3qq6AB	1xd4A	3kexA	[910, 878, 905, 901, 884, 898, 887, 874, 879, 902, 875, 885, 909, 859]	[750, 749, 748, 679, 746, 742, 681, 737, 739, 683, 680]	[874, 898, 902, 910]	['V', 'K', 'E', 'D']	[]	[]
1ivoBD_1yy9A_1_1p9jA_1	1ivoBD	1yy9A	1p9jA	[353, 350, 467, 417, 415, 438, 384, 440, 348, 357, 408, 409, 465, 412, 356, 346, 325, 439, 355, 349, 466, 382, 418, 358]	[18, 45, 13, 52, 17, 49, 53, 47, 46, 15, 40, 50, 43]	[346, 349, 349, 349, 353, 355, 356, 357, 408, 409, 417, 417, 417, 418, 418, 438, 440, 440, 440, 467, 467, 467, 467]	['H', 'P', 'P', 'P', 'R', 'D', 'S', 'F', 'Q', 'H', 'V', 'V', 'V', 'S', 'S', 'I', 'S', 'S', 'S', 'I', 'I', 'I', 'I']	[15, 17, 43, 47, 47]	['Y', 'L', 'R', 'R', 'R']
3p86AB_3omvA_0_6uanB_0	3p86AB	3omvA	6uanB	[507, 472, 508, 431, 363, 357, 373, 409, 401, 342, 478, 554, 367, 454, 480, 470, 408, 368, 407, 359, 402, 403, 458, 485, 406, 462, 428, 607, 355, 370, 422, 358, 369, 506, 486, 457, 483, 481, 398, 475, 356, 435, 473]	[748, 749, 740, 744, 746, 747, 750, 743, 510, 508, 509, 588, 505, 506, 507, 715, 477, 586, 566, 515, 745, 450, 475, 530, 562, 742, 511, 478, 565, 569, 517, 516, 738, 585, 570, 449]	[]	[]	[449, 449, 450, 450, 450, 450, 475, 478, 505, 506, 506, 506, 509, 509, 509, 515, 516, 517, 566, 569, 585, 586, 586, 588, 588, 588, 715, 715, 740, 747, 748, 748]	['D', 'D', 'W', 'W', 'W', 'W', 'K', 'G', 'L', 'R', 'R', 'R', 'R', 'R', 'R', 'L', 'F', 'M', 'Y', 'A', 'H', 'E', 'E', 'L', 'L', 'L', 'E', 'E', 'T', 'A', 'C', 'C']
1xniDJ_6q0kA_0_6ptsD_1	1xniDJ	6q0kA	6ptsD	[699, 700, 626, 602, 701, 603, 622, 623, 601]	[487, 486, 367, 369]	[601, 601, 601, 601, 601, 601, 601, 602, 603, 603, 626, 699]	['K', 'K', 'K', 'K', 'K', 'K', 'K', 'S', 'R', 'R', 'R', 'K']	[]	[]
1xniDJ_6ptsD_1_6q0kA_0	1xniDJ	6ptsD	6q0kA	[357, 359, 402, 401, 405, 406, 403, 407, 404, 369]	[603, 571, 569, 568, 708, 601, 709, 565, 712, 566]	[]	[]	[566, 568, 569, 601, 601, 601, 601, 601, 601, 601, 603, 603, 708, 708, 712]	['Y', 'H', 'A', 'K', 'K', 'K', 'K', 'K', 'K', 'K', 'R', 'R', 'P', 'P', 'A']
1hvvAB_2n2aA_2_2ks1B_0	1hvvAB	2n2aA	2ks1B	[18, 14, 7, 11, 5, 21, 2, 17, 6]	[170, 159, 166, 162, 156]	[2, 6, 11, 14, 17, 17, 18]	['E', 'S', 'I', 'A', 'G', 'G', 'I']	[]	[]
1wyyAB_6nybA_0_3omvA_0	1wyyAB	6nybA	3omvA	[511, 370, 711, 552, 369, 562, 245, 244, 551, 719, 722, 588, 587, 555, 715, 368, 510]	[441, 578, 579, 443, 480, 609, 613, 612, 611, 481, 615, 403, 580, 479, 478]	[555, 587, 587, 587, 587, 588, 588, 588, 711, 711, 715, 715, 719, 719, 719]	['D', 'D', 'D', 'D', 'D', 'L', 'L', 'L', 'L', 'L', 'E', 'E', 'R', 'R', 'R']	[]	[]
3ltfAB_5wb8D_1_5wb7E_2	3ltfAB	5wb8D	5wb7E	[69, 103, 415, 417, 18, 348, 408, 409, 101, 465, 19, 102, 412, 384, 104, 467, 438, 20]	[22, 23, 46, 25, 37, 38, 43, 2, 45, 24, 48, 32, 47, 29]	[18, 101, 103, 103, 103, 408, 409, 417, 417, 417, 438, 467, 467, 467, 467]	['G', 'Y', 'A', 'A', 'A', 'Q', 'H', 'V', 'V', 'V', 'I', 'I', 'I', 'I', 'I']	[24, 37, 48]	['D', 'T', 'V']
2w2vAB_6zioA_1_5tarA_0	2w2vAB	6zioA	5tarA	[27, 26, 39, 67, 40, 33, 25, 41, 24, 36, 29, 21, 32, 71]	[30, 31, 32, 33, 35, 34, 43, 45, 24, 25, 26, 21, 41, 27]	[21, 24, 24, 29, 32, 33, 33, 40, 40, 41, 41, 67, 71]	['I', 'I', 'I', 'V', 'Y', 'D', 'D', 'Y', 'Y', 'R', 'R', 'M', 'Y']	[21, 21, 24, 25, 25, 26, 26, 26, 27, 27, 30, 31, 31, 33, 33, 34, 34, 34, 34, 34, 35, 35, 41]	['I', 'I', 'I', 'Q', 'Q', 'N', 'N', 'N', 'H', 'H', 'D', 'E', 'E', 'D', 'D', 'P', 'P', 'P', 'P', 'P', 'T', 'T', 'R']
1zvnAB_4p9zA_2_4leoC_2	1zvnAB	4p9zA	4leoC	[112, 121, 122, 117, 123, 55, 56, 92, 111]	[303, 568, 534, 559, 253, 567, 54, 536, 569, 244, 306, 566, 535]	[92, 112, 117]	['P', 'R', 'K']	[54, 244, 306, 306, 535, 535, 536, 567, 569]	['D', 'L', 'G', 'G', 'P', 'P', 'E', 'V', 'S']
2dx0AB_2aobC_0_5cusB_0	2dx0AB	2aobC	5cusB	[128, 106, 130, 148, 96, 90, 126, 133, 151, 108, 129, 109, 132, 124, 149, 125, 111, 88, 107]	[284, 54, 56, 9, 273, 52, 51, 12, 11, 8, 275, 53, 271, 298, 299, 263, 264, 50, 272, 41, 42, 40, 282, 274, 49, 10]	[130, 149, 151]	['E', 'R', 'I']	[41, 41, 41, 49, 49, 50, 50, 54, 56, 56, 264, 271, 272, 273, 299]	['M', 'M', 'M', 'T', 'T', 'G', 'G', 'D', 'S', 'S', 'G', 'C', 'P', 'H', 'K']
1ivoBD_1nqlA_0_5wb7E_0	1ivoBD	1nqlA	5wb7E	[355, 465, 417, 384, 348, 438, 408, 350, 409, 356, 346, 325, 357, 349, 382, 418, 412]	[40, 48, 47, 44, 46, 42, 43, 15, 11, 12, 13, 10, 16, 9, 37]	[346, 349, 349, 349, 355, 356, 357, 408, 409, 417, 417, 417, 418, 418, 438]	['H', 'P', 'P', 'P', 'D', 'S', 'F', 'Q', 'H', 'V', 'V', 'V', 'S', 'S', 'I']	[10, 10, 12, 16, 37, 40, 40, 40, 48]	['M', 'M', 'G', 'H', 'T', 'R', 'R', 'R', 'V']
2jamAB_3w8qA_0_3omvA_0	2jamAB	3w8qA	3omvA	[311, 76, 73, 230, 231, 223, 81, 318, 187, 229, 80, 314, 79, 156, 78, 192, 186, 228, 227, 310, 319, 221, 240, 315, 100, 234, 213]	[467, 378, 379, 377, 553, 556, 549, 521, 554, 354, 491, 525, 357, 522, 381, 505, 555, 552, 558, 551, 523, 506, 559, 550]	[76, 76, 78, 79, 79, 80, 100, 187, 192, 213, 227, 229, 231, 310, 310]	['A', 'A', 'N', 'G', 'G', 'G', 'H', 'M', 'K', 'G', 'R', 'Y', 'S', 'I', 'I']	[]	[]
3do8AB_6ogeA_1_1oy2A_1	3do8AB	6ogeA	1oy2A	[186, 123, 189, 159, 185, 187, 183, 122, 157]	[145, 120, 117, 140, 142, 144, 143, 146, 141]	[122, 157, 157, 185, 189]	['P', 'R', 'R', 'D', 'S']	[117, 140, 142, 144]	['F', 'Q', 'I', 'N']
1xv2AB_1xdvA_2_5wb8A_0	1xv2AB	1xdvA	5wb8A	[240, 318, 309, 304, 306, 383, 243, 305, 300, 239, 382, 244, 290, 301, 296, 297, 393, 293]	[138, 139, 157, 152, 150, 137, 146, 141, 193, 149, 172, 147, 173, 194, 204, 189, 174, 192]	[297, 304, 305, 309]	['S', 'R', 'P', 'D']	[141, 141, 141, 152, 157, 174, 174, 189, 193, 204]	['R', 'R', 'R', 'M', 'Q', 'S', 'S', 'I', 'Q', 'P']
3kexAB_3kexA_0_6jwlA_0	3kexAB	3kexA	6jwlA	[973, 967, 970, 965, 964, 961, 966, 968, 972, 971, 974, 963, 975, 962]	[945, 948, 949, 918, 930, 934, 932, 931, 912, 917, 944, 909, 916, 905, 933, 935]	[]	[]	[]	[]
1ivoBD_4uipA_0_1jl9B_1	1ivoBD	4uipA	1jl9B	[355, 353, 384, 357, 348, 408, 438, 350, 409, 411, 356, 346, 325, 349, 412, 358, 440, 467]	[41, 15, 44, 45, 43, 7, 47, 46, 48, 10, 40, 16, 13, 38, 50]	[346, 349, 349, 349, 353, 355, 356, 357, 408, 409, 411, 438, 440, 440, 440, 467, 467, 467, 467]	['H', 'P', 'P', 'P', 'R', 'D', 'S', 'F', 'Q', 'H', 'Q', 'I', 'S', 'S', 'S', 'I', 'I', 'I', 'I']	[10, 13, 15, 40, 41, 45, 45]	['H', 'Y', 'L', 'E', 'R', 'R', 'R']
1oivAB_6bofA_1_6zioA_0	1oivAB	6bofA	6zioA	[42, 71, 61, 64, 40, 41, 65, 66, 3, 54, 44, 52, 67, 37]	[62, 63, 64, 67, 42, 41, 52, 66, 65, 24, 54, 40, 102]	[3, 3, 3, 37, 41, 44, 44, 52, 54, 61, 61, 61, 61, 61, 61, 61, 61, 61, 61, 61, 61, 61, 61, 61, 61, 61, 64, 64, 64, 65, 65, 66, 67, 67, 71, 71]	['E', 'E', 'E', 'E', 'R', 'V', 'V', 'L', 'D', 'Q', 'Q', 'Q', 'Q', 'Q', 'Q', 'Q', 'Q', 'Q', 'Q', 'Q', 'Q', 'Q', 'Q', 'Q', 'Q', 'Q', 'Y', 'Y', 'Y', 'S', 'S', 'A', 'M', 'M', 'Y', 'Y']	[24, 24, 40, 40, 41, 41, 52, 54, 54, 54, 62, 62, 62, 62, 63, 63, 63, 63, 63, 64, 64, 64, 64, 65, 65, 65, 65, 66, 66, 66, 67, 102, 102]	['I', 'I', 'Y', 'Y', 'R', 'R', 'L', 'D', 'D', 'D', 'E', 'E', 'E', 'E', 'E', 'E', 'E', 'E', 'E', 'Y', 'Y', 'Y', 'Y', 'S', 'S', 'S', 'S', 'A', 'A', 'A', 'M', 'R', 'R']
1w9aAB_2h46E_0_4xwxA_0	1w9aAB	2h46E	4xwxA	[144, 56, 57, 61, 141, 59, 118, 143, 123, 60, 95, 55, 121, 145, 83, 58, 117, 142, 120]	[116, 189, 40, 44, 186, 132, 172, 139, 48, -1, 192, 138, 39, 53, 144, 117, 125, 52]	[61, 61, 95, 95, 117, 142, 143]	['F', 'F', 'F', 'F', 'K', 'R', 'N']	[52, 117, 125, 144]	['Y', 'F', 'T', 'N']
1m6bAB_6ogeA_1_3p11A_0	1m6bAB	6ogeA	3p11A	[228, 229, 230, 234, 144, 200, 146, 219, 231, 143, 78, 201, 98, 215, 100, 198, 244, 214, 253, 197, 210, 245, 199]	[174, 172, 186, 188, 170, 143, 146, 189, 151, 169, 200, 217, 168, 84, 173, 216, 145, 181, 119]	[78, 100, 100, 143, 143, 143, 197, 197, 197, 198, 200, 200, 201, 201, 219, 230, 230, 231]	['Q', 'R', 'R', 'R', 'R', 'R', 'P', 'P', 'P', 'M', 'K', 'K', 'G', 'G', 'V', 'P', 'P', 'L']	[84, 84, 84, 84, 119, 151, 151, 151, 174, 174, 181, 181, 188, 200, 200, 200, 200, 200, 217, 217]	['R', 'R', 'R', 'R', 'Q', 'R', 'R', 'R', 'R', 'R', 'E', 'E', 'K', 'F', 'F', 'F', 'F', 'F', 'S', 'S']
3dakAB_1m17A_0_3kexA_0	3dakAB	1m17A	3kexA	[673, 753, 676, 678, 679, 752, 675, 754, 677, 674, 681, 746]	[824, 679, 756, 746, 682, 683, 681, 769, 754, 755]	[]	[]	[]	[]
3gt8BC_3kexA_1_3gopA_0	3gt8BC	3kexA	3gopA	[715, 717, 769, 825, 716, 826, 711, 772, 773, 824, 719, 754, 718]	[975, 978, 991, 993, 992, 970, 714, 712, 974, 985, 986]	[]	[]	[]	[]
1f9aAF_4p9zA_1_5wb8A_1	1f9aAF	4p9zA	5wb8A	[142, 90, 68, 143, 104, 108, 121, 88, 95, 86, 109, 106, 146, 140, 107, 141, 96, 120, 91, 144, 67, 111]	[21, 74, 73, 53, 22, 25, 32, 50, 19, 49, 51, 24, 28, 48, 47]	[95, 95, 142, 143]	['F', 'F', 'R', 'N']	[21, 22, 28, 47, 47, 73, 74]	['E', 'D', 'Q', 'Q', 'Q', 'E', 'R']
3bwlCD_5wb8A_0_3ksyA_0	3bwlCD	5wb8A	3ksyA	[127, 125, 357, 14, 102, 101, 90, 93, 91, 99, 69, 151, 98, 128, 92, 45, 105, 104, 157, 152]	[297, 296, 401, 300, 310, 397, 304, 390, 398, 382, 385, 305, 301, 393, 240, 389, 386, 248, 290, 244]	[14, 90, 90, 91, 91, 92, 93, 93, 99, 101, 105, 125, 125, 125, 151, 152, 157, 357]	['L', 'E', 'E', 'N', 'N', 'S', 'Y', 'Y', 'S', 'Y', 'K', 'R', 'R', 'R', 'N', 'M', 'Q', 'F']	[248, 248, 297, 304, 305, 310, 385, 385, 385, 398, 398, 401]	['R', 'R', 'S', 'R', 'P', 'R', 'S', 'S', 'S', 'R', 'R', 'S']
3kexAB_7aeiA_0_3kexA_1	3kexAB	7aeiA	3kexA	[912, 934, 945, 932, 949, 944, 905, 952, 935, 909, 985, 933, 916, 986, 982, 948, 917, 930]	[965, 964, 966, 968, 974, 971, 975, 973, 896, 963, 962, 967, 895, 912, 972, 970]	[]	[]	[]	[]
2wq4AC_1yy9A_1_4p9zA_0	2wq4AC	1yy9A	4p9zA	[409, 408, 412, 441, 411, 467, 417, 436, 463, 465, 384, 468, 473, 438, 415, 440, 382]	[145, 147, 149, 146, 133, 79, 136, 58, 80, 137, 134, 150, 55, 139, 138]	[408, 409, 411, 417, 417, 417, 438, 440, 440, 440, 441, 441, 441, 441, 441, 467, 467, 467, 467, 468, 468, 468]	['Q', 'H', 'Q', 'V', 'V', 'V', 'I', 'S', 'S', 'S', 'G', 'G', 'G', 'G', 'G', 'I', 'I', 'I', 'I', 'S', 'S', 'S']	[79, 80, 149]	['H', 'D', 'R']
3k6cBC_2jwaA_0_5cusA_2	3k6cBC	2jwaA	5cusA	[60, 67, 59, 63, 56, 75, 71, 53, 64, 57, 83]	[483, 482, 388, 493, 386, 418, 494, 387, 484, 385, 512, 420, 478, 417, 415, 479]	[53, 53, 56, 57, 59, 59, 59, 59, 59, 59, 60, 60, 63, 75, 75, 83, 83]	['S', 'S', 'S', 'A', 'V', 'V', 'V', 'V', 'V', 'V', 'G', 'G', 'L', 'I', 'I', 'R', 'R']	[385, 387, 415, 415, 479, 482, 482, 494]	['P', 'M', 'K', 'K', 'K', 'D', 'D', 'G']
2vmkAD_6uanB_0_7m0xB_0	2vmkAD	6uanB	7m0xB	[449, 451, 519, 453, 499, 450, 454, 452, 522]	[112, 105, 134, 104, 108, 109, 136, 102]	[449, 449, 450, 450, 450, 450, 451, 451, 451, 453, 454, 499, 499, 499, 522]	['D', 'D', 'W', 'W', 'W', 'W', 'E', 'E', 'E', 'P', 'D', 'K', 'K', 'K', 'K']	[108, 134, 136, 136]	['R', 'Y', 'D', 'D']
3cvmAB_4zdrA_0_1tceA_0	3cvmAB	4zdrA	1tceA	[67, 73, 74, 136, 68, 135, 134, 69, 76, 77]	[59, 90, 17, 16, 58, 89, 92]	[73, 74, 77]	['E', 'K', 'Q']	[90]	['A']
3urrAB_2n42A_0_6q0kA_0	3urrAB	2n42A	6q0kA	[101, 135, 133, 99, 136, 137, 132, 102, 129, 125]	[503, 607, 507, 506, 606, 495, 449, 496, 499, 493, 492, 500, 609]	[102, 102, 132, 133, 135, 135, 137]	['R', 'R', 'D', 'L', 'R', 'R', 'Y']	[449, 449, 492, 499, 499, 499, 503, 506, 506, 506, 606, 606, 606, 606, 606, 606, 607, 607, 609, 609, 609, 609]	['D', 'D', 'P', 'K', 'K', 'K', 'G', 'R', 'R', 'R', 'G', 'G', 'G', 'G', 'G', 'G', 'S', 'S', 'Q', 'Q', 'Q', 'Q']
1zllAB_2m20A_0_5ob4A_1	1zllAB	2m20A	5ob4A	[2, 14, 18, 1, 10, 21, 3, 7, 11, 26, 4, 29, 15, 17]	[4, 23, 26, 31, 3, 16, 27, 34, 6, 38, 19, 24]	[1, 1, 2, 3, 3, 4, 4, 4, 10, 10, 11, 11, 17]	['K', 'K', 'I', 'P', 'P', 'S', 'S', 'S', 'V', 'V', 'G', 'G', 'L']	[4, 16, 19, 19, 19, 19, 19, 19, 23, 26, 38, 38, 38, 38]	['A', 'S', 'V', 'V', 'V', 'V', 'V', 'V', 'L', 'V', 'R', 'R', 'R', 'R']
1t92AB_6scmA_1_5ob4A_0	1t92AB	6scmA	5ob4A	[974, 621, 973, 619, 680, 688, 695, 679, 729, 972]	[7, 25, 22, 21, 36, 29, 9, 24, 10, 13, 12]	[]	[]	[7, 9, 12, 13, 13, 21, 22]	['R', 'S', 'T', 'S', 'S', 'I', 'L']
3ltfAC_3n85A_2_5wb8A_2	3ltfAC	3n85A	5wb8A	[286, 290, 244, 294, 256, 257, 293, 216, 288, 210, 292, 291, 295, 245, 253, 211, 289, 284, 255]	[253, 246, 239, 238, 252, 88, 87, 121, 210, 194, 250, 251, 244, 280, 86]	[211, 216, 255, 255, 255, 255, 256, 257, 284, 284, 286, 286, 288, 288, 288, 288, 288, 288, 290, 291, 291, 291, 291, 292, 293, 295]	['T', 'E', 'D', 'D', 'D', 'D', 'T', 'F', 'T', 'T', 'V', 'V', 'S', 'S', 'S', 'S', 'S', 'S', 'T', 'L', 'L', 'L', 'L', 'V', 'C', 'L']	[87, 121, 121, 210, 239, 239, 239, 246, 250, 250, 250, 251, 252, 252, 252, 253, 253, 280]	['M', 'H', 'H', 'N', 'T', 'T', 'T', 'Y', 'T', 'T', 'T', 'Y', 'Q', 'Q', 'Q', 'M', 'M', 'H']
1pcfEF_1shcA_0_4p9zA_0	1pcfEF	1shcA	4p9zA	[117, 89, 139, 171, 119, 138, 116, 144, 170, 145, 141, 143, 142, 140, 90, 118]	[57, 55, 65, 93, 59, 129, 62, 64, 58]	[117, 118, 140, 142, 144, 171]	['F', 'A', 'Q', 'I', 'N', 'P']	[]	[]
2wvmAB_3n85A_1_5cusB_1	2wvmAB	3n85A	5cusB	[178, 223, 231, 176, 175, 206, 192, 229, 78, 225, 224, 226, 228]	[388, 359, 361, 420, 421, 445, 350, 444, 362, 360, 349, 386, 358, 363, 493, 492, 355, 356, 357, 385]	[78, 78, 175, 175, 175, 176, 178, 178, 225, 225, 228, 228, 228]	['R', 'R', 'P', 'P', 'P', 'M', 'K', 'K', 'P', 'P', 'S', 'S', 'S']	[350, 355, 359, 362, 385, 445]	['N', 'H', 'A', 'P', 'P', 'Y']
1ek6AB_4nyiS_1_2jitB_0	1ek6AB	4nyiS	2jitB	[680, 691, 976, 617, 690, 679, 619, 675, 699, 694, 687, 621, 728, 683, 596, 688, 684, 698, 616, 729, 598]	[952, 953, 942, 973, 945, 957, 941, 930, 949, 929, 951, 977, 948, 967, 937, 932, 960, 963, 962, 935, 940, 927, 970]	[]	[]	[]	[]
2hsjAD_4dstA_0_1xdvA_2	2hsjAD	4dstA	1xdvA	[54, 150, 149, 45, 25, 42, 50, 43, 151, 41, 27, 44, 52, 148, 40, 118, 119, 24, 154, 39, 1]	[239, 677, 676, 294, 224, 569, 223, 250, 248, 251, 231, 243, 568, 247, 234]	[24, 25, 25, 27, 27, 39, 41, 44, 44, 50, 50, 50, 50, 52, 54, 118, 119, 119, 149, 149, 150, 151, 154]	['I', 'Q', 'Q', 'H', 'H', 'S', 'R', 'V', 'V', 'T', 'T', 'T', 'T', 'L', 'D', 'C', 'D', 'D', 'R', 'R', 'Q', 'R', 'D']	[224, 234, 248, 248, 294]	['K', 'S', 'R', 'R', 'P']
3ltfAB_5wb8D_1_1nqlB_0	3ltfAB	5wb8D	1nqlB	[323, 69, 17, 384, 18, 15, 14, 408, 438, 409, 22, 465, 325, 19, 128, 16, 348, 412, 99]	[10, 26, 23, 39, 38, 44, 37, 40, 28, 47, 46, 48, 33, 41, 35, 34, 25]	[14, 15, 18, 22, 99, 323, 323, 408, 409, 438]	['L', 'T', 'G', 'D', 'S', 'D', 'D', 'Q', 'H', 'I']	[10, 40, 41]	['H', 'E', 'R']
1ivoBD_4uipA_0_2kv4A_2	1ivoBD	4uipA	2kv4A	[355, 356, 346, 409, 353, 325, 348, 349, 357, 358, 350]	[41, 13, 44, 15, 40, 43, 16, 14, 45, 29]	[346, 349, 349, 349, 353, 355, 356, 357, 409]	['H', 'P', 'P', 'P', 'R', 'D', 'S', 'F', 'H']	[13, 15, 40, 41, 45, 45]	['Y', 'L', 'E', 'R', 'R', 'R']
1ek6AB_5cusB_0_3w32A_2	1ek6AB	5cusB	3w32A	[59, 81, 54, 181, 76, 118, 119, 183, 180, 170, 84, 53, 60]	[948, 935, 930, 936, 937, 929, 928, 941, 944, 912, 909, 806, 949, 945]	[54, 84, 84, 84, 84, 119, 181, 181]	['D', 'R', 'R', 'R', 'R', 'Q', 'E', 'E']	[]	[]
3ltfAC_6ogeA_0_3njpA_2	3ltfAC	6ogeA	3njpA	[333, 278, 604, 335, 332, 310, 602, 312, 279, 81, 605, 614, 292, 276, 606, 277, 105, 57, 280, 308]	[304, 284, 582, 253, 602, 246, 230, 251, 303, 574, 285, 264, 573, 282, 283, 301, 601, 248, 252, 249, 262, 263, 584]	[57, 81, 105, 276, 277, 277, 277, 277, 278, 279, 280, 280, 292, 292, 308, 308, 310, 310, 310, 310, 310, 310, 312, 335, 614]	['Q', 'Q', 'T', 'T', 'D', 'D', 'D', 'D', 'T', 'F', 'E', 'E', 'G', 'G', 'V', 'V', 'S', 'S', 'S', 'S', 'S', 'S', 'T', 'S', 'W']	[230, 246, 248, 249, 249, 249, 249, 251, 252, 252, 252, 253, 253, 262, 262, 282, 282, 283, 284, 285, 573, 573, 573, 573, 574, 574, 574, 582, 584, 601]	['F', 'Y', 'P', 'T', 'T', 'T', 'T', 'Y', 'Q', 'Q', 'Q', 'M', 'M', 'S', 'S', 'S', 'S', 'C', 'V', 'R', 'A', 'A', 'A', 'A', 'G', 'G', 'G', 'L', 'W', 'T']
2jivAB_3gopA_0_3pp0B_1	2jivAB	3gopA	3pp0B	[712, 711, 675, 985, 994, 677, 676, 673, 993, 668, 679, 674]	[1008, 1009, 1005, 981, 744, 746, 854, 827, 985, 977, 858, 802, 980, 974, 978]	[]	[]	[]	[]
3ltfAC_5wb8A_0_3p11A_1	3ltfAC	5wb8A	3p11A	[250, 430, 296, 252, 280, 502, 251, 456, 289, 244, 429, 455, 320, 196, 193, 319, 253, 500, 290, 501, 194, 249, 489]	[284, 504, 305, 286, 242, 483, 11, 513, 252, 290, 251, 196, 283, 285, 287, 194, 193, 278, 503, 512, 14, 253, 275]	[193, 196, 249, 249, 249, 249, 250, 250, 250, 251, 252, 252, 252, 253, 253, 280, 289, 290, 290, 296, 429, 430, 430, 500, 500, 501, 501]	['Q', 'S', 'T', 'T', 'T', 'T', 'T', 'T', 'T', 'Y', 'Q', 'Q', 'Q', 'M', 'M', 'H', 'A', 'D', 'D', 'E', 'L', 'K', 'K', 'V', 'V', 'S', 'S']	[193, 196, 242, 242, 251, 278, 278, 278, 278, 278, 278, 278, 285, 287, 287, 287, 287, 290, 503, 503, 513]	['P', 'N', 'Q', 'Q', 'F', 'D', 'D', 'D', 'D', 'D', 'D', 'D', 'A', 'P', 'P', 'P', 'P', 'K', 'N', 'N', 'H']
1ivoBD_3njpA_0_1gk5A_0	1ivoBD	3njpA	1gk5A	[355, 45, 468, 69, 101, 18, 16, 15, 14, 17, 384, 358, 409, 356, 357, 325, 98, 382, 22, 467, 99]	[41, 23, 30, 49, 26, 25, 32, 31, 33, 42, 34, 28, 35, 44, 46, 11, 40, 43, 10, 13, 48]	[14, 15, 18, 22, 99, 101, 355, 356, 357, 409, 467, 467, 467, 467, 468, 468, 468]	['L', 'T', 'G', 'D', 'S', 'Y', 'D', 'S', 'F', 'H', 'I', 'I', 'I', 'I', 'S', 'S', 'S']	[43, 49]	['E', 'A']
2wgvAB_3n84A_0_4i1zA_1	2wgvAB	3n84A	4i1zA	[66, 162, 107, 67, 72, 103, 68, 76, 71, 90, 89, 100, 105, 75, 157, 163, 104, 69]	[702, 701, 782, 706, 831, 761, 760, 753, 704, 756, 751, 757, 705, 703, 758, 783, 764, 765, 784]	[66, 105, 157, 163]	['P', 'V', 'Q', 'A']	[]	[]
3nwsBD_5cusA_0_6p8qC_1	3nwsBD	5cusA	6p8qC	[465, 467, 468, 470, 469, 471, 446, 466, 434]	[890, 887, 924, 888, 884, 886, 865, 956, 870, 928, 889]	[434, 434, 446, 469, 469, 471, 471]	['R', 'R', 'H', 'R', 'R', 'R', 'R']	[]	[]
1nr9CD_3gopA_2_5cusA_0	1nr9CD	3gopA	5cusA	[673, 678, 682, 684, 758, 744, 807, 992, 676, 740, 683, 680]	[356, 357, 353, 346, 352, 439, 417, 347, 415, 354, 407, 406]	[]	[]	[353, 354, 354, 407, 407, 407, 407, 415, 415]	['P', 'W', 'W', 'R', 'R', 'R', 'R', 'K', 'K']
2jamAB_1s9iA_0_3omvA_0	2jamAB	1s9iA	3omvA	[229, 230, 319, 238, 228, 223, 243, 80, 231, 315, 326, 240, 314, 327, 318, 241, 323, 317, 322, 265, 234, 85, 82]	[360, 524, 525, 555, 385, 386, 506, 389, 378, 392, 383, 519, 518, 522, 523, 388, 517, 467, 558, 489, 491, 505, 488, 359]	[80, 85, 223, 228, 230, 231, 231, 238, 243, 243, 265, 265, 318, 323, 327]	['A', 'V', 'M', 'V', 'T', 'R', 'R', 'R', 'H', 'H', 'Y', 'Y', 'I', 'D', 'N']	[]	[]
3p86AB_4rzvB_0_3omvA_0	3p86AB	4rzvB	3omvA	[569, 510, 450, 570, 517, 507, 566, 530, 515, 476, 588, 506, 511, 503, 509, 516, 585, 518, 587]	[369, 407, 398, 368, 401, 342, 340, 409, 403, 402, 462, 480, 477, 408, 481]	[]	[]	[]	[]
2plgAB_4zdrA_2_4xwxA_1	2plgAB	4zdrA	4xwxA	[158, 115, 155, 112, 107, 106, 110, 151, 154, 108, 109, 103, 111, 159]	[103, 63, 110, 61, 175, 104, 174, 172, 173, 62, 106, 107]	[108, 151, 154]	['N', 'E', 'E']	[63, 104, 106, 110]	['L', 'R', 'L', 'L']
3ht2AC_3qwqA_1_3p11A_0	3ht2AC	3qwqA	3p11A	[470, 325, 467, 350, 349, 409, 471, 469, 357, 468, 323, 356, 358, 472, 355]	[354, 436, 352, 355, 467, 438, 415, 406, 447, 466, 470, 405, 471, 381, 468]	[323, 323, 349, 349, 349, 355, 356, 357, 409, 467, 467, 467, 467, 468, 468, 468, 472]	['D', 'D', 'P', 'P', 'P', 'D', 'S', 'F', 'H', 'I', 'I', 'I', 'I', 'S', 'S', 'S', 'E']	[354, 354, 355, 381, 415, 415, 438, 447, 471, 471]	['W', 'W', 'H', 'Q', 'K', 'K', 'S', 'H', 'R', 'R']
2f57AB_3omvA_0_6q0kA_1	2f57AB	3omvA	6q0kA	[407, 607, 450, 611, 371, 454, 603, 401, 402, 480, 403, 608, 370, 369, 612, 451, 404, 409]	[711, 516, 515, 511, 478, 517, 719, 509, 479, 569, 477, 476, 510, 588, 530, 480, 716, 566, 562, 563, 712]	[]	[]	[476, 476, 478, 479, 480, 509, 509, 509, 515, 516, 517, 563, 566, 569, 588, 588, 588, 711, 711, 712, 719, 719, 719]	['W', 'W', 'G', 'D', 'V', 'R', 'R', 'R', 'L', 'F', 'M', 'G', 'Y', 'A', 'L', 'L', 'L', 'L', 'L', 'A', 'R', 'R', 'R']
1nqlAB_3p11A_0_1p9jA_0	1nqlAB	3p11A	1p9jA	[132, 101, 18, 21, 17, 20, 129, 93, 19, 71, 102, 92, 99]	[2, 1, 28, 27, 32, 34, 35, 30, 33, 26, 25]	[21, 71, 92, 101, 129]	['G', 'A', 'Y', 'M', 'Y']	[]	[]
1qjgEF_5cusA_1_3qwqA_1	1qjgEF	5cusA	3qwqA	[104, 108, 45, 72, 13, 50, 110, 356, 69, 53, 52, 51, 54, 48, 102, 106, 46, 57, 47, 49]	[217, 185, 2, 3, 79, 181, 528, 56, 114, 53, 78, 57, 115, 225, 223, 200, 224, 226, 33, 59]	[48, 49, 49, 50, 50, 54, 72, 72, 72, 104, 108, 108]	['L', 'T', 'T', 'G', 'G', 'D', 'M', 'M', 'M', 'Y', 'S', 'S']	[2, 56, 79, 114, 114, 115, 185, 200, 200, 223, 223, 224, 225, 528]	['E', 'K', 'N', 'R', 'R', 'N', 'K', 'R', 'R', 'D', 'D', 'C', 'L', 'N']
3idfAB_5cusB_1_6ogeA_1	3idfAB	5cusB	6ogeA	[460, 452, 465, 458, 450, 447, 471, 466, 448, 461, 487, 453, 449]	[167, 168, 180, 182, 186, 170, 183, 181, 156, 165, 166, 185, 157]	[447, 448, 450, 460, 461, 471, 471]	['H', 'S', 'N', 'E', 'E', 'R', 'R']	[156, 156, 157, 157, 166, 168, 170, 182, 185]	['Q', 'Q', 'R', 'R', 'T', 'L', 'K', 'T', 'D']
1ivoBD_5cusB_2_5wb7E_1	1ivoBD	5cusB	5wb7E	[405, 406, 414, 353, 354, 322, 345, 412, 347, 407, 409, 436]	[43, 45, 44, 12, 15, 9, 46, 42, 13, 10, 11]	[322, 353, 354, 354, 407, 407, 407, 407, 412, 412, 412]	['Q', 'P', 'W', 'W', 'R', 'R', 'R', 'R', 'L', 'L', 'L']	[10, 10, 12]	['M', 'M', 'G']
1zllAB_2ks1B_0_2jwaA_0	1zllAB	2ks1B	2jwaA	[166, 169, 171, 167, 163, 162, 159, 172, 160, 170]	[71, 70, 78, 67, 74, 63, 73]	[]	[]	[63, 70, 73, 78, 78, 78, 78]	['L', 'V', 'I', 'R', 'R', 'R', 'R']
1ivoBD_4leoC_0_5wb7E_0	1ivoBD	4leoC	5wb7E	[355, 354, 347, 434, 322, 407, 352, 409, 405, 345, 406, 412, 436]	[40, 10, 15, 48, 42, 46, 47, 43, 45, 13, 44, 9]	[322, 354, 354, 355, 407, 407, 407, 407, 412, 412, 412, 434, 434]	['Q', 'W', 'W', 'H', 'R', 'R', 'R', 'R', 'L', 'L', 'L', 'R', 'R']	[10, 10, 40, 40, 40, 48]	['M', 'M', 'R', 'R', 'R', 'V']
3bbtBD_3omvA_1_6nsqA_0	3bbtBD	3omvA	6nsqA	[480, 401, 447, 454, 423, 450, 607, 403, 478, 425, 481, 479, 407, 370, 371, 443, 365, 451, 404, 477, 444]	[515, 516, 588, 509, 562, 477, 510, 711, 586, 508, 591, 517, 511, 715, 585, 566, 478, 570, 589]	[]	[]	[]	[]
3fefCD_4xwxA_0_5wb8A_2	3fefCD	4xwxA	5wb8A	[134, 46, 139, 201, 128, 138, 141, 132, 171, 144, 129, 47, 48]	[467, 350, 449, 349, 353, 468, 444, 441, 418, 384, 417, 443, 348, 469]	[144, 171]	['N', 'P']	[349, 349, 349, 353, 417, 417, 417, 418, 418, 441, 441, 441, 441, 441, 443, 443, 449, 467, 467, 467, 467, 468, 468, 468]	['P', 'P', 'P', 'R', 'V', 'V', 'V', 'S', 'S', 'G', 'G', 'G', 'G', 'G', 'K', 'K', 'N', 'I', 'I', 'I', 'I', 'S', 'S', 'S']
3ny5AB_3ny5B_1_6xguB_2	3ny5AB	3ny5B	6xguB	[208, 230, 207, 231, 199, 233, 228, 206, 232, 227, 196, 198]	[132, 120, 121, 116, 117, 100, 115, 111, 113, 112, 75, 76, 77, 131, 130, 99]	[]	[]	[76, 99, 111, 115, 115, 116, 116]	['M', 'F', 'R', 'N', 'N', 'T', 'T']
3ikaAB_6jwlA_1_3pp0B_0	3ikaAB	6jwlA	3pp0B	[706, 704, 780, 753, 708, 767, 701, 703, 710, 786, 764, 782, 783, 700, 781, 702, 697, 699, 760, 752, 756, 763, 784, 709]	[940, 943, 956, 953, 965, 949, 952, 937, 948, 939, 960, 961, 950, 938, 985, 988, 964, 984, 957, 962, 959, 991]	[]	[]	[]	[]
3ltfAB_3njpA_0_4tgfA_0	3ltfAB	3njpA	4tgfA	[350, 101, 69, 384, 18, 348, 357, 325, 323, 355, 19, 16, 128, 45, 22, 441, 90]	[44, 26, 22, 45, 36, 35, 17, 14, 15, 42, 34, 27, 48, 29]	[18, 22, 90, 90, 101, 323, 323, 355, 357, 441, 441, 441, 441, 441]	['G', 'D', 'E', 'E', 'Y', 'D', 'D', 'D', 'F', 'G', 'G', 'G', 'G', 'G']	[44]	['E']
3blrAB_3pp0B_0_3w32A_0	3blrAB	3pp0B	3w32A	[708, 765, 775, 791, 711, 792, 772, 755, 793, 709, 714, 794, 790, 712, 707, 710, 759, 761, 764]	[760, 860, 761, 830, 865, 764, 758, 832, 703, 765, 757, 756, 755, 768, 762, 892, 891]	[]	[]	[]	[]
3ikaAB_3pp0B_0_6p8qC_0	3ikaAB	3pp0B	6p8qC	[715, 759, 707, 790, 709, 710, 772, 716, 791, 712, 768, 788, 792, 789, 706, 714, 711, 717, 708, 761, 718, 764]	[931, 930, 954, 977, 932, 980, 935, 945, 926, 941, 940, 929, 953, 949, 948, 952, 944, 928, 956, 957, 942]	[]	[]	[]	[]
3gt8BC_3gopA_1_3kexA_0	3gt8BC	3gopA	3kexA	[681, 994, 712, 825, 789, 992, 707, 991, 824, 823, 771, 993]	[825, 769, 773, 715, 713, 711, 771, 772, 830, 754, 826, 716, 824, 719, 718]	[]	[]	[]	[]
3bkxAB_2w96A_1_2w99B_2	3bkxAB	2w96A	2w99B	[134, 135, 122, 138, 129, 133, 130]	[189, 239, 188, 191, 190, 163, 192, 240]	[122, 129, 133, 133, 135]	['E', 'D', 'R', 'R', 'E']	[163, 189, 190, 191, 240]	['R', 'S', 'T', 'Y', 'R']
2e74BH_2n2aA_0_2n5sA_0	2e74BH	2n2aA	2n5sA	[40, 47, 50, 44, 48, 45, 43]	[42, 43, 44, 45, 46, 47]	[40, 40, 43, 43, 45, 45, 50]	['R', 'R', 'T', 'T', 'R', 'R', 'E']	[42, 42, 43, 44, 44, 45, 45, 45, 47, 47]	['K', 'K', 'I', 'P', 'P', 'S', 'S', 'S', 'A', 'A']
3dakAB_3pp0B_0_4i1zA_0	3dakAB	3pp0B	4i1zA	[712, 709, 706, 707, 777, 710, 711, 784]	[705, 703, 776, 791, 701, 704, 702, 778, 777, 767]	[]	[]	[]	[]
3rcdAB_2jitB_0_3pp0B_0	3rcdAB	2jitB	3pp0B	[948, 935, 944, 945, 929, 941, 937, 930, 934]	[790, 710, 712, 768, 743, 742, 708, 714, 744, 707, 771, 711]	[]	[]	[]	[]
3kexAB_4i1zA_0_3kexA_0	3kexAB	4i1zA	3kexA	[912, 934, 918, 945, 913, 944, 905, 935, 909, 933, 916, 948, 932, 949, 931, 917, 930]	[965, 964, 966, 967, 968, 974, 963, 971, 962, 973, 972, 961, 970]	[]	[]	[]	[]
1ivoBD_3njpA_0_2kv4A_2	1ivoBD	3njpA	2kv4A	[11, 13, 26, 30, 69, 17, 16, 14, 15, 45, 408, 465, 409, 325, 12, 357, 384, 349, 18, 29, 25]	[40, 52, 45, 22, 38, 32, 41, 29, 28, 30, 44, 50, 48, 39, 15, 43, 12, 37, 16, 13, 53, 31, 47]	[13, 14, 15, 18, 349, 349, 349, 357, 408, 409]	['K', 'L', 'T', 'G', 'P', 'P', 'P', 'F', 'Q', 'H']	[13, 15, 40, 41, 45, 45]	['Y', 'L', 'E', 'R', 'R', 'R']
1gylAB_4dstA_0_6zioA_1	1gylAB	4dstA	6zioA	[142, 150, 42, 154, 153, 143, 161, 149, 23, 131, 22, 141, 148, 157, 118, 47, 152]	[25, 26, 149, 43, 41, 42, 50, 23, 27, 1, 45, 44, 153, 24, 52, 39]	[22, 22, 22, 22, 22, 23, 23, 118, 143, 143, 149, 149, 150, 154, 161]	['Q', 'Q', 'Q', 'Q', 'Q', 'L', 'L', 'C', 'E', 'E', 'R', 'R', 'Q', 'D', 'R']	[24, 24, 41, 41, 43, 43, 44, 45, 45, 50, 50, 52, 153]	['I', 'I', 'R', 'R', 'Q', 'Q', 'V', 'V', 'V', 'T', 'T', 'L', 'E']
1ivoBD_4uipA_0_1gk5A_0	1ivoBD	4uipA	1gk5A	[356, 346, 408, 357, 325, 348, 382, 409]	[11, 44, 10, 9, 41, 40, 43, 13, 45, 46]	[346, 356, 357, 408, 409]	['H', 'S', 'F', 'Q', 'H']	[43]	['E']
1m6bAB_5cusB_0_1nqlA_0	1m6bAB	5cusB	1nqlA	[143, 173, 200, 145, 185, 174, 186, 188, 189, 172, 119, 187, 146, 217, 169, 170, 202]	[206, 200, 172, 202, 203, 201, 169, 171, 190, 117, 225, 170, 173, 216, 217, 189, 185, 115]	[119, 174, 174, 185, 188, 200, 200, 200, 200, 200, 202, 202, 217, 217]	['Q', 'R', 'R', 'T', 'K', 'F', 'F', 'F', 'F', 'F', 'P', 'P', 'S', 'S']	[115, 171, 171, 185, 189, 200, 200, 201, 201, 203, 203, 216, 225]	['N', 'P', 'P', 'K', 'I', 'R', 'R', 'G', 'G', 'S', 'S', 'C', 'L']
2qieAE_1fhsA_0_6j71A_1	2qieAE	1fhsA	6j71A	[58, 53, 45, 17, 55, 44, 21, 16, 35, 70, 20, 24, 50]	[318, 342, 348, 340, 349, 317, 334, 343, 337, 338]	[44, 44]	['F', 'F']	[317, 318, 337, 340, 340, 340, 340, 343]	['L', 'H', 'P', 'R', 'R', 'R', 'R', 'Y']
1ivoBD_3qwqA_1_1moxC_0	1ivoBD	3qwqA	1moxC	[417, 465, 415, 384, 348, 408, 409, 350, 411, 356, 346, 325, 357, 355, 382, 438, 412]	[48, 49, 46, 45, 17, 47, 13, 44, 39]	[346, 355, 356, 357, 408, 409, 411, 417, 417, 417, 438]	['H', 'D', 'S', 'F', 'Q', 'H', 'Q', 'V', 'V', 'V', 'I']	[44]	['E']
3f0nAB_4zdrA_1_6q0kA_0	3f0nAB	4zdrA	6q0kA	[95, 92, 88, 119, 98, 91, 141, 102, 144, 122, 126, 99, 106, 101, 107, 129, 103, 136]	[565, 569, 570, 708, 716, 711, 706, 558, 705, 709, 715, 562, 719, 718, 702, 714]	[88, 98]	['T', 'L']	[558, 569, 705, 708, 708, 711, 711, 715, 715, 718, 719, 719, 719]	['R', 'A', 'P', 'P', 'P', 'L', 'L', 'E', 'E', 'A', 'R', 'R', 'R']
3ltfAB_5wb8D_0_5wb7E_1	3ltfAB	5wb8D	5wb7E	[101, 384, 467, 18, 16, 14, 348, 17, 409, 417, 465, 346, 325, 357, 19, 128, 382, 15, 438, 99]	[24, 46, 48, 44, 37, 29, 42, 43, 45, 2, 12, 34, 15, 25, 39, 38]	[14, 15, 18, 99, 101, 346, 357, 409, 417, 417, 417, 438, 467, 467, 467, 467]	['L', 'T', 'G', 'S', 'Y', 'H', 'F', 'H', 'V', 'V', 'V', 'I', 'I', 'I', 'I', 'I']	[12, 24, 37, 48]	['G', 'D', 'T', 'V']
1zllAB_2n5sA_0_5ob4A_0	1zllAB	2n5sA	5ob4A	[41, 45, 55, 73, 58, 43, 72, 62, 42, 44, 76, 69, 51, 66]	[10, 3, 4, 23, 40, 16, 27, 12, 13, 17, 41, 34, 35, 20, 24, 38, 31]	[42, 42, 43, 44, 44, 45, 45, 45, 51, 51, 58, 66, 66, 69, 69, 69, 72, 76]	['K', 'K', 'I', 'P', 'P', 'S', 'S', 'S', 'V', 'V', 'L', 'L', 'L', 'R', 'R', 'R', 'H', 'K']	[4, 12, 13, 13, 16, 17, 20, 20, 23, 35, 35, 38, 38, 38, 38, 40]	['A', 'T', 'S', 'S', 'S', 'A', 'G', 'G', 'L', 'I', 'I', 'R', 'R', 'R', 'R', 'Q']
3ikaAB_3w32A_0_3kexA_0	3ikaAB	3w32A	3kexA	[711, 781, 771, 706, 760, 757, 770, 783, 756, 709, 782, 852, 755, 710, 707, 772, 850, 764, 773, 708, 761, 701, 702, 846]	[909, 907, 974, 922, 923, 926, 908, 924, 927, 971, 930, 945, 935, 910, 972, 900, 915, 904, 913, 919]	[]	[]	[]	[]
3socAB_3pp0B_0_6jwlA_2	3socAB	3pp0B	6jwlA	[831, 707, 709, 710, 981, 711, 973, 706, 977, 974, 778, 777, 820]	[720, 713, 1004, 1005, 875, 722, 715, 721, 714, 717, 716, 913]	[]	[]	[]	[]
3ggfAB_1s9iA_0_3omvA_1	3ggfAB	1s9iA	3omvA	[322, 315, 239, 314, 319, 230, 318, 221, 228, 234, 229, 241]	[555, 505, 385, 519, 518, 506, 517, 554, 552, 507, 556]	[228, 230, 318]	['V', 'T', 'I']	[]	[]
3ltfAC_6ogeA_1_3njpA_1	3ltfAC	6ogeA	3njpA	[277, 237, 281, 314, 232, 266, 238, 312, 336, 333, 236, 235, 278, 223, 247, 279, 106, 275, 81, 335, 224, 222, 105, 313, 267]	[285, 196, 288, 252, 251, 194, 238, 246, 306, 279, 204, 284, 286, 205, 193, 283, 249, 318, 248, 239]	[81, 105, 222, 222, 222, 224, 238, 247, 247, 277, 277, 277, 277, 278, 279, 281, 312, 313, 313, 313, 313, 314, 335]	['Q', 'T', 'G', 'G', 'G', 'C', 'E', 'P', 'P', 'D', 'D', 'D', 'D', 'T', 'F', 'S', 'T', 'L', 'L', 'L', 'L', 'V', 'S']	[193, 196, 204, 205, 205, 239, 239, 239, 246, 248, 249, 249, 249, 249, 251, 252, 252, 252, 279, 279, 283, 284, 285, 288, 306]	['Q', 'S', 'P', 'S', 'S', 'T', 'T', 'T', 'Y', 'P', 'T', 'T', 'T', 'T', 'Y', 'Q', 'Q', 'Q', 'D', 'D', 'C', 'V', 'R', 'G', 'E']
2jivAB_3gopA_1_3pp0B_2	2jivAB	3gopA	3pp0B	[677, 993, 941, 792, 799, 949, 994, 795, 825, 945, 942, 675]	[827, 854, 707, 706, 711, 858, 709, 855, 802, 977, 981, 974]	[]	[]	[]	[]
3ltfAB_3njpA_0_2tgfA_1	3ltfAB	3njpA	2tgfA	[350, 417, 349, 415, 384, 15, 14, 348, 357, 465, 356, 325, 418, 382, 467, 440]	[44, 49, 48, 46, 45, 41, 29, 15, 14, 42]	[14, 15, 349, 349, 349, 356, 357, 417, 417, 417, 418, 418, 440, 440, 440, 467, 467, 467, 467]	['L', 'T', 'P', 'P', 'P', 'S', 'F', 'V', 'V', 'V', 'S', 'S', 'S', 'S', 'S', 'I', 'I', 'I', 'I']	[44]	['E']
1ivoBD_1yy9A_2_1nqlB_0	1ivoBD	1yy9A	1nqlB	[29, 69, 18, 16, 15, 14, 285, 17, 101, 11, 12, 45, 99]	[49, 26, 23, 32, 31, 33, 42, 40, 47, 37, 25, 39, 38, 21, 30]	[14, 15, 18, 99, 101, 285]	['L', 'T', 'G', 'S', 'Y', 'R']	[40, 49]	['E', 'W']
3ltfAC_5wb8A_1_6j71A_0	3ltfAC	5wb8A	6j71A	[239, 251, 246, 247, 289, 248, 242, 253, 250, 194, 280, 249, 252, 220]	[266, 57, 292, 291, 290, 105, 278, 279, 311, 267, 312, 258, 313, 233, 232, 81, 310, 272, 308, 106, 223, 314]	[239, 239, 239, 246, 248, 249, 249, 249, 249, 250, 250, 250, 251, 252, 252, 252, 253, 253, 280, 289]	['T', 'T', 'T', 'Y', 'P', 'T', 'T', 'T', 'T', 'T', 'T', 'T', 'Y', 'Q', 'Q', 'Q', 'M', 'M', 'H', 'A']	[57, 81, 105, 233, 258, 278, 279, 292, 292, 308, 308, 310, 310, 310, 310, 310, 310, 312, 313, 313, 313, 313, 314]	['Q', 'Q', 'T', 'T', 'F', 'T', 'F', 'G', 'G', 'V', 'V', 'S', 'S', 'S', 'S', 'S', 'S', 'T', 'L', 'L', 'L', 'L', 'V']
1xdkEF_3ibeA_0_2n42A_1	1xdkEF	3ibeA	2n42A	[777, 733, 741, 778, 780, 734, 776, 319, 730, 773, 315, 740, 150, 774, 737, 153, 152, 149, 781, 744, 146, 770]	[108, 98, 101, 97, 105, 136, 138, 91, 133, 106, 129, 137, 102, 107, 109, 104, 95, 92, 88, 94]	[146, 150, 152, 319, 733, 733, 737, 740, 740, 770, 777, 778, 780, 781]	['E', 'F', 'R', 'R', 'T', 'T', 'Q', 'E', 'E', 'K', 'S', 'Q', 'P', 'E']	[88, 91, 91, 92, 94, 102, 102, 106, 106, 107, 108, 133, 137, 138]	['K', 'E', 'E', 'D', 'H', 'R', 'R', 'S', 'S', 'D', 'D', 'L', 'Y', 'G']
3l50AB_6ogeA_2_5cusA_1	3l50AB	6ogeA	5cusA	[92, 208, 76, 210, 198, 207, 70, 209, 71, 67, 75, 73, 68, 69, 72, 193]	[81, 178, 51, 52, 113, 165, 168, 55, 56, 57, 54, 60, 179, 53, 170]	[68, 76, 92, 198, 207, 207]	['N', 'D', 'R', 'M', 'E', 'E']	[54, 55, 56, 56, 113, 165, 165, 178, 179]	['D', 'L', 'S', 'S', 'R', 'P', 'P', 'P', 'G']
3p86AB_3omvA_0_6nsqA_0	3p86AB	3omvA	6nsqA	[407, 461, 409, 401, 371, 342, 454, 458, 408, 368, 402, 367, 403, 398, 370, 422, 480, 369, 400, 397, 457, 340]	[511, 477, 510, 508, 509, 505, 562, 507, 506, 476, 566, 515, 517, 715, 450, 530, 586, 478, 565, 569, 711, 516]	[]	[]	[]	[]
3ltfAB_5wb8A_2_1ivoC_0	3ltfAB	5wb8A	1ivoC	[350, 69, 17, 384, 357, 18, 15, 14, 408, 438, 409, 22, 89, 346, 325, 349, 98, 90, 19, 382, 412, 25, 99]	[41, 26, 23, 39, 38, 44, 9, 37, 40, 47, 46, 28, 10, 16, 35, 30, 49, 25]	[14, 15, 18, 22, 89, 90, 90, 99, 346, 349, 349, 349, 357, 408, 409, 438]	['L', 'T', 'G', 'D', 'Y', 'E', 'E', 'S', 'H', 'P', 'P', 'P', 'F', 'Q', 'H', 'I']	[9, 10, 40, 41, 49]	['S', 'H', 'E', 'R', 'W']
2jamAB_3w8qA_1_1s9iA_1	2jamAB	3w8qA	1s9iA	[153, 156, 223, 307, 311, 104, 212, 260, 216, 78, 220, 213, 76, 310, 313, 152, 80, 259, 75, 255, 81, 261, 217, 308, 309]	[104, 108, 314, 118, 243, 244, 315, 106, 105, 228, 107, 230, 81, 82, 316, 142, 141, 140, 221, 80, 109, 218, 317, 85, 318]	[76, 76, 78, 80, 152, 212, 213, 308, 310, 310, 313]	['A', 'A', 'N', 'G', 'D', 'S', 'G', 'M', 'I', 'I', 'L']	[80, 81, 85, 104, 106, 109, 141, 228, 230, 243, 243, 318]	['A', 'G', 'V', 'H', 'E', 'P', 'G', 'V', 'T', 'H', 'H', 'I']
2lagAB_1oy2A_0_1aweA_0	2lagAB	1oy2A	1aweA	[101, 103, 61, 112, 111, 114, 108, 116, 102, 99, 98, 100]	[85, 87, 129, 49, 58, 130, 56, 27, 132, 88, 28, 24, 80, 62, 25]	[99]	['R']	[58, 88]	['E', 'Y']
3ny5AB_6ptwD_0_2l05A_0	3ny5AB	6ptwD	2l05A	[399, 405, 434, 410, 435, 431, 412, 413, 411, 408, 403, 400]	[207, 225, 206, 227, 205, 193, 196, 226, 228, 229, 198, 208]	[]	[]	[]	[]
3qt6AB_1xd4B_0_1fhsA_0	3qt6AB	1xd4B	1fhsA	[891, 1023, 1018, 1021, 1020, 888, 898, 893, 892, 884, 1024, 845, 849, 895, 1026, 902, 894, 887, 846, 885, 1022]	[98, 99, 28, 27, 96, 97, 6, 78, 103, 104, 32, 85, 81, 82, 94, 5, 101, 102, 86, 9]	[845, 846, 849, 892, 892, 898, 902, 1021, 1026]	['L', 'E', 'V', 'Q', 'Q', 'K', 'E', 'P', 'R']	[28, 98, 103]	['H', 'R', 'V']
3ikaAB_5x2aB_0_3kexA_0	3ikaAB	5x2aB	3kexA	[755, 781, 760, 757, 756, 709, 1006, 1011, 1013, 1014, 710, 761, 707, 764, 783, 1012, 1015, 782, 701, 708, 1010, 706]	[927, 907, 926, 924, 923, 930, 945, 974, 935, 973, 975, 931, 919, 908, 909]	[]	[]	[]	[]
2fb8AB_3omvA_0_6q0kA_2	2fb8AB	3omvA	6q0kA	[422, 369, 342, 401, 399, 402, 403, 458, 462, 454, 409, 407, 457, 477, 398]	[509, 570, 506, 449, 450, 477, 515, 451, 530, 478, 566, 569, 517, 508, 511]	[]	[]	[449, 449, 450, 450, 450, 450, 451, 451, 451, 478, 506, 506, 506, 509, 509, 509, 515, 517, 566, 569]	['D', 'D', 'W', 'W', 'W', 'W', 'E', 'E', 'E', 'G', 'R', 'R', 'R', 'R', 'R', 'R', 'L', 'M', 'Y', 'A']
1u90AB_4dstA_0_6cc9B_0	1u90AB	4dstA	6cc9B	[25, 27, 26, 41, 43, 24, 42]	[25, 21, 27, 31, 32, 33, 30]	[24, 25, 25, 26, 26, 26, 27, 27, 41]	['I', 'Q', 'Q', 'N', 'N', 'N', 'H', 'H', 'R']	[21, 21, 25, 25, 27, 27, 30, 31, 31, 33, 33]	['I', 'I', 'Q', 'Q', 'H', 'H', 'D', 'E', 'E', 'D', 'D']
3p86AB_6uanB_1_3omvA_0	3p86AB	6uanB	3omvA	[511, 569, 449, 739, 748, 510, 591, 747, 741, 738, 505, 517, 509, 566, 734, 589, 477, 530, 515, 558, 746, 744, 586, 740, 476, 745, 588, 533, 478, 506, 749, 450, 516, 742, 750]	[422, 369, 398, 435, 358, 407, 483, 403, 363, 431, 401, 342, 437, 481, 462, 461, 439, 478, 356, 402, 359, 473, 447, 430, 434, 474, 480, 454, 472, 457, 506, 477, 355, 340, 408, 475, 486, 485, 450, 357, 428]	[449, 449, 450, 450, 450, 450, 476, 476, 478, 505, 506, 506, 506, 509, 509, 509, 515, 516, 517, 558, 566, 569, 586, 586, 588, 588, 588, 589, 591, 591, 734, 740, 741, 747, 748, 748]	['D', 'D', 'W', 'W', 'W', 'W', 'W', 'W', 'G', 'L', 'R', 'R', 'R', 'R', 'R', 'R', 'L', 'F', 'M', 'R', 'Y', 'A', 'E', 'E', 'L', 'L', 'L', 'T', 'K', 'K', 'N', 'T', 'E', 'A', 'C', 'C']	[]	[]
1xm3AD_4i1zA_1_5cusA_1	1xm3AD	4i1zA	5cusA	[778, 701, 846, 703, 849, 740, 852, 741, 848, 850, 793, 736, 738, 847, 791, 776, 772, 794]	[363, 362, 355, 386, 385, 388, 358, 359, 469, 442, 369, 366, 479, 333, 370, 420, 477, 418, 361, 387, 360]	[]	[]	[355, 359, 362, 369, 370, 370, 370, 385, 387, 469, 469, 479]	['H', 'A', 'P', 'R', 'T', 'T', 'T', 'P', 'M', 'R', 'R', 'K']
1ivoBD_3njpA_0_1jl9B_1	1ivoBD	3njpA	1jl9B	[355, 353, 17, 16, 18, 23, 412, 22, 350, 358, 438, 411, 356, 26, 12, 357, 325, 409, 45, 384, 15, 25]	[41, 12, 15, 38, 33, 35, 49, 37, 47, 48, 10, 43, 13, 7, 45, 26, 16]	[15, 18, 22, 23, 353, 355, 356, 357, 409, 411, 438]	['T', 'G', 'D', 'H', 'R', 'D', 'S', 'F', 'H', 'Q', 'I']	[10, 13, 15, 41, 45, 45, 49]	['H', 'Y', 'L', 'R', 'R', 'R', 'W']
3ltfAB_5wb8A_1_1jl9B_0	3ltfAB	5wb8A	1jl9B	[415, 69, 101, 417, 17, 19, 15, 16, 14, 18, 348, 324, 412, 22, 438, 411, 346, 384, 325, 357, 102, 409, 45]	[47, 28, 26, 27, 38, 49, 40, 43, 44, 46, 48, 41, 10, 45, 13, 24, 39]	[14, 15, 18, 22, 101, 346, 357, 409, 411, 417, 417, 417, 438]	['L', 'T', 'G', 'D', 'Y', 'H', 'F', 'H', 'Q', 'V', 'V', 'V', 'I']	[10, 13, 27, 40, 41, 45, 45, 49]	['H', 'Y', 'D', 'E', 'R', 'R', 'R', 'W']
3gdwAB_4xwxA_1_6p8qC_1	3gdwAB	4xwxA	6p8qC	[103, 104, 108, 112, 107, 84, 63, 61, 105]	[823, 820, 819, 973, 966, 1008, 969, 1007, 1009, 965, 816, 1014, 1011, 970, 1010]	[63, 104, 105]	['L', 'R', 'P']	[]	[]
2erxAB_4dstA_1_6zioA_0	2erxAB	4dstA	6zioA	[38, 39, 24, 33, 36, 41, 40, 67, 63, 37, 25]	[24, 40, 36, 25, 52, 67, 66, 65, 1, 43, 39, 38, 41, 42, 32]	[24, 25, 25, 33, 33, 36, 36, 37, 38, 38, 39, 41, 63, 67, 67]	['I', 'Q', 'Q', 'D', 'D', 'I', 'I', 'E', 'D', 'D', 'S', 'R', 'E', 'M', 'M']	[24, 24, 32, 38, 40, 40, 41, 41, 43, 43, 52, 65, 65, 65, 65, 66, 66, 66, 67]	['I', 'I', 'Y', 'D', 'Y', 'Y', 'R', 'R', 'Q', 'Q', 'L', 'S', 'S', 'S', 'S', 'A', 'A', 'A', 'M']
2hk8AB_3omvA_0_6q0kA_1	2hk8AB	3omvA	6q0kA	[601, 608, 587, 612, 583, 609, 604, 584, 600, 594, 595, 605, 596, 579, 580, 611, 597, 590, 598]	[686, 705, 687, 698, 721, 691, 713, 716, 720, 722, 688, 678, 692, 717, 695, 694, 703, 690, 693, 683]	[]	[]	[678, 686, 688, 690, 693, 694, 695, 695, 695, 698, 705]	['L', 'P', 'A', 'K', 'M', 'A', 'E', 'E', 'E', 'K', 'P']
3rrlCD_3p11A_0_3n85A_1	3rrlCD	3p11A	3n85A	[385, 468, 439, 467, 441, 442, 417, 354, 470, 418, 353]	[495, 483, 480, 481, 482, 488, 496, 468, 479, 457, 29, 30, 467, 484]	[353, 354, 354, 385]	['P', 'W', 'W', 'P']	[457, 467, 480, 481, 484, 496]	['T', 'P', 'D', 'E', 'G', 'G']
3nauAB_1fhsA_0_5wb8A_0	3nauAB	1fhsA	5wb8A	[18, 10, 39, 4, 13, 38, 14, 12, 41, 22, 5, 7, 11, 101]	[471, 450, 472, 464, 484, 449, 465, 466, 454, 473, 488, 476, 463, 483]	[10, 10, 41]	['F', 'F', 'P']	[449, 472, 484, 484, 488, 488]	['N', 'E', 'A', 'A', 'P', 'P']
3ph1BC_2m20A_0_2ks1A_0	3ph1BC	2m20A	2ks1A	[24, 28, 31, 27, 32, 6, 3, 39, 5, 20, 13, 4, 42, 16, 36, 17, 21]	[70, 69, 80, 74, 77, 84, 81, 56, 46, 52, 82, 83, 79, 63, 73, 59, 43, 78, 60, 67, 66]	[3, 3, 4, 4, 4, 6, 6, 17, 20, 24, 24, 28, 28, 28, 31, 36, 36, 39, 39, 39]	['P', 'P', 'S', 'S', 'S', 'A', 'A', 'L', 'A', 'G', 'G', 'R', 'R', 'R', 'H', 'R', 'R', 'R', 'R', 'R']	[52, 56, 59, 59, 59, 59, 59, 59, 60, 60, 63, 66, 70, 73, 77, 78, 78, 78, 78, 79, 80, 83, 83]	['T', 'S', 'V', 'V', 'V', 'V', 'V', 'V', 'G', 'G', 'L', 'V', 'V', 'I', 'R', 'R', 'R', 'R', 'R', 'Q', 'Q', 'R', 'R']
2gs7AB_5x2aB_0_5cusA_0	2gs7AB	5x2aB	5cusA	[805, 792, 728, 738, 1001, 716, 741, 715, 730, 997, 717, 739, 718, 794, 737]	[152, 91, 93, 92, 11, 12, 124, 90, 99, 67, 41, 13, 94, 69]	[]	[]	[41, 41, 41, 90, 92, 94, 124, 152, 152]	['M', 'M', 'M', 'Q', 'Y', 'G', 'L', 'D', 'D']
3k9lAC_4nyiR_2_5tarA_0	3k9lAC	4nyiR	5tarA	[151, 43, 45, 153, 150, 26, 152, 149, 48, 148, 28]	[26, 27, 45, 50, 28, 153, 43, 148, 149, 30, 151, 154]	[26, 48, 48, 148, 152]	['N', 'G', 'G', 'T', 'V']	[26, 26, 26, 27, 27, 28, 28, 30, 50, 50, 50, 50, 149, 149, 151, 154]	['N', 'N', 'N', 'H', 'H', 'F', 'F', 'D', 'T', 'T', 'T', 'T', 'R', 'R', 'R', 'D']
3ltfAC_6j71A_2_5wb8A_0	3ltfAC	6j71A	5wb8A	[335, 308, 313, 314, 310, 266, 307, 311, 58, 28, 276, 303, 277, 57, 274, 316, 272, 333, 336, 106, 81, 312, 27, 318, 105, 292, 82, 267]	[304, 279, 252, 251, 253, 239, 280, 246, 249, 86, 87, 88, 294, 248, 244, 278, 302, 303, 306, 297, 296]	[27, 57, 58, 58, 81, 105, 276, 277, 277, 277, 277, 292, 292, 307, 308, 308, 310, 310, 310, 310, 310, 310, 312, 313, 313, 313, 313, 314, 318, 335]	['T', 'Q', 'G', 'G', 'Q', 'T', 'T', 'D', 'D', 'D', 'D', 'G', 'G', 'D', 'V', 'V', 'S', 'S', 'S', 'S', 'S', 'S', 'T', 'L', 'L', 'L', 'L', 'V', 'H', 'S']	[87, 239, 239, 239, 246, 248, 249, 249, 249, 249, 251, 252, 252, 252, 253, 253, 278, 278, 279, 279, 280, 294, 294, 296, 297, 302, 302, 302, 302, 306]	['M', 'T', 'T', 'T', 'Y', 'P', 'T', 'T', 'T', 'T', 'Y', 'Q', 'Q', 'Q', 'M', 'M', 'T', 'T', 'D', 'D', 'H', 'M', 'M', 'E', 'D', 'C', 'C', 'C', 'C', 'E']
3gfsCD_3kexA_0_4xwxA_0	3gfsCD	3kexA	4xwxA	[742, 838, 734, 737, 739, 732, 738, 733, 736, 680]	[112, 88, 90, 92, 91, 94, 104, 86, 106, 107, 109, 89]	[]	[]	[94, 104, 106]	['G', 'R', 'L']
2zdcAB_6xguB_0_2l05A_0	2zdcAB	6xguB	2l05A	[89, 71, 68, 70, 178, 85, 55, 84, 59, 179, 88, 67, 57, 69]	[192, 193, 179, 178, 182, 228, 173, 230, 175, 174, 186, 176, 227, 191, 211, 229]	[59, 59, 67, 71, 71, 88, 89]	['R', 'R', 'R', 'N', 'N', 'V', 'R']	[]	[]
3n84BD_3ksyA_2_2aobC_1	3n84BD	3ksyA	2aobC	[639, 642, 584, 947, 951, 946, 713, 633, 572, 636, 643, 953, 638, 634, 573, 579, 576, 607, 608, 580, 585, 646, 574, 956, 957, 575, 605, 641]	[87, 64, 117, 56, 61, 142, 95, 58, 114, 57, 63, 93, 118, 112, 113, 116, 115, 94, 92]	[576, 576, 584, 585, 713, 713]	['R', 'R', 'E', 'N', 'R', 'R']	[61, 61, 92, 95, 95, 112, 114, 116, 116, 117, 142]	['F', 'F', 'P', 'F', 'F', 'R', 'G', 'G', 'G', 'K', 'R']
1zllAB_2n5sA_0_2l9uA_0	1zllAB	2n5sA	2l9uA	[58, 62, 66, 73, 69, 54, 51, 55, 43, 59]	[653, 652, 655, 663, 659, 649, 645, 642, 648, 639, 638]	[43, 51, 51, 58, 66, 66, 69, 69, 69]	['I', 'V', 'V', 'L', 'L', 'L', 'R', 'R', 'R']	[]	[]
2h96AB_3sa0A_0_2zoqA_0	2h96AB	3sa0A	2zoqA	[263, 268, 183, 186, 266, 259, 267, 234, 232, 184, 231, 187]	[249, 248, 201, 275, 276, 250, 203, 251, 283, 200, 284, 280]	[183, 186, 186, 263, 266, 267, 268]	['F', 'E', 'E', 'Y', 'S', 'L', 'P']	[275, 276]	['M', 'K']
3ikaAB_3pp0B_0_3gopA_0	3ikaAB	3pp0B	3gopA	[714, 710, 761, 707, 789, 764, 790, 775, 771, 712, 768, 792, 742, 708, 715, 772, 711, 716, 791, 706, 717, 709, 718]	[924, 917, 932, 911, 916, 908, 907, 906, 933, 903, 921, 920, 929, 925, 928, 905, 918, 902, 904, 953, 956, 952]	[]	[]	[]	[]
1nvuRS_4nyiR_2_3ksyA_1	1nvuRS	4nyiR	3ksyA	[70, 21, 71, 61, 17, 69, 95, 13, 64, 66, 60, 32, 102, 73, 35, 63, 59, 37, 67, 27, 65, 18, 40, 34, 57, 94, 103]	[875, 943, 942, 912, 931, 876, 879, 1003, 810, 825, 829, 938, 935, 934, 939, 1007, 1006, 930, 880, 881, 936, 833, 832, 913, 944, 929, 911, 910, 884, 1010, 828, 882]	[13, 13, 13, 13, 13, 13, 13, 13, 13, 13, 13, 13, 17, 17, 17, 18, 18, 32, 32, 34, 37, 57, 59, 59, 60, 60, 61, 61, 61, 61, 61, 61, 61, 61, 61, 61, 61, 61, 61, 61, 61, 61, 61, 64, 66, 66, 69, 69, 69, 71, 73, 73, 94, 102, 102]	['G', 'G', 'G', 'G', 'G', 'G', 'G', 'G', 'G', 'G', 'G', 'G', 'S', 'S', 'S', 'A', 'A', 'Y', 'Y', 'P', 'E', 'D', 'A', 'A', 'G', 'G', 'Q', 'Q', 'Q', 'Q', 'Q', 'Q', 'Q', 'Q', 'Q', 'Q', 'Q', 'Q', 'Q', 'Q', 'Q', 'Q', 'Q', 'Y', 'A', 'A', 'D', 'D', 'D', 'Y', 'R', 'R', 'H', 'R', 'R']	[828, 828, 880, 910, 911, 913, 938, 1003]	['T', 'T', 'S', 'D', 'H', 'K', 'L', 'K']
3lmgAB_3kexA_1_6jwlA_1	3lmgAB	3kexA	6jwlA	[726, 848, 730, 728, 691, 703, 698, 705, 695, 729]	[714, 1004, 709, 713, 722, 717, 715, 720, 716, 1005, 710]	[]	[]	[]	[]
1zxzAB_4xwxA_1_6ogeA_0	1zxzAB	4xwxA	6ogeA	[136, 183, 53, 184, 91, 90, 121, 181, 93, 55]	[547, 577, 546, 583, 586, 585, 572, 573, 584, 582]	[55, 136, 184, 184]	['R', 'A', 'E', 'E']	[572, 573, 582, 586]	['G', 'S', 'D', 'A']
1ivoBD_1yy9A_1_1ivoC_0	1ivoBD	1yy9A	1ivoC	[355, 353, 440, 415, 417, 384, 357, 348, 408, 412, 409, 350, 438, 441, 411, 356, 346, 325, 349, 382, 358]	[41, 15, 16, 51, 47, 45, 44, 9, 43, 48, 46, 11, 10, 12, 13, 38]	[346, 349, 349, 349, 353, 355, 356, 357, 408, 409, 411, 417, 417, 417, 438, 440, 440, 440, 441, 441, 441, 441, 441]	['H', 'P', 'P', 'P', 'R', 'D', 'S', 'F', 'Q', 'H', 'Q', 'V', 'V', 'V', 'I', 'S', 'S', 'S', 'G', 'G', 'G', 'G', 'G']	[9, 10, 13, 15, 41, 45, 45]	['S', 'H', 'Y', 'L', 'R', 'R', 'R']
2gxfAB_3kexA_1_1aweA_1	2gxfAB	3kexA	1aweA	[705, 694, 726, 692, 703, 693, 698, 691, 690, 735, 687, 762, 763, 688, 728, 702, 761, 724, 760]	[104, 110, 115, 106, 111, 109, 117, 123, 55, 56, 124, 125, 53, 54, 122, 100]	[]	[]	[54, 109, 122, 122, 122, 124]	['G', 'E', 'N', 'N', 'N', 'V']
3ltfAB_5wb8A_1_1nqlB_0	3ltfAB	5wb8A	1nqlB	[323, 127, 101, 17, 125, 15, 16, 18, 408, 357, 22, 409, 356, 346, 384, 325, 19, 128, 382, 99, 98, 412, 438, 348]	[10, 26, 25, 38, 40, 39, 47, 41, 49, 46, 13, 44, 45, 43, 12, 11]	[15, 18, 22, 99, 101, 125, 125, 125, 323, 323, 346, 356, 357, 408, 409, 438]	['T', 'G', 'D', 'S', 'Y', 'R', 'R', 'R', 'D', 'D', 'H', 'S', 'F', 'Q', 'H', 'I']	[10, 13, 40, 41, 45, 45, 49]	['H', 'Y', 'E', 'R', 'R', 'R', 'W']
1ivoBD_1nqlA_1_1jl9B_1	1ivoBD	1nqlA	1jl9B	[355, 350, 417, 384, 348, 408, 409, 356, 346, 325, 357, 465, 349, 382, 438, 440]	[41, 47, 44, 45, 43, 15, 10, 16, 13, 38, 7]	[346, 349, 349, 349, 355, 356, 357, 408, 409, 417, 417, 417, 438, 440, 440, 440]	['H', 'P', 'P', 'P', 'D', 'S', 'F', 'Q', 'H', 'V', 'V', 'V', 'I', 'S', 'S', 'S']	[10, 13, 15, 41, 45, 45]	['H', 'Y', 'L', 'R', 'R', 'R']
2vxbAB_6scmA_0_1n3hA_0	2vxbAB	6scmA	1n3hA	[645, 713, 649, 574, 717, 725, 721, 726, 722, 723, 641]	[102, 100, 101, 95, 96, 161, 160, 79, 98, 99, 83]	[]	[]	[95, 96, 99]	['A', 'T', 'R']
3fjsCD_6jwlA_0_1n3hA_0	3fjsCD	6jwlA	1n3hA	[803, 720, 722, 717, 749, 723, 784, 746, 715, 875, 721, 727, 748, 716, 725, 747]	[141, 200, 128, 129, 205, 204, 201, 46, 10, 42, 202, 207, 43, 47, 48, 199]	[]	[]	[42, 43, 202, 204]	['N', 'D', 'F', 'Q']
1ivoAB_6j71A_0_5wb8D_0	1ivoAB	6j71A	5wb8D	[290, 291, 303, 279, 313, 310, 257, 311, 237, 276, 272, 270, 57, 292, 267, 249, 278, 333, 106, 258, 308, 266, 81, 105, 312, 293, 277]	[246, 251, 284, 253, 245, 221, 86, 280, 278, 121, 248, 242, 209, 288, 303, 279, 249, 241, 247, 286, 287]	[57, 81, 105, 258, 270, 276, 277, 277, 277, 277, 278, 279, 292, 292, 293, 293, 293, 308, 308, 310, 310, 310, 310, 310, 310, 312, 313, 313, 313, 313]	['Q', 'Q', 'T', 'F', 'A', 'T', 'D', 'D', 'D', 'D', 'T', 'F', 'G', 'G', 'A', 'A', 'A', 'V', 'V', 'S', 'S', 'S', 'S', 'S', 'S', 'T', 'L', 'L', 'L', 'L']	[121, 121, 241, 246, 248, 249, 249, 249, 249, 251, 253, 253, 278, 278, 279, 279, 280, 284, 287, 287, 287, 287, 288]	['H', 'H', 'P', 'Y', 'P', 'T', 'T', 'T', 'T', 'Y', 'M', 'M', 'T', 'T', 'D', 'D', 'H', 'V', 'C', 'C', 'C', 'C', 'G']
3bceAC_6p8qC_0_3pp0B_0	3bceAC	6p8qC	3pp0B	[875, 920, 921, 873, 874, 919, 878, 918, 922, 876]	[925, 928, 927, 930, 929, 886, 882, 884]	[]	[]	[]	[]
1h2dAB_5cusB_0_1n3hA_0	1h2dAB	5cusB	1n3hA	[8, 217, 234, 218, 223, 84, 81, 222, 233, 263, 224, 268, 271, 219, 59, 272, 220, 62, 225, 270]	[87, 140, 88, 118, 138, 116, 112, 117, 120, 92, 91, 98, 97, 99, 137, 115]	[62, 62, 62, 84, 84, 84, 84, 217, 217, 219, 271, 272]	['R', 'R', 'R', 'R', 'R', 'R', 'R', 'S', 'S', 'P', 'C', 'P']	[99, 117, 118, 140]	['R', 'F', 'A', 'Q']
1nvuRS_4nyiR_0_1xd4A_0	1nvuRS	4nyiR	1xd4A	[70, 21, 57, 71, 61, 68, 17, 31, 69, 95, 67, 13, 34, 64, 66, 60, 32, 102, 30, 65, 73, 25, 27, 63, 59, 37, 103, 105, 33, 40, 58, 41]	[875, 943, 942, 939, 912, 931, 1002, 929, 944, 876, 879, 1006, 810, 940, 825, 829, 938, 962, 963, 934, 932, 1007, 602, 869, 959, 832, 881, 833, 935, 826, 913, 905, 872, 822, 908, 1019, 945, 589, 911, 936, 948, 809, 884, 1010, 828, 910, 880, 882]	[13, 13, 13, 13, 13, 13, 13, 13, 13, 13, 13, 13, 17, 17, 17, 25, 25, 31, 31, 31, 32, 32, 33, 33, 33, 34, 37, 41, 57, 58, 58, 58, 59, 59, 60, 60, 61, 61, 61, 61, 61, 61, 61, 61, 61, 61, 61, 61, 61, 61, 61, 61, 61, 64, 66, 66, 68, 68, 68, 68, 69, 69, 69, 71, 73, 73, 102, 102]	['G', 'G', 'G', 'G', 'G', 'G', 'G', 'G', 'G', 'G', 'G', 'G', 'S', 'S', 'S', 'Q', 'Q', 'E', 'E', 'E', 'Y', 'Y', 'D', 'D', 'D', 'P', 'E', 'R', 'D', 'T', 'T', 'T', 'A', 'A', 'G', 'G', 'Q', 'Q', 'Q', 'Q', 'Q', 'Q', 'Q', 'Q', 'Q', 'Q', 'Q', 'Q', 'Q', 'Q', 'Q', 'Q', 'Q', 'Y', 'A', 'A', 'R', 'R', 'R', 'R', 'D', 'D', 'D', 'Y', 'R', 'R', 'R', 'R']	[809, 826, 828, 828, 880, 910, 911, 913, 932, 938, 945]	['W', 'R', 'T', 'T', 'S', 'D', 'H', 'K', 'I', 'L', 'P']
1ivoBD_5wb8A_1_1moxC_0	1ivoBD	5wb8A	1moxC	[348, 412, 417, 127, 415, 69, 17, 125, 16, 14, 15, 18, 438, 350, 101, 22, 411, 99, 356, 346, 357, 325, 355, 19, 128, 409, 358]	[45, 48, 26, 22, 39, 38, 27, 34, 24, 40, 41, 17, 4, 47, 49, 3, 13, 15, 44, 36, 37, 5, 42]	[14, 15, 18, 22, 99, 101, 125, 125, 125, 346, 355, 356, 357, 409, 411, 417, 417, 417, 438]	['L', 'T', 'G', 'D', 'S', 'Y', 'R', 'R', 'R', 'H', 'D', 'S', 'F', 'H', 'Q', 'V', 'V', 'V', 'I']	[37, 40, 44]	['G', 'G', 'E']
3ltgCD_3njpA_0_5wb7E_0	3ltgCD	3njpA	5wb7E	[357, 13, 356, 346, 69, 29, 16, 14, 384, 348, 438, 89, 408, 350, 409, 11, 12, 465, 325, 98, 355, 349, 128, 90, 382, 418, 412, 15, 99]	[10, 29, 12, 43, 25, 45, 22, 30, 32, 42, 46, 44, 15, 39, 37, 48, 38, 13, 40, 16, 24, 27]	[13, 14, 15, 89, 90, 90, 99, 346, 349, 349, 349, 355, 356, 357, 408, 409, 418, 418, 438]	['K', 'L', 'T', 'Y', 'E', 'E', 'S', 'H', 'P', 'P', 'P', 'D', 'S', 'F', 'Q', 'H', 'S', 'S', 'I']	[10, 10, 12, 16, 24, 30, 37, 40, 40, 40, 48]	['M', 'M', 'G', 'H', 'D', 'C', 'T', 'R', 'R', 'R', 'V']
3p01BC_1milA_0_5wb8A_2	3p01BC	1milA	5wb8A	[50, 53, 47, 94, 51, 42, 89, 91, 23, 49, 93, 90, 52, 55, 16, 32, 92, 37, 21, 36, 20]	[410, 465, 464, 463, 411, 467, 462, 454, 25, 29, 453, 449, 466, 436, 461, 468, 21, 22, 441]	[32, 51, 53, 90, 93]	['R', 'P', 'H', 'A', 'E']	[21, 22, 411, 441, 441, 441, 441, 441, 449, 453, 461, 461, 462, 467, 467, 467, 467, 468, 468, 468]	['E', 'D', 'Q', 'G', 'G', 'G', 'G', 'G', 'N', 'W', 'G', 'G', 'Q', 'I', 'I', 'I', 'I', 'S', 'S', 'S']
2ve8AD_2l1cA_0_6ogeA_0	2ve8AD	2l1cA	6ogeA	[70, 72, 75, 159, 76, 71, 106, 83, 107, 79, 73, 104]	[362, 396, 398, 361, 399, 391, 395, 390, 393, 385]	[76, 104, 106]	['Q', 'R', 'L']	[361, 393, 393, 396]	['I', 'Q', 'Q', 'Q']
3f5pBJ_3omvA_0_6nsqA_0	3f5pBJ	3omvA	6nsqA	[441, 439, 443, 613, 444, 612, 614, 480, 615]	[465, 469, 468, 609, 524, 486, 470, 488, 487, 462, 523, 610, 597]	[]	[]	[]	[]
3gt8BC_3kexA_1_7aeiA_1	3gt8BC	3kexA	7aeiA	[782, 715, 679, 779, 683, 682, 716, 681, 773, 713, 783, 718, 712]	[736, 735, 990, 1002, 997, 738, 988]	[]	[]	[]	[]
2fb8AB_3omvA_2_4rzvB_1	2fb8AB	3omvA	4rzvB	[481, 461, 477, 400, 409, 342, 478, 401, 454, 480, 603, 399, 483, 369, 407, 402, 458, 403, 398, 462, 370, 422, 457, 340]	[587, 477, 450, 510, 508, 509, 505, 506, 507, 586, 449, 515, 517, 476, 530, 562, 511, 478, 516, 585]	[]	[]	[]	[]
1aztAB_5vykC_1_3omvA_2	1aztAB	5vykC	3omvA	[1097, 46, 54, 1098, 50, 43, 51, 47, 1094, 1101, 79, 83, 1105]	[436, 435, 551, 550, 553, 437, 552, 545, 548, 572, 439]	[]	[]	[]	[]
1m6bAB_3p11A_0_3n85A_0	1m6bAB	3p11A	3n85A	[143, 174, 144, 173, 145, 202, 172, 169, 186, 189, 84, 146, 217, 206, 119, 225]	[207, 209, 206, 223, 222, 208, 146, 194, 231, 178, 196, 197, 175, 193, 212, 179, 181, 180, 78, 176, 124, 220]	[84, 84, 84, 84, 119, 174, 174, 202, 202, 206, 217, 217]	['R', 'R', 'R', 'R', 'Q', 'R', 'R', 'P', 'P', 'Q', 'S', 'S']	[78, 78, 146, 175, 175, 175, 176, 178, 178, 179, 179, 181, 197, 208, 208, 209, 220]	['R', 'R', 'L', 'P', 'P', 'P', 'M', 'K', 'K', 'G', 'G', 'R', 'V', 'P', 'P', 'L', 'A']
1ivoBD_4leoC_1_1gk5A_0	1ivoBD	4leoC	1gk5A	[355, 353, 345, 347, 415, 346, 322, 352, 405, 381, 414, 406, 354, 412, 467, 436, 379]	[41, 11, 44, 15, 47, 16, 40, 43, 45, 46, 10, 49, 48, 13]	[322, 353, 354, 354, 355, 381, 412, 412, 412, 415, 415]	['Q', 'P', 'W', 'W', 'H', 'Q', 'L', 'L', 'L', 'K', 'K']	[43, 49]	['E', 'A']
2jamAB_3omvA_1_1s9iA_1	2jamAB	3omvA	1s9iA	[360, 505, 354, 359, 384, 357, 554, 385, 506, 522, 383, 507, 388, 392, 386, 546, 430, 552, 378, 389]	[230, 82, 85, 228, 315, 80, 221, 316, 223, 231, 319, 83, 265, 318, 77, 229, 321, 107, 106, 114, 111, 79]	[]	[]	[77, 77, 80, 83, 85, 106, 111, 114, 114, 114, 223, 228, 230, 231, 231, 265, 265, 318, 321]	['E', 'E', 'A', 'G', 'V', 'E', 'I', 'Q', 'Q', 'Q', 'M', 'V', 'T', 'R', 'R', 'Y', 'Y', 'I', 'L']
2fb8AB_3omvA_2_6nybA_0	2fb8AB	3omvA	6nybA	[480, 477, 478, 409, 401, 350, 371, 342, 408, 340, 368, 351, 407, 402, 458, 352, 403, 370, 422, 369, 367, 397, 481, 398]	[588, 589, 510, 508, 509, 370, 562, 507, 506, 586, 566, 369, 515, 517, 477, 530, 511, 565, 569, 516, 585]	[]	[]	[506, 506, 506, 509, 509, 509, 515, 516, 517, 566, 569, 585, 586, 586, 588, 588, 588, 589]	['R', 'R', 'R', 'R', 'R', 'R', 'L', 'F', 'M', 'Y', 'A', 'H', 'E', 'E', 'L', 'L', 'L', 'T']
2hdiAB_1milA_0_3sa0A_1	2hdiAB	1milA	3sa0A	[40, 55, 41, 67, 36, 68, 65, 66, 57, 64, 16, 42, 59]	[268, 267, 231, 266, 269, 232, 239, 238, 235, 270, 234, 229]	[]	[]	[229, 229, 235, 235, 235, 266, 267, 268]	['P', 'P', 'D', 'D', 'D', 'S', 'L', 'P']
3ltfAB_3n85A_0_5wb7E_1	3ltfAB	3n85A	5wb7E	[13, 135, 424, 134, 473, 15, 446, 14, 447, 165, 12, 445, 11, 19, 419, 100, 16, 422, 9, 472, 474]	[45, 22, 25, 46, 48, 47, 44, 2, 37, 35, 34, 36, 33, 32, 31]	[12, 12, 14, 15, 100, 134, 134, 135, 135, 422, 424, 472]	['R', 'R', 'P', 'A', 'P', 'Q', 'Q', 'R', 'R', 'T', 'Q', 'L']	[35, 36, 37, 48]	['G', 'Y', 'T', 'V']
3i9vCD_3ksyA_0_1tceA_0	3i9vCD	3ksyA	1tceA	[881, 879, 809, 929, 938, 814, 942, 884, 912, 932, 1002, 810, 829, 935, 828, 1010, 936, 911, 880, 908, 825, 931]	[101, 102, 48, 20, 50, 51, 26, 52, 17, 98, 49, 24, 25, 18, 105]	[809, 828, 828, 880, 911, 932, 938]	['W', 'T', 'T', 'S', 'H', 'I', 'L']	[51, 102]	['P', 'R']
3k9lAC_4dstA_2_6epmR_1	3k9lAC	4dstA	6epmR	[150, 26, 45, 151, 147, 154, 148, 149, 153, 44, 43, 28, 27]	[28, 154, 153, 151, 150, 45, 148, 149, 27, 48, 50]	[26, 26, 26, 27, 27, 28, 28, 44, 44, 147, 147, 147, 149, 149, 150, 151, 154]	['N', 'N', 'N', 'H', 'H', 'F', 'F', 'V', 'V', 'K', 'K', 'K', 'R', 'R', 'Q', 'R', 'D']	[27, 27, 28, 28, 48, 50, 50, 50, 50, 149, 149, 150, 151, 154]	['H', 'H', 'F', 'F', 'G', 'T', 'T', 'T', 'T', 'R', 'R', 'Q', 'R', 'D']
3bceAC_1m17A_1_3pp0B_1	3bceAC	1m17A	3pp0B	[897, 900, 893, 851, 698, 896, 850, 854]	[929, 882, 925, 921, 928, 926, 927]	[]	[]	[]	[]
1ivoBD_5cusB_2_2kv4A_0	1ivoBD	5cusB	2kv4A	[407, 405, 322, 406, 353, 414, 345, 354, 346, 381]	[51, 43, 44, 50, 45, 13, 37, 41, 15]	[322, 353, 354, 354, 381, 407, 407, 407, 407]	['Q', 'P', 'W', 'W', 'Q', 'R', 'R', 'R', 'R']	[13, 15, 41, 45, 45]	['Y', 'L', 'R', 'R', 'R']
1sceBD_1xd4A_0_1nqlA_0	1sceBD	1xd4A	1nqlA	[921, 922, 758, 759, 1044, 755, 756, 753, 754, 757, 923, 866, 980, 760, 920, 1046]	[159, 149, 153, 152, 151, 150, 92, 140, 93, 154, 172, 156, 138, 139, 158, 90, 91, 157, 135, 137, 136]	[753, 755, 759, 760, 866, 923]	['T', 'Q', 'P', 'T', 'N', 'N']	[90, 90, 91, 91, 92, 93, 93, 135, 136, 151, 152, 153, 153, 154, 157]	['E', 'E', 'N', 'N', 'S', 'Y', 'Y', 'V', 'E', 'N', 'M', 'S', 'S', 'M', 'Q']
1ivoBD_1nqlA_1_2kv4A_2	1ivoBD	1nqlA	2kv4A	[356, 408, 348, 325, 355, 349, 357, 350, 409, 412]	[12, 44, 43, 45, 16, 41, 13, 15]	[349, 349, 349, 355, 356, 357, 408, 409]	['P', 'P', 'P', 'D', 'S', 'F', 'Q', 'H']	[13, 15, 41, 45, 45]	['Y', 'L', 'R', 'R', 'R']
1nqlAB_1nqlA_0_3tgfA_0	1nqlAB	1nqlA	3tgfA	[11, 17, 10, 12, 14, 13, 90, 15, 89, 16]	[42, 38, 41, 15, 29, 31, 39, 32, 16, 40]	[13, 14, 15, 89, 90, 90]	['K', 'L', 'T', 'Y', 'E', 'E']	[31, 40]	['A', 'G']
2zygAB_5cusB_0_1tceA_0	2zygAB	5cusB	1tceA	[114, 59, 118, 116, 77, 181, 81, 56, 82, 54, 60]	[2, 5, 103, 1, 8, 106, 104, 107, 105]	[54, 56, 56, 77, 82, 114, 116, 116, 181, 181]	['D', 'S', 'S', 'T', 'N', 'Q', 'R', 'R', 'E', 'E']	[8]	['P']
3a29BD_6jwlA_0_5cusA_1	3a29BD	6jwlA	5cusA	[977, 978, 973, 962, 823, 851, 963, 850, 772, 966, 773, 819, 827, 1015, 820, 970, 849, 771, 974, 826, 816, 965, 830, 1014]	[354, 322, 379, 417, 415, 409, 407, 439, 406, 377, 408, 464, 381, 466, 460, 345, 467, 343, 346, 441, 412, 436, 434, 414, 461]	[]	[]	[322, 354, 354, 381, 407, 407, 407, 407, 412, 412, 412, 415, 415, 434, 434, 460, 461, 464]	['Q', 'W', 'W', 'Q', 'R', 'R', 'R', 'R', 'L', 'L', 'L', 'K', 'K', 'R', 'R', 'E', 'E', 'D']
3g33BD_1oy2A_0_4zdrA_2	3g33BD	1oy2A	4zdrA	[98, 99, 112, 88]	[204, 205, 194, 197, 193, 202, 201, 161]	[99]	['R']	[201]	['A']
3i54AB_1milA_0_2n2aB_0	3i54AB	1milA	2n2aB	[24, 20, 104, 103, 101, 102, 100, 23, 21, 22]	[146, 150, 141, 147, 144, 139, 151]	[102]	['R']	[]	[]
1vjlAB_6nybA_2_7m0xB_1	1vjlAB	6nybA	7m0xB	[278, 737, 277, 234, 274, 233, 281, 273, 279, 738, 259, 270]	[374, 159, 162, 378, 157, 329, 380, 377, 258, 160, 259, 330, 257, 274, 273, 270, 272, 379]	[]	[]	[160, 162, 162, 257, 258, 377, 380]	['R', 'P', 'P', 'A', 'V', 'S', 'G']
1c1yAB_6cc9B_1_1wxmA_1	1c1yAB	6cc9B	1wxmA	[25, 24, 40, 38, 41, 37, 39, 35]	[42, 40, 41, 20, 19, 18, 39, 21]	[24, 25, 25, 35, 35, 37, 38, 38, 39, 41]	['I', 'Q', 'Q', 'T', 'T', 'E', 'D', 'D', 'S', 'R']	[18, 19, 19, 20, 39, 41, 41, 42]	['Q', 'R', 'R', 'T', 'K', 'R', 'R', 'G']
3zrjAB_1shcA_0_6scmA_0	3zrjAB	1shcA	6scmA	[112, 96, 113, 174, 103, 90, 84, 61, 97, 63, 110, 102, 104, 99, 98, 101, 111, 114]	[947, 810, 949, 948, 639, 809, 954, 952, 807, 806, 951, 953, 636, 950, 955, 815, 816, 817]	[63, 96, 99, 104, 110]	['L', 'T', 'R', 'R', 'L']	[]	[]
1nvuQS_4nyiR_2_6scmA_1	1nvuQS	4nyiR	6scmA	[26, 149, 30, 31, 27, 28, 33, 36]	[755, 752, 754, 743, 753, 739, 978, 751, 698, 797, 740]	[26, 31, 31, 31, 33, 33, 33, 36]	['N', 'E', 'E', 'E', 'D', 'D', 'D', 'I']	[]	[]
1u90AB_5tarA_0_6zioA_0	1u90AB	5tarA	6zioA	[36, 35, 42, 25, 34, 52, 33, 27, 39, 43, 24, 40, 41, 32]	[38, 39, 27, 25, 31, 40, 36, 30, 32, 33, 41]	[24, 25, 25, 27, 27, 33, 33, 34, 34, 34, 34, 34, 35, 35, 36, 36, 39, 41, 52]	['I', 'Q', 'Q', 'H', 'H', 'D', 'D', 'P', 'P', 'P', 'P', 'P', 'T', 'T', 'I', 'I', 'S', 'R', 'L']	[30, 32, 33, 33, 38, 40, 40, 41, 41]	['D', 'Y', 'D', 'D', 'D', 'Y', 'Y', 'R', 'R']
3t75AB_6scmA_1_4nyiR_0	3t75AB	6scmA	4nyiR	[705, 741, 738, 742, 706, 743, 715, 716, 709, 712, 701, 734, 711, 740, 708, 707, 704]	[128, 141, 127, 126, 142, 140, 123, 135, 150, 131, 158, 84, 154, 143, 145, 144, 117, 125]	[]	[]	[117, 117, 117, 117, 123, 128, 131, 135, 135, 143, 144, 145, 145]	['K', 'K', 'K', 'K', 'R', 'R', 'Q', 'R', 'R', 'E', 'T', 'S', 'S']
3ltfAC_5wb8A_0_6ogeA_0	3ltfAC	5wb8A	6ogeA	[251, 246, 282, 248, 253, 87, 289, 280, 279, 250, 288, 249, 252, 284]	[57, 292, 291, 279, 105, 312, 277, 281, 272, 313, 311, 280, 27, 282, 106, 278]	[87, 246, 248, 249, 249, 249, 249, 250, 250, 250, 251, 252, 252, 252, 253, 253, 279, 279, 280, 282, 282, 284, 288, 289]	['M', 'Y', 'P', 'T', 'T', 'T', 'T', 'T', 'T', 'T', 'Y', 'Q', 'Q', 'Q', 'M', 'M', 'D', 'D', 'H', 'S', 'S', 'V', 'G', 'A']	[27, 57, 105, 277, 277, 277, 277, 278, 279, 280, 280, 281, 292, 292, 312, 313, 313, 313, 313]	['T', 'Q', 'T', 'D', 'D', 'D', 'D', 'T', 'F', 'E', 'E', 'S', 'G', 'G', 'T', 'L', 'L', 'L', 'L']
2zleCE_3ny5B_2_3omvA_1	2zleCE	3ny5B	3omvA	[204, 164, 200, 150, 160, 201, 166, 165, 158, 220, 221, 151, 168, 153, 156]	[368, 365, 407, 457, 455, 422, 401, 454, 423, 477, 478, 403, 404, 371, 402, 603, 425, 424, 481, 483, 342, 607]	[]	[]	[]	[]
3usuGH_6ptsD_0_5tarA_2	3usuGH	6ptsD	5tarA	[356, 373, 422, 425, 359, 357, 371, 369, 370, 367, 419, 368]	[67, 61, 60, 64, 70, 71, 41, 39, 56, 57, 58, 38, 36, 55, 3, 40, 24, 35, 37]	[]	[]	[3, 3, 3, 24, 35, 35, 36, 36, 37, 38, 38, 39, 41, 57, 57, 58, 58, 60, 60, 60, 60, 60, 61, 61, 61, 61, 61, 61, 61, 61, 61, 61, 61, 61, 61, 61, 61, 61, 61, 64, 64, 64, 67, 67, 70, 71, 71]	['E', 'E', 'E', 'I', 'T', 'T', 'I', 'I', 'E', 'D', 'D', 'S', 'R', 'D', 'D', 'T', 'T', 'G', 'G', 'G', 'G', 'G', 'Q', 'Q', 'Q', 'Q', 'Q', 'Q', 'Q', 'Q', 'Q', 'Q', 'Q', 'Q', 'Q', 'Q', 'Q', 'Q', 'Q', 'Y', 'Y', 'Y', 'M', 'M', 'Q', 'Y', 'Y']
2fb8AB_6q0kA_0_3omvA_1	2fb8AB	6q0kA	3omvA	[511, 569, 510, 565, 479, 586, 562, 517, 507, 509, 566, 477, 589, 530, 515, 588, 506, 478, 508, 516]	[409, 422, 369, 407, 454, 481, 370, 401, 342, 402, 480, 477, 403, 457, 458, 408, 478]	[478, 479, 506, 506, 506, 509, 509, 509, 515, 516, 517, 566, 569, 586, 586, 588, 588, 588, 589]	['G', 'D', 'R', 'R', 'R', 'R', 'R', 'R', 'L', 'F', 'M', 'Y', 'A', 'E', 'E', 'L', 'L', 'L', 'T']	[]	[]
1xniDJ_6q0kA_0_6ptwD_1	1xniDJ	6q0kA	6ptwD	[604, 703, 631, 698, 699, 701, 702, 673, 677, 700, 605, 603, 608, 672, 602, 671, 630, 636]	[359, 485, 482, 367, 470, 486, 487, 471, 456, 484, 483, 369, 451, 450, 453]	[602, 603, 603, 604, 604, 604, 604, 604, 605, 605, 605, 605, 608, 608, 636, 636, 636, 671, 671, 671, 677, 698, 699]	['S', 'R', 'R', 'W', 'W', 'W', 'W', 'W', 'S', 'S', 'S', 'S', 'H', 'H', 'Q', 'Q', 'Q', 'R', 'R', 'R', 'D', 'K', 'K']	[]	[]
3o44AI_4xwxA_0_4zdrA_0	3o44AI	4xwxA	4zdrA	[79, 103, 104, 75, 105, 157, 159, 84, 83, 158]	[19, 50, 17, 220, 238, 239, 15, 55, 54, 241, 240, 237, 216]	[104, 105, 158, 158]	['R', 'P', 'P', 'P']	[15, 17, 54, 55]	['Q', 'E', 'A', 'R']
3ltfAB_3p11A_0_1ivoC_1	3ltfAB	3p11A	1ivoC	[355, 354, 467, 414, 347, 346, 415, 345, 381, 407, 406]	[41, 11, 51, 15, 12, 16, 45, 44, 47, 48]	[354, 354, 355, 381, 407, 407, 407, 407, 415, 415]	['W', 'W', 'H', 'Q', 'R', 'R', 'R', 'R', 'K', 'K']	[15, 41, 45, 45]	['L', 'R', 'R', 'R']
3p86AB_7aeiA_2_3kexA_0	3p86AB	7aeiA	3kexA	[737, 1017, 849, 847, 997, 1014, 1013]	[940, 716, 826, 808, 827, 773, 772, 719, 717, 708, 828]	[]	[]	[]	[]
3bceAC_6p8qC_2_2l1cA_1	3bceAC	6p8qC	2l1cA	[931, 919, 926, 915, 932, 922, 918, 948, 930, 934, 933, 929, 944, 921]	[207, 206, 204, 202, 66, 67, 205, 71]	[]	[]	[67, 202, 204]	['R', 'F', 'Q']
2f57AB_6nsqA_0_3omvA_1	2f57AB	6nsqA	3omvA	[562, 715, 712, 510, 706, 716, 566, 570, 708, 720, 711, 719, 709, 511, 565, 509, 688, 558]	[401, 403, 402, 407, 342, 340, 409, 462, 369, 422, 458, 461, 368]	[]	[]	[]	[]
3aosAB_6nybA_1_4nyiR_0	3aosAB	6nybA	4nyiR	[368, 256, 241, 364, 366, 369, 708, 243, 245, 367, 363, 242, 247, 257, 360]	[53, 42, 43, 41, 44, 45, 23, 38, 24, 25, 37, 28, 26, 153, 46]	[708, 708]	['P', 'P']	[25, 25, 26, 37, 41, 44, 44, 53]	['Q', 'Q', 'N', 'E', 'R', 'V', 'V', 'L']
3gt8BC_3kexA_0_7aeiA_2	3gt8BC	3kexA	7aeiA	[773, 779, 826, 718, 712, 683, 783, 713, 716, 772, 715, 711]	[737, 738, 795, 808, 990, 989, 794, 739, 805, 736, 988]	[]	[]	[]	[]
2qmmAB_5cusB_0_5wb8A_1	2qmmAB	5cusB	5wb8A	[305, 536, 291, 530, 294, 524, 253, 302, 549, 521, 293, 532, 363, 535, 295, 361, 303, 559, 566, 362, 531]	[242, 299, 246, 258, 251, 257, 296, 253, 269, 252, 194, 261, 298, 297, 233]	[291, 294, 295, 362, 530, 535, 535, 536, 549]	['M', 'D', 'K', 'P', 'C', 'P', 'P', 'E', 'S']	[233, 246, 251, 252, 252, 252, 253, 253, 257, 258, 258, 258, 296, 297, 298, 298, 299]	['E', 'Y', 'Y', 'Q', 'Q', 'Q', 'M', 'M', 'P', 'E', 'E', 'E', 'E', 'D', 'G', 'G', 'V']
1ivoBD_1nqlA_1_1gk5A_0	1ivoBD	1nqlA	1gk5A	[356, 384, 382, 467, 465, 417, 348, 325, 350, 353, 441, 468, 418, 440, 409, 349, 438]	[11, 44, 45, 49, 48, 40, 43, 16, 47, 46]	[349, 349, 349, 353, 356, 409, 417, 417, 417, 418, 418, 438, 440, 440, 440, 441, 441, 441, 441, 441, 467, 467, 467, 467, 468, 468, 468]	['P', 'P', 'P', 'R', 'S', 'H', 'V', 'V', 'V', 'S', 'S', 'I', 'S', 'S', 'S', 'G', 'G', 'G', 'G', 'G', 'I', 'I', 'I', 'I', 'S', 'S', 'S']	[43, 49]	['E', 'A']
3k9lAC_6epmR_2_4nyiR_2	3k9lAC	6epmR	4nyiR	[157, 43, 153, 50, 45, 49, 28, 48, 161, 154, 44, 148, 27]	[26, 48, 149, 45, 50, 43, 44, 142, 143, 28, 27, 148, 151, 150, 154, 153]	[27, 27, 28, 28, 44, 44, 48, 49, 49, 50, 50, 50, 50, 154, 161]	['H', 'H', 'F', 'F', 'V', 'V', 'G', 'E', 'E', 'T', 'T', 'T', 'T', 'D', 'R']	[26, 44, 44, 48, 48, 50, 50, 50, 143, 148]	['N', 'V', 'V', 'G', 'G', 'T', 'T', 'T', 'E', 'T']
1ivoBD_5cusB_0_1ivoC_0	1ivoBD	5cusB	1ivoC	[405, 381, 406, 414, 407, 353, 354, 436, 439, 347, 346, 322, 409, 415]	[44, 45, 47, 12, 15, 9, 51, 16, 10, 11, 41, 13]	[322, 353, 354, 354, 381, 407, 407, 407, 407, 415, 415]	['Q', 'P', 'W', 'W', 'Q', 'R', 'R', 'R', 'R', 'K', 'K']	[9, 10, 13, 15, 41, 45, 45]	['S', 'H', 'Y', 'L', 'R', 'R', 'R']
3bfkCE_4dstA_0_5tarA_0	3bfkCE	4dstA	5tarA	[141, 143, 140, 47, 135, 157, 154, 131, 161, 48, 164, 158, 46, 127, 153]	[39, 41, 38, 63, 40, 64, 66, 67, 70, 61, 65, 35, 73]	[48, 127, 135, 135, 140, 143, 143, 154, 158, 161, 164]	['G', 'T', 'R', 'R', 'P', 'E', 'E', 'D', 'T', 'R', 'R']	[35, 35, 38, 38, 39, 41, 61, 61, 61, 61, 61, 61, 61, 61, 61, 61, 61, 61, 61, 61, 61, 61, 61, 63, 64, 64, 64, 65, 65, 66, 67, 67, 70, 73, 73]	['T', 'T', 'D', 'D', 'S', 'R', 'Q', 'Q', 'Q', 'Q', 'Q', 'Q', 'Q', 'Q', 'Q', 'Q', 'Q', 'Q', 'Q', 'Q', 'Q', 'Q', 'Q', 'E', 'Y', 'Y', 'Y', 'S', 'S', 'A', 'M', 'M', 'Q', 'R', 'R']
3iasFG_6j71A_0_4leoC_1	3iasFG	6j71A	4leoC	[214, 245, 263, 230, 250, 246, 253, 228, 252, 100, 260, 261, 219, 262, 78, 215]	[470, 465, 473, 461, 460, 447, 446, 475, 468, 472, 466, 463, 471, 467]	[78, 100, 100, 219, 230, 230, 250, 250, 250, 262, 263]	['Q', 'R', 'R', 'V', 'P', 'P', 'S', 'S', 'S', 'G', 'I']	[446, 447, 460, 461, 471, 471, 472, 473]	['H', 'H', 'E', 'E', 'R', 'R', 'R', 'D']
1c1yAB_6zioA_0_3ibeA_0	1c1yAB	6zioA	3ibeA	[35, 61, 67, 21, 25, 63, 29, 40, 38, 36, 41, 39, 37, 32]	[234, 232, 251, 252, 217, 216, 250, 231, 233, 230, 228, 229]	[21, 29, 32, 38, 40, 40, 41, 41, 61, 61, 61, 61, 61, 61, 61, 61, 61, 61, 61, 61, 61, 61, 61, 61, 61, 61, 61, 61, 61, 61, 61, 61, 61, 61, 61, 61, 63, 63, 63, 63, 63, 67]	['I', 'V', 'Y', 'D', 'Y', 'Y', 'R', 'R', 'Q', 'Q', 'Q', 'Q', 'Q', 'Q', 'Q', 'Q', 'Q', 'Q', 'Q', 'Q', 'Q', 'Q', 'Q', 'Q', 'Q', 'Q', 'Q', 'Q', 'Q', 'Q', 'Q', 'Q', 'Q', 'Q', 'Q', 'Q', 'E', 'E', 'E', 'E', 'E', 'M']	[228, 228, 229, 229, 232, 233, 234, 252]	['T', 'T', 'T', 'T', 'T', 'I', 'K', 'M']
3tquAB_1oy2A_0_7aeiA_2	3tquAB	1oy2A	7aeiA	[33, 35, 43, 47, 34, 36, 44, 48, 29, 40, 32, 41, 31, 25]	[1003, 1005, 1004, 1010, 1011, 1007, 1009, 1002, 1016, 1006, 1014, 1013, 1012]	[25, 34, 35, 36, 36, 41, 43]	['T', 'P', 'T', 'R', 'R', 'P', 'D']	[]	[]
1xm3AD_4xwxA_0_3n85A_2	1xm3AD	4xwxA	3n85A	[184, 41, 40, 47, 134, 189, 52, 186, 51, -1, 44, 48, 123, 193, 185, 39, 138, 50, 53]	[170, 178, 208, 148, 179, 173, 175, 180, 177, 193, 146, 172, 157, 181, 143, 197, 176]	[41, 52, 123, 184, 184]	['P', 'Y', 'T', 'E', 'E']	[146, 148, 173, 175, 175, 175, 176, 178, 178, 179, 179, 181, 197, 208, 208]	['L', 'K', 'C', 'P', 'P', 'P', 'M', 'K', 'K', 'G', 'G', 'R', 'V', 'P', 'P']
3bbtBD_1s9iA_1_3omvA_1	3bbtBD	1s9iA	3omvA	[392, 393, 379, 376, 96, 94, 60, 183, 205, 380, 126, 206, 61, 62, 187, 129, 128, 378]	[344, 342, 368, 401, 409, 458, 370, 367, 423, 480, 478, 371, 425, 402, 403, 481, 369]	[60, 60, 61, 94, 126, 128, 128, 128, 183, 378]	['Q', 'Q', 'K', 'S', 'N', 'P', 'P', 'P', 'Y', 'D']	[]	[]
1t1vAB_4p9zA_0_1xdvA_0	1t1vAB	4p9zA	1xdvA	[134, 137, 123, 136, 55, 133, 138, 56, 125, 147, 130]	[378, 290, 381, 288, 728, 379, 375, 382, 731, 368, 727, 54, 287]	[130]	['E']	[368, 368, 378, 728, 731]	['E', 'E', 'T', 'K', 'E']
3ltfAB_5wb8D_2_1ivoC_0	3ltfAB	5wb8D	1ivoC	[355, 440, 415, 417, 384, 357, 15, 18, 418, 348, 408, 438, 350, 441, 411, 356, 346, 325, 349, 409, 412, 358]	[41, 51, 47, 45, 44, 9, 40, 38, 43, 15, 48, 11, 12, 10, 16, 13]	[15, 18, 346, 349, 349, 349, 355, 356, 357, 408, 409, 411, 417, 417, 417, 418, 418, 438, 440, 440, 440, 441, 441, 441, 441, 441]	['T', 'G', 'H', 'P', 'P', 'P', 'D', 'S', 'F', 'Q', 'H', 'Q', 'V', 'V', 'V', 'S', 'S', 'I', 'S', 'S', 'S', 'G', 'G', 'G', 'G', 'G']	[9, 10, 13, 15, 40, 41, 45, 45]	['S', 'H', 'Y', 'L', 'E', 'R', 'R', 'R']
3gt8BC_3kexA_1_6p8qC_0	3gt8BC	3kexA	6p8qC	[824, 756, 685, 709, 713, 716, 718, 773, 715, 719, 782, 757, 683, 772, 711, 754, 720, 682, 769]	[1004, 1000, 1001, 997, 805, 1002, 795, 738, 737, 994, 993, 998, 801, 794]	[]	[]	[]	[]
2wukAB_1aweA_0_2l9uB_0	2wukAB	1aweA	2l9uB	[30, 79, 83, 121, 90, 33, 120, 92, 29, 93, 84, 122, 82, 31, 26]	[639, 638, 637, 658, 646, 643, 654, 657, 647, 642, 665, 662]	[26, 29, 29, 30, 33, 33, 82, 83, 84, 90, 92, 92, 122, 122, 122]	['Q', 'I', 'I', 'D', 'E', 'E', 'G', 'A', 'S', 'L', 'E', 'E', 'N', 'N', 'N']	[]	[]
1ivoBD_4leoC_1_1jl9B_1	1ivoBD	4leoC	1jl9B	[354, 353, 347, 346, 407, 322, 409, 405, 414, 345, 406, 415, 381, 436]	[10, 15, 16, 47, 44, 48, 45, 37, 43, 46, 7, 13]	[322, 353, 354, 354, 381, 407, 407, 407, 407, 415, 415]	['Q', 'P', 'W', 'W', 'Q', 'R', 'R', 'R', 'R', 'K', 'K']	[10, 13, 15, 45, 45]	['H', 'Y', 'L', 'R', 'R']
3kexAB_1m17A_1_3kexA_0	3kexAB	1m17A	3kexA	[910, 992, 925, 906, 983, 984, 982, 909, 908, 894, 907, 920, 881, 924, 888, 885, 911, 985, 921, 913, 928, 892]	[968, 848, 975, 967, 966, 965, 970, 891, 893, 781, 894, 971, 854, 857, 973, 972, 964, 898, 974, 962, 963]	[]	[]	[]	[]
3ph1BC_2m20A_0_5ob4A_0	3ph1BC	2m20A	5ob4A	[27, 13, 39, 24, 42, 17, 6, 43, 32, 38, 10, 31, 44, 28, 16, 3, 21, 5, 14, 20, 25]	[34, 23, 40, 30, 6, 43, 41, 37, 15, 39, 38, 19, 33, 8, 26, 22, 27]	[3, 3, 6, 6, 10, 10, 17, 20, 24, 24, 25, 25, 28, 28, 28, 31, 39, 39, 39, 43, 44]	['P', 'P', 'A', 'A', 'V', 'V', 'L', 'A', 'G', 'G', 'L', 'L', 'R', 'R', 'R', 'H', 'R', 'R', 'R', 'Q', 'E']	[15, 19, 19, 19, 19, 19, 19, 22, 23, 26, 30, 33, 37, 38, 38, 38, 38, 39, 40, 43, 43]	['I', 'V', 'V', 'V', 'V', 'V', 'V', 'L', 'L', 'V', 'V', 'I', 'R', 'R', 'R', 'R', 'R', 'Q', 'Q', 'R', 'R']
3tl8AD_3kexA_0_3gopA_0	3tl8AD	3kexA	3gopA	[680, 742, 716, 683, 756, 715, 684, 809, 682, 681, 679, 743, 739]	[752, 681, 668, 669, 667, 678, 677, 994, 666, 993, 680, 679, 750, 743, 745, 746, 992, 747, 748]	[]	[]	[]	[]
3e7kAB_2n2aB_0_2n5sA_0	3e7kAB	2n2aB	2n5sA	[108, 129, 111, 113, 110, 118, 114, 107, 132, 105, 128, 121, 103]	[79, 50, 72, 68, 61, 64, 76, 46, 74, 83, 57, 71]	[]	[]	[50, 61, 64, 71, 71, 72, 74, 74, 74, 76]	['M', 'A', 'I', 'R', 'R', 'H', 'V', 'V', 'V', 'K']
1c1yAB_4dstA_0_1wxmA_0	1c1yAB	4dstA	1wxmA	[25, 40, 38, 36, 39, 37, 24, 21, 41]	[42, 41, 40, 19, 20, 21, 9, 18, 39]	[21, 21, 24, 25, 25, 36, 36, 37, 38, 38, 39, 41]	['I', 'I', 'I', 'Q', 'Q', 'I', 'I', 'E', 'D', 'D', 'S', 'R']	[9, 18, 19, 19, 20, 39, 41, 41, 42]	['T', 'Q', 'R', 'R', 'T', 'K', 'R', 'R', 'G']
3kexAB_3pp0B_1_3kexA_0	3kexAB	3pp0B	3kexA	[934, 938, 940, 924, 939, 913, 952, 942, 925, 926, 953, 957, 956, 941]	[967, 970, 962, 963, 968, 965, 971, 961, 966, 969, 973, 972]	[]	[]	[]	[]
1k50BD_3w8qA_0_5j18A_1	1k50BD	3w8qA	5j18A	[267, 268, 271, 332, 324, 269, 335]	[168, 219, 221, 158, 151, 157, 220, 166, 154, 153]	[332, 335]	['L', 'Q']	[]	[]
3akjAB_5cusA_1_4uipA_1	3akjAB	5cusA	4uipA	[93, 72, 92, 102, 91, 45, 94, 43, 48, 69, 101, 47]	[69, 89, 88, 45, 90, 12, 13, 15, 91, 16, 87, 14, 99, 98]	[48, 72, 72, 72, 92, 94, 101]	['L', 'M', 'M', 'M', 'Y', 'G', 'M']	[13, 14, 15, 87, 89, 90, 90, 91, 91, 99]	['K', 'L', 'T', 'M', 'Y', 'E', 'E', 'N', 'N', 'S']
1w9aAB_1shcA_1_5cdwB_0	1w9aAB	1shcA	5cdwB	[186, 144, 145, 139, 53, 39, 187, 140, 189, 142, 130, 134, 138, 185, 125, 132, 40, 120, 52, 48, 51, 141, 59, 114, 188, 123, 184, 117, 116, 127, 56]	[2, 61, 65, 56, 67, 31, 90, 71, 91, 68, 66, 6, 4, 8, 64, 69, 92, 7, 93, 94]	[52, 117, 123, 125, 127, 140, 142, 144, 184, 184]	['Y', 'F', 'T', 'T', 'S', 'Q', 'I', 'N', 'E', 'E']	[64, 64, 65, 90, 91]	['G', 'G', 'K', 'R', 'N']
2xynAB_3pp0B_0_3gopA_0	2xynAB	3pp0B	3gopA	[937, 942, 934, 926, 938, 939, 933]	[902, 895, 901, 906, 894, 905, 892, 893, 907, 898]	[]	[]	[]	[]
1m6bAB_5cusA_0_3n85A_1	1m6bAB	5cusA	3n85A	[173, 143, 185, 172, 169, 167, 186, 170, 166, 119, 141, 174]	[206, 223, 222, 208, 209, 178, 194, 192, 231, 207, 121, 78, 122, 176]	[119, 166, 174, 174, 185]	['Q', 'P', 'R', 'R', 'T']	[78, 78, 121, 121, 121, 176, 178, 178, 208, 208, 209]	['R', 'R', 'R', 'R', 'R', 'M', 'K', 'K', 'P', 'P', 'L']
1ivoBD_3n85A_1_1moxC_0	1ivoBD	3n85A	1moxC	[445, 355, 416, 362, 419, 13, 389, 424, 415, 15, 23, 14, 16, 356, 357, 12, 19, 363, 360, 9, 20, 422, 361, 391]	[50, 44, 46, 48, 42, 47, 49, 14, 17, 18, 39, 13, 38, 37]	[12, 12, 14, 15, 20, 23, 23, 355, 356, 356, 391, 391, 422, 424]	['R', 'R', 'P', 'A', 'H', 'M', 'M', 'L', 'P', 'P', 'S', 'S', 'T', 'Q']	[37, 44, 50]	['G', 'E', 'A']
1w9aAB_1oy2A_0_2kv4A_0	1w9aAB	1oy2A	2kv4A	[23, 141, 134, 47, 139, 140, 136, 46, 127]	[22, 14, 9, 25, 31, 13, 28, 27, 12, 41, 15]	[127, 136, 140]	['S', 'A', 'Q']	[9, 13, 15, 27, 41]	['S', 'Y', 'L', 'D', 'R']
3f0nAB_4zdrA_2_4rzvB_0	3f0nAB	4zdrA	4rzvB	[15, 17, 229, 230, 238, 223, 241, 212, 216, 219, 226, 220, 222, 16]	[450, 719, 718, 510, 517, 562, 509, 570, 715, 566, 449, 506, 511, 512, 558]	[15, 17, 212, 222, 230]	['Q', 'E', 'K', 'R', 'S']	[]	[]
3e7kAB_2m20A_0_2n2aB_0	3e7kAB	2m20A	2n2aB	[9, 20, 38, 42, 27, 16, 31, 45, 24, 13, 28, 17]	[133, 126, 113, 119, 116, 109, 110, 123, 106, 124, 130, 105, 104, 120]	[9, 17, 20, 24, 24, 28, 28, 28, 31, 45, 45]	['M', 'L', 'A', 'G', 'G', 'R', 'R', 'R', 'H', 'R', 'R']	[]	[]
3ll6AB_6uanB_0_3omvA_0	3ll6AB	6uanB	3omvA	[493, 491, 631, 633, 626, 597, 496, 495, 490, 632, 492]	[524, 521, 520, 523, 518, 388, 385, 392, 526, 593, 515, 528]	[490, 492, 597, 597, 597, 597, 597, 626, 632, 633, 633]	['P', 'P', 'L', 'L', 'L', 'L', 'L', 'R', 'P', 'Y', 'Y']	[]	[]
3libGH_6p8qC_2_1aweA_0	3libGH	6p8qC	1aweA	[978, 977, 945, 944, 942, 935, 941, 939, 940, 980, 970, 976, 948, 937, 971]	[142, 139, 138, 45, 65, 66, 43, 146, 144, 143, 46, 63, 132, 136, 103, 41, 64, 140]	[]	[]	[41, 41, 46, 63, 65, 103, 103]	['C', 'C', 'M', 'L', 'D', 'D', 'D']
1ivoBD_4leoC_1_2kv4A_2	1ivoBD	4leoC	2kv4A	[407, 405, 322, 406, 353, 345, 354, 347, 346, 352]	[51, 44, 50, 45, 12, 43, 41, 40, 15, 16, 29, 13]	[322, 353, 354, 354, 407, 407, 407, 407]	['Q', 'P', 'W', 'W', 'R', 'R', 'R', 'R']	[13, 15, 40, 41, 45, 45]	['Y', 'L', 'E', 'R', 'R', 'R']
2vn2BD_4leoC_0_2l1cA_0	2vn2BD	4leoC	2l1cA	[309, 299, 311, 339, 285, 292, 291, 296, 294, 295, 273, 297, 275, 298, 337, 274, 293, 310]	[31, 48, 34, 47, 33, 32, 36, 141, 29, 27, 44, 40, 134]	[273, 285, 291, 294, 295, 299, 310, 310, 310, 310, 310, 311, 311, 337, 337]	['H', 'A', 'M', 'D', 'K', 'K', 'K', 'K', 'K', 'K', 'K', 'A', 'A', 'K', 'K']	[27, 34, 36, 36]	['H', 'P', 'R', 'R']
3kexAB_6p8qC_0_3kexA_1	3kexAB	6p8qC	3kexA	[912, 934, 932, 944, 905, 909, 948, 933, 916, 986, 945, 949, 931, 917, 930]	[965, 964, 966, 968, 971, 972, 963, 962, 967, 895, 973, 970]	[]	[]	[]	[]
1ivoBD_1nqlA_0_2kv4A_1	1ivoBD	1nqlA	2kv4A	[355, 418, 356, 417, 353, 348, 325, 384, 349, 357, 350, 409]	[41, 16, 13, 37, 11, 12, 15, 43, 14, 44, 45]	[349, 349, 349, 353, 355, 356, 357, 409, 417, 417, 417, 418, 418]	['P', 'P', 'P', 'R', 'D', 'S', 'F', 'H', 'V', 'V', 'V', 'S', 'S']	[13, 15, 41, 45, 45]	['Y', 'L', 'R', 'R', 'R']
3ltfAB_3n85A_1_1nqlB_0	3ltfAB	3n85A	1nqlB	[13, 15, 330, 356, 332, 357, 12, 14, 362, 364, 355, 365]	[48, 47, 10, 45, 43, 44, 15, 38, 13, 4, 3]	[12, 12, 14, 15, 355, 356, 356, 364, 364]	['R', 'R', 'P', 'A', 'L', 'P', 'P', 'A', 'A']	[3, 4, 10, 13, 15, 45, 45]	['D', 'S', 'H', 'Y', 'L', 'R', 'R']
3f5pBJ_3omvA_0_6uanB_0	3f5pBJ	3omvA	6uanB	[443, 440, 615, 441, 444, 442, 448, 576, 480, 479, 445, 439, 614]	[459, 462, 488, 486, 487, 465, 470, 461, 464, 523, 524]	[]	[]	[459, 459, 462, 462, 462, 464, 464, 464, 464, 465, 487, 487]	['V', 'V', 'R', 'R', 'R', 'G', 'G', 'G', 'G', 'S', 'V', 'V']
3f0nAB_6xguB_2_6q0kA_0	3f0nAB	6xguB	6q0kA	[106, 67, 125, 108, 109, 59, 103, 127, 101, 61, 65, 107, 105]	[718, 568, 569, 710, 566, 565, 558, 712, 570, 562, 711, 708, 561, 706, 705, 704, 715, 714, 555, 559, 512, 511]	[59, 59, 67, 103, 105, 125, 125]	['R', 'R', 'R', 'H', 'H', 'E', 'E']	[555, 558, 561, 561, 566, 568, 569, 705, 708, 708, 711, 711, 712, 715, 715, 718]	['D', 'R', 'A', 'A', 'Y', 'H', 'A', 'P', 'P', 'P', 'L', 'L', 'A', 'E', 'E', 'A']
2qryAB_4leoC_0_4xwxA_1	2qryAB	4leoC	4xwxA	[41, 264, 229, 89, 228, 265, 600, 151, 283, 90, 239, 152, 238, 124]	[137, 138, 51, 136, 50, 123, 46, 184, 139, 47, 93, 48, 44, 49, 53, 121, 125]	[41, 41, 41, 90, 124, 151, 151, 151, 152, 152, 228, 238, 238, 239, 239, 264, 265, 265, 265, 600]	['M', 'M', 'M', 'Q', 'L', 'R', 'R', 'R', 'D', 'D', 'R', 'P', 'P', 'R', 'R', 'G', 'G', 'G', 'G', 'Q']	[123, 125, 136, 184, 184]	['T', 'T', 'A', 'E', 'E']
3cgzAB_5wb8A_2_1milA_0	3cgzAB	5wb8A	1milA	[353, 417, 12, 388, 325, 18, 409, 15, 418, 20, 356, 357, 22, 358, 16, 23, 26, 355, 349, 384, 19, 348, 359, 17, 45]	[55, 57, 66, 37, 40, 90, 79, 88, 67, 51, 50, 68, 52, 65, 36, 85, 47, 48]	[15, 18, 22, 23, 349, 349, 349, 353, 355, 356, 357, 409, 417, 417, 417, 418, 418]	['T', 'G', 'D', 'H', 'P', 'P', 'P', 'R', 'D', 'S', 'F', 'H', 'V', 'V', 'V', 'S', 'S']	[51, 88, 90]	['P', 'I', 'A']
3sf8AB_1xd4B_0_1m17A_1	3sf8AB	1xd4B	1m17A	[590, 944, 588, 949, 945, 913, 598, 589, 597, 950, 943, 948, 600, 602]	[756, 673, 753, 736, 682, 680, 675, 677, 739, 864, 863, 674, 729, 679, 743, 740, 676, 733, 732]	[590, 598, 913, 945, 950]	['E', 'I', 'K', 'P', 'R']	[]	[]
3ggfAB_7m0xB_0_3omvA_1	3ggfAB	7m0xB	3omvA	[135, 105, 225, 103, 223, 224, 235, 104, 138, 136, 102, 314, 100, 220, 78]	[354, 435, 554, 506, 509, 556, 437, 353, 507, 472, 555, 355, 356, 434, 558, 559]	[78, 100, 103, 103, 103, 136, 136, 224, 235]	['N', 'H', 'I', 'I', 'I', 'D', 'D', 'V', 'L']	[]	[]
3ezqCD_5fwlK_1_2w96A_0	3ezqCD	5fwlK	2w96A	[61, 46, 80, 87, 81, 77, 89, 45, 48, 86, 88, 27, 47, 73, 49, 85, 41, 90, 51, 5, 75, 62, 76, 54]	[259, 198, 55, 45, 197, 256, 257, 49, 46, 260, 202, 247, 246, 53, 243, 54, 265, 194, 253, 43, 264, 193, 250]	[5, 41, 45, 48, 51, 51, 89, 90]	['R', 'N', 'G', 'G', 'I', 'I', 'V', 'T']	[43, 46, 46, 46, 46, 46, 46, 54, 54, 55, 194, 198, 243, 250, 260, 260, 260, 264, 264]	['S', 'K', 'K', 'K', 'K', 'K', 'K', 'P', 'P', 'S', 'K', 'N', 'C', 'Q', 'R', 'R', 'R', 'Q', 'Q']
1nqlAB_3p11A_0_1jl9B_1	1nqlAB	3p11A	1jl9B	[18, 13, 32, 17, 33, 72, 12, 14, 30, 20, 29, 25, 15]	[32, 49, 31, 38, 33, 26, 46, 48, 39, 35, 44, 40]	[25, 72, 72, 72]	['N', 'M', 'M', 'M']	[40, 49]	['E', 'W']
2gscBC_3n85A_0_1aweA_0	2gscBC	3n85A	1aweA	[116, 100, 171, 169, 112, 168, 111, 167, 138]	[135, 108, 131, 132, 130, 134, 103, 138, 129]	[100, 116, 116, 167, 168, 168, 169, 169]	['P', 'R', 'R', 'S', 'R', 'R', 'A', 'A']	[103, 103, 135]	['D', 'D', 'N']
1m6bAB_6j71A_0_5cusB_2	1m6bAB	6j71A	5cusB	[228, 229, 234, 144, 230, 243, 200, 253, 143, 209, 98, 197, 244, 216, 231, 210, 198, 245, 100]	[174, 172, 173, 186, 170, 146, 185, 143, 181, 121, 168, 84, 119, 225, 169, 145, 180, 118]	[100, 100, 143, 143, 143, 197, 197, 197, 198, 200, 200, 230, 230, 231, 243]	['R', 'R', 'R', 'R', 'R', 'P', 'P', 'P', 'M', 'K', 'K', 'P', 'P', 'L', 'G']	[84, 84, 84, 84, 119, 174, 174, 181, 181, 185]	['R', 'R', 'R', 'R', 'Q', 'R', 'R', 'E', 'E', 'T']
3zrjAB_4xwxA_2_3sa0A_1	3zrjAB	4xwxA	3sa0A	[43, 44, 46, 133, 141, 51, 42, 134, 48, 47, 125, 132]	[270, 269, 274, 250, 271, 272, 249, 248, 246, 247, 245]	[42, 43, 125]	['N', 'D', 'T']	[246, 271, 274]	['S', 'N', 'P']
2j4lEF_6xguB_1_6q0kA_0	2j4lEF	6xguB	6q0kA	[87, 84, 182, 71, 175, 73, 76, 56, 179, 90, 68, 183, 57, 89, 59, 55, 88, 181, 178, 155, 69]	[607, 500, 603, 520, 521, 702, 495, 602, 498, 496, 497, 634, 604, 503, 601, 519, 451, 636, 449, 600, 490, 706, 635, 525, 454, 450, 453, 452]	[59, 59, 71, 71, 73, 73, 76, 88, 89, 175, 183]	['R', 'R', 'N', 'N', 'R', 'R', 'M', 'V', 'R', 'H', 'M']	[449, 449, 450, 450, 450, 450, 451, 451, 451, 453, 454, 490, 497, 503, 521, 525, 600, 600, 600, 600, 600, 600, 600, 600, 600, 600, 600, 600, 600, 600, 600, 600, 600, 601, 601, 601, 601, 601, 601, 601, 602, 603, 603, 604, 604, 604, 604, 604, 607, 607, 635, 636, 636, 636]	['D', 'D', 'W', 'W', 'W', 'W', 'E', 'E', 'E', 'P', 'D', 'P', 'A', 'G', 'T', 'L', 'V', 'V', 'V', 'V', 'V', 'V', 'V', 'V', 'V', 'V', 'V', 'V', 'V', 'V', 'V', 'V', 'V', 'K', 'K', 'K', 'K', 'K', 'K', 'K', 'S', 'R', 'R', 'W', 'W', 'W', 'W', 'W', 'S', 'S', 'F', 'Q', 'Q', 'Q']
3lmgAB_3kexA_1_4i1zA_1	3lmgAB	3kexA	4i1zA	[730, 703, 729, 762, 691, 726, 694, 698, 695, 705, 728, 693, 692]	[710, 727, 713, 709, 749, 714, 748, 717, 721, 725, 720, 712, 722]	[]	[]	[]	[]
2ztsBC_6bofA_0_4nyiR_0	2ztsBC	6bofA	4nyiR	[158, 126, 135, 162, 140, 154, 128, 161, 131, 164, 127, 142, 47, 157, 153, 141]	[74, 0, 73, 70, 40, 52, 66, 69, 104, 103, 5, 3, 41, 54]	[126, 126, 127, 135, 135, 140, 154, 158, 161, 162, 162, 164]	['D', 'D', 'T', 'R', 'R', 'P', 'D', 'T', 'R', 'E', 'E', 'R']	[3, 41, 52, 54, 66, 66, 69, 69, 69, 73, 73, 74, 74]	['E', 'R', 'L', 'D', 'A', 'A', 'D', 'D', 'D', 'R', 'R', 'T', 'T']
3lmgAB_1m17A_0_3pp0B_0	3lmgAB	1m17A	3pp0B	[703, 686, 685, 763, 725, 692, 696, 693, 695, 701, 759, 690, 689]	[733, 758, 757, 722, 728, 724, 725, 791, 795, 735, 756, 754]	[]	[]	[]	[]
3bceAB_3gopA_0_3pp0B_1	3bceAB	3gopA	3pp0B	[686, 704, 692, 691, 693, 977, 689, 978, 976]	[999, 984, 982, 983, 820, 981, 819, 990, 989]	[]	[]	[]	[]
1o7yAB_4zdrA_2_1milA_0	1o7yAB	4zdrA	1milA	[229, 203, 193, 225, 200, 215, 211, 219, 196, 197, 222]	[59, 36, 57, 16, 55, 37, 53, 61, 58, 60, 54, 34]	[196, 222]	['F', 'R']	[53, 60, 61]	['H', 'E', 'G']
2wsuAB_2l1cA_1_6p8qC_1	2wsuAB	2l1cA	6p8qC	[101, 109, 108, 99, 100, 159, 76, 158, 107, 104, 98, 73, 106, 97, 102, 103]	[998, 804, 994, 808, 997, 795, 728, 1001, 716, 805, 801, 794, 1002]	[76, 99, 104, 106, 158, 158]	['Q', 'R', 'R', 'L', 'P', 'P']	[]	[]
1ivoBD_5cusB_1_2kv4A_0	1ivoBD	5cusB	2kv4A	[407, 405, 406, 353, 414, 345, 322, 354, 346]	[51, 44, 45, 13, 12, 37, 41, 43, 40, 15]	[322, 353, 354, 354, 407, 407, 407, 407]	['Q', 'P', 'W', 'W', 'R', 'R', 'R', 'R']	[13, 15, 40, 41, 45, 45]	['Y', 'L', 'E', 'R', 'R', 'R']
3nvqAB_2n42A_0_6ptwD_0	3nvqAB	2n42A	6ptwD	[125, 130, 129, 94, 133, 87, 136, 88, 132, 90, 91, 102, 124]	[356, 422, 372, 373, 371, 419, 421, 359, 420, 357, 417, 423, 425, 424, 404]	[88, 90, 91, 91, 94, 102, 102, 124, 130, 132, 133]	['K', 'F', 'E', 'E', 'H', 'R', 'R', 'T', 'A', 'D', 'L']	[]	[]
3nauAB_6j71A_1_5cdwE_0	3nauAB	6j71A	5cdwE	[605, 610, 566, 608, 607, 564, 606, 598, 596, 594, 599, 589, 565, 595, 604, 609, 597]	[68, 47, 28, 7, 56, 5, 49, 29, 25, 4, 3, 8, 31, 54]	[565, 594, 594, 595, 597, 599, 599, 610]	['P', 'P', 'P', 'F', 'V', 'R', 'R', 'Y']	[25, 28, 47]	['Q', 'D', 'V']
1vf5PQ_2l9uA_1_5ob4A_0	1vf5PQ	2l9uA	5ob4A	[662, 658, 665, 669, 661, 675, 674]	[15, 14, 11, 10, 12, 18, 9, 7]	[]	[]	[7, 9, 12, 14, 15]	['R', 'S', 'T', 'I', 'I']
1r30AB_1n3hA_2_1nqlA_1	1r30AB	1n3hA	1nqlA	[67, 173, 176, 172, 65, 61, 66, 63, 108, 174, 175]	[356, 357, 344, 346, 409, 325, 324, 321, 323, 322, 350, 353, 317, 316, 384, 408]	[63, 67]	['L', 'R']	[323, 323, 344, 344, 346, 353, 356, 357, 408, 409]	['D', 'D', 'D', 'D', 'H', 'R', 'S', 'F', 'Q', 'H']
3lmgAB_7aeiA_2_3kexA_0	3lmgAB	7aeiA	3kexA	[717, 751, 750, 710, 752, 713, 727, 714, 724, 725, 720, 721, 709]	[703, 687, 692, 691, 695, 730, 698, 729, 726, 694, 705, 762]	[]	[]	[]	[]
3k9lAC_2n42A_0_6cc9B_2	3k9lAC	2n42A	6cc9B	[153, 147, 148, 26, 149, 150, 45, 50, 28, 43, 27]	[26, 28, 153, 27, 43, 149, 25, 44, 45, 148]	[26, 50, 50, 50, 147, 148]	['N', 'T', 'T', 'T', 'K', 'T']	[25, 25, 26, 26, 26, 27, 27, 28, 28, 44, 44, 149, 149]	['Q', 'Q', 'N', 'N', 'N', 'H', 'H', 'F', 'F', 'V', 'V', 'R', 'R']
1m6bAB_4uipA_0_6j71A_0	1m6bAB	4uipA	6j71A	[190, 204, 202, 206, 200, 172, 186, 201, 185, 203, 139]	[219, 168, 203, 215, 230, 201, 202, 200, 234, 231, 233]	[185, 200, 200, 201, 201, 203, 203, 204]	['K', 'R', 'R', 'G', 'G', 'S', 'S', 'P']	[168, 200, 200, 201, 201, 203, 219, 230, 230, 231, 233]	['L', 'K', 'K', 'G', 'G', 'R', 'V', 'P', 'P', 'L', 'T']
1vjlAB_7m0xB_1_3sa0A_0	1vjlAB	7m0xB	3sa0A	[329, 331, 377, 373, 368, 370, 257, 330, 162, 366, 158, 163, 164, 160, 161, 367, 378, 374, 274]	[339, 337, 349, 353, 331, 342, 338, 330, 345, 332, 341, 346]	[158, 160, 162, 162, 163, 164, 257, 331, 367, 367, 367, 377]	['A', 'R', 'P', 'P', 'E', 'Q', 'A', 'S', 'E', 'E', 'E', 'S']	[332, 345, 349]	['D', 'E', 'E']
2x6tAB_3gopA_0_3ksyA_0	2x6tAB	3gopA	3ksyA	[908, 911, 921, 953, 952, 909, 920, 955, 956, 918, 916, 917, 924, 906, 957, 961, 913, 960]	[1019, 1014, 885, 880, 1003, 1007, 1010, 1013, 1021, 1001, 881, 882]	[]	[]	[880, 1001, 1001, 1003, 1021]	['S', 'M', 'M', 'K', 'P']
1pcfEF_1shcA_0_2h46E_0	1pcfEF	1shcA	2h46E	[89, 91, 172, 119, 138, 55, 90, 171, 118]	[56, 55, 117, 57, 63, 62, 61, 115]	[55, 118, 171]	['R', 'A', 'P']	[61, 61, 117]	['F', 'F', 'K']
2dpfCD_6bofA_0_1wxmA_0	2dpfCD	6bofA	1wxmA	[82, 137, 134, 138, 139, 48, 164, 113, 161, 140, 141, 131, 47, 130]	[55, 57, 56, 83, 58, 59, 72]	[48, 130, 134, 134, 138, 138, 140, 161, 164]	['G', 'A', 'A', 'A', 'G', 'G', 'P', 'R', 'R']	[55, 56, 57, 57, 57, 59]	['K', 'G', 'R', 'R', 'R', 'T']
2e74BH_2n2aB_0_2m20A_0	2e74BH	2n2aB	2m20A	[132, 118, 136, 125, 129, 114, 115, 111, 122]	[11, 29, 25, 15, 26, 22, 7, 33, 23, 18, 8]	[]	[]	[11, 11, 22, 22, 23, 25, 25, 33, 33, 33]	['G', 'G', 'G', 'G', 'I', 'L', 'L', 'V', 'V', 'V']
3cgzAB_6j71A_1_3qwqA_1	3cgzAB	6j71A	3qwqA	[473, 35, 449, 382, 472, 157, 33, 88, 64, 124, 39, 498, 126, 470, 497, 378, 471]	[465, 353, 410, 467, 466, 356, 364, 349, 409, 418, 365, 389, 441, 440, 468]	[39, 88, 88, 157, 157, 378, 378, 470, 470]	['P', 'H', 'H', 'R', 'R', 'P', 'P', 'H', 'H']	[349, 349, 349, 353, 356, 364, 365, 389, 409, 418, 418, 440, 440, 440, 441, 441, 441, 441, 441, 467, 467, 467, 467, 468, 468, 468]	['P', 'P', 'P', 'R', 'S', 'D', 'P', 'N', 'H', 'S', 'S', 'S', 'S', 'S', 'G', 'G', 'G', 'G', 'G', 'I', 'I', 'I', 'I', 'S', 'S', 'S']
3kx6BC_1yufA_0_6j71A_2	3kx6BC	1yufA	6j71A	[50, 28, 30, 35, 29, 12, 34, 36, 39, 1, 3, 15, 41, 24, 27, 33]	[39, 387, 384, 35, 352, 353, 354, 379, 377, 64, 351, 40, 378, 37, 34, 470]	[50]	['A']	[34, 34, 37, 39, 351, 351, 377, 378, 378, 470, 470]	['R', 'R', 'A', 'P', 'R', 'R', 'L', 'P', 'P', 'H', 'H']
3ph1AB_2n5sA_0_2ks1A_0	3ph1AB	2n5sA	2ks1A	[83, 88, 64, 86, 79, 89, 87, 57, 41, 43]	[83, 74, 84, 67, 42]	[43, 64, 86, 86, 88, 88, 89, 89]	['I', 'I', 'R', 'R', 'L', 'L', 'V', 'V']	[83, 83]	['R', 'R']
2f66AB_1aweA_0_1griA_1	2f66AB	1aweA	1griA	[129, 143, 135, 138, 132, 142, 24, 112, 134, 131, 44, 146, 139, 60, 47, 25, 130, 62, 103, 48]	[21, 89, 65, 72, 156, 68, 215, 66, 69, 154, 62, 217, 67, 155, 157, 73]	[47, 103, 103, 112, 135]	['E', 'D', 'D', 'H', 'N']	[66, 154, 156, 157, 215, 217]	['P', 'V', 'Q', 'Q', 'R', 'V']
1ivoBD_4uipA_0_1p9jA_0	1ivoBD	4uipA	1p9jA	[353, 468, 356, 357, 467, 441, 349, 350, 355, 440]	[19, 18, 53, 14, 11, 15, 49, 17]	[349, 349, 349, 353, 355, 356, 357, 440, 440, 440, 441, 441, 441, 441, 441, 467, 467, 467, 467, 468, 468, 468]	['P', 'P', 'P', 'R', 'D', 'S', 'F', 'S', 'S', 'S', 'G', 'G', 'G', 'G', 'G', 'I', 'I', 'I', 'I', 'S', 'S', 'S']	[11, 15, 17]	['S', 'Y', 'L']
2f57AB_3omvA_0_4rzvB_1	2f57AB	3omvA	4rzvB	[604, 607, 611, 450, 454, 600, 603, 601, 403, 457, 443, 458, 610, 608, 402, 612]	[516, 517, 515, 480, 511, 509, 450, 479, 478, 530, 531, 510, 507, 586, 570, 506, 585, 562, 476, 566, 477, 449]	[]	[]	[]	[]
3h4jAB_6uanB_0_3omvA_0	3h4jAB	6uanB	3omvA	[656, 597, 467, 466, 624, 576, 633, 653, 468, 575, 485, 487]	[505, 553, 549, 506, 555, 551, 552, 556, 378, 550]	[466, 466, 466, 466, 466, 467, 468, 468, 468, 485, 485, 485, 485, 487, 487, 575, 576, 597, 597, 597, 597, 597, 633, 633, 653, 653]	['G', 'G', 'G', 'G', 'G', 'S', 'F', 'F', 'F', 'L', 'L', 'L', 'L', 'V', 'V', 'R', 'D', 'L', 'L', 'L', 'L', 'L', 'Y', 'Y', 'Q', 'Q']	[]	[]
1ivoBD_4uipA_2_5wb7E_0	1ivoBD	4uipA	5wb7E	[415, 417, 384, 357, 412, 408, 409, 465, 346, 325, 349, 382, 418, 467, 438]	[46, 44, 9, 43, 48, 40, 12, 16, 47, 15, 37]	[346, 349, 349, 349, 357, 408, 409, 417, 417, 417, 418, 418, 438, 467, 467, 467, 467]	['H', 'P', 'P', 'P', 'F', 'Q', 'H', 'V', 'V', 'V', 'S', 'S', 'I', 'I', 'I', 'I', 'I']	[12, 16, 37, 40, 40, 40, 48]	['G', 'H', 'T', 'R', 'R', 'R', 'V']
1ntcAB_6ptwD_0_4zdrA_1	1ntcAB	6ptwD	4zdrA	[390, 440, 384, 467, 362, 466, 389, 475, 478, 391, 385, 366, 438, 430, 370, 394, 479, 388, 392, 368, 369, 437, 444, 443, 434, 435, 439]	[180, 23, 60, 20, 89, 61, 62, -6, 131, 82, 51, 57, 54, 65, 237, 56, 96, 93, 58, 95, 27, 19, 17]	[]	[]	[17, 54, 93]	['E', 'A', 'I']
3uuwBD_6q0kA_2_4nyiR_0	3uuwBD	6q0kA	4nyiR	[449, 503, 508, 506, 507, 502, 519, 509, 600, 450]	[110, 101, 136, 137, 94, 108, 109, 107, 166, 97, 135, 98]	[449, 449, 450, 450, 450, 450, 502, 503, 506, 506, 506, 509, 509, 509, 600, 600, 600, 600, 600, 600, 600, 600, 600, 600, 600, 600, 600, 600, 600, 600, 600]	['D', 'D', 'W', 'W', 'W', 'W', 'V', 'G', 'R', 'R', 'R', 'R', 'R', 'R', 'V', 'V', 'V', 'V', 'V', 'V', 'V', 'V', 'V', 'V', 'V', 'V', 'V', 'V', 'V', 'V', 'V']	[94, 107, 108, 135, 135, 137]	['H', 'D', 'D', 'R', 'R', 'Y']
1ivoBD_1yy9A_2_1ivoC_0	1ivoBD	1yy9A	1ivoC	[13, 45, 29, 69, 18, 16, 15, 14, 17, 101, 68, 12, 98, 90, 128, 22, 99]	[40, 23, 49, 32, 31, 33, 42, 26, 28, 37, 25, 38, 39, 30, 35, 21]	[13, 14, 15, 18, 22, 90, 90, 99, 101]	['K', 'L', 'T', 'G', 'D', 'E', 'E', 'S', 'Y']	[40, 49]	['E', 'W']
3k9lAC_4nyiR_1_5tarA_0	3k9lAC	4nyiR	5tarA	[43, 50, 45, 153, 26, 149, 28, 27, 48, 147, 148, 44]	[48, 45, 50, 26, 153, 149, 43, 27, 151, 150, 152, 154]	[26, 44, 44, 48, 48, 50, 50, 50, 147, 148]	['N', 'V', 'V', 'G', 'G', 'T', 'T', 'T', 'K', 'T']	[26, 26, 26, 27, 27, 48, 50, 50, 50, 50, 149, 149, 150, 151, 154]	['N', 'N', 'N', 'H', 'H', 'G', 'T', 'T', 'T', 'T', 'R', 'R', 'Q', 'R', 'D']
3l0iCD_4nyiR_0_5tarA_0	3l0iCD	4nyiR	5tarA	[97, 137, 111, 139, 136, 162, 110, 108, 109, 165, 107, 133, 166, 94]	[35, 36, 37, 34, 59, 33, 32, 25, 60, 31, 38]	[94, 107, 108, 133, 137, 162]	['H', 'D', 'D', 'L', 'Y', 'E']	[25, 25, 31, 31, 33, 33, 34, 34, 34, 34, 34, 35, 35, 36, 36, 37, 38, 38, 59, 59, 59, 59, 59, 59, 60, 60, 60, 60, 60]	['Q', 'Q', 'E', 'E', 'D', 'D', 'P', 'P', 'P', 'P', 'P', 'T', 'T', 'I', 'I', 'E', 'D', 'D', 'A', 'A', 'A', 'A', 'A', 'A', 'G', 'G', 'G', 'G', 'G']
1bi7AB_6q0kA_0_4nyiR_0	1bi7AB	6q0kA	4nyiR	[535, 544, 534, 547, 548, 464, 462, 539, 588, 463, 587, 461, 584, 546, 586, 536, 545, 543, 540]	[139, 138, 94, 108, 101, 106, 132, 98, 137, 131, 166, 135, 105, 97, 102, 165, 107]	[462, 462, 462, 463, 463, 464, 464, 464, 464, 534, 535, 539, 539, 540, 545, 584, 584, 584, 586, 586, 587, 587, 587, 587, 588, 588, 588]	['R', 'R', 'R', 'I', 'I', 'G', 'G', 'G', 'G', 'G', 'S', 'H', 'H', 'H', 'E', 'L', 'L', 'L', 'E', 'E', 'D', 'D', 'D', 'D', 'L', 'L', 'L']	[94, 102, 102, 106, 106, 107, 108, 131, 132, 135, 135, 137, 138]	['H', 'R', 'R', 'S', 'S', 'D', 'D', 'Q', 'D', 'R', 'R', 'Y', 'G']
3gwrAB_1aweA_0_5cusA_1	3gwrAB	1aweA	5cusA	[109, 110, 121, 104, 113, 106, 124, 105, 123, 54, 125, 103, 91, 122]	[402, 341, 346, 381, 317, 403, 322, 353, 347, 379, 406, 404, 405, 345, 320, 354]	[54, 103, 103, 109, 122, 122, 122, 124]	['G', 'D', 'D', 'E', 'N', 'N', 'N', 'V']	[317, 320, 320, 322, 353, 354, 354, 381]	['S', 'R', 'R', 'Q', 'P', 'W', 'W', 'Q']
1gylAB_6epmR_0_3ibeA_2	1gylAB	6epmR	3ibeA	[107, 105, 101, 98, 102, 103, 99, 94, 106]	[769, 766, 765, 773, 770, 774, 763, 762, 748, 749, 752, 767, 745, 778, 777, 771]	[98, 98, 99, 107]	['E', 'E', 'Q', 'E']	[745, 745, 748, 763, 765, 770, 777, 778]	['V', 'V', 'D', 'V', 'S', 'K', 'S', 'Q']
1c1yAB_4dstA_1_6xguB_0	1c1yAB	4dstA	6xguB	[24, 37, 38, 25, 45, 40, 56, 157, 36, 41, 33, 43, 42, 29, 50, 44, 23, 47, 153, 21, 48, 161, 39, 46]	[182, 59, 68, 90, 172, 88, 89, 174, 67, 177, 178, 70, 57, 66, 84, 71, 139, 180, 141, 140, 87, 69, 175, 163, 143]	[21, 21, 23, 23, 24, 25, 25, 29, 33, 33, 36, 36, 37, 38, 38, 39, 41, 44, 44, 48, 50, 50, 50, 50, 161]	['I', 'I', 'L', 'L', 'I', 'Q', 'Q', 'V', 'D', 'D', 'I', 'I', 'E', 'D', 'D', 'S', 'R', 'V', 'V', 'G', 'T', 'T', 'T', 'T', 'R']	[59, 59, 66, 67, 71, 71, 88, 89, 140, 140, 140, 140, 143, 143, 143, 143, 174, 175, 177]	['R', 'R', 'Q', 'R', 'N', 'N', 'V', 'R', 'N', 'N', 'N', 'N', 'R', 'R', 'R', 'R', 'E', 'H', 'S']
3ny5AB_3ny5B_0_6ptwD_1	3ny5AB	3ny5B	6ptwD	[197, 200, 227, 233, 211, 207, 193, 213, 210, 204, 198, 212, 205, 228, 209, 208, 206, 196, 232]	[411, 408, 380, 433, 431, 413, 412, 409, 410, 407, 432, 399, 435, 377, 415]	[]	[]	[]	[]
1zaeAB_5cusB_1_1milA_0	1zaeAB	5cusB	1milA	[73, 48, 52, 104, 102, 50, 105, 51, 74]	[97, 98, 48, 84, 25, 26, 81, 80, 96, 95, 85, 86]	[48, 50, 50, 104]	['L', 'G', 'G', 'Y']	[81, 86, 97]	['M', 'P', 'Q']
3f0nAB_6jwlA_0_4nyiS_0	3f0nAB	6jwlA	4nyiS	[696, 850, 966, 962, 772, 823, 770, 773, 1017, 969, 965]	[908, 1021, 1020, 898, 911, 912, 887, 891, 1019, 902]	[]	[]	[]	[]
1gusCE_2l1cA_0_3n84A_0	1gusCE	2l1cA	3n84A	[41, 45, 39, 37, 42, 197]	[103, 102, 101, 104, 100, 78, 79, 80]	[41, 42]	['P', 'N']	[79, 80]	['H', 'D']
1ivoBD_1yy9A_1_1jl9B_0	1ivoBD	1yy9A	1jl9B	[355, 353, 415, 417, 384, 357, 348, 408, 440, 412, 350, 409, 438, 411, 356, 346, 325, 349, 358]	[41, 15, 47, 44, 45, 7, 43, 50, 46, 48, 10, 16, 13, 38]	[346, 349, 349, 349, 353, 355, 356, 357, 408, 409, 411, 417, 417, 417, 438, 440, 440, 440]	['H', 'P', 'P', 'P', 'R', 'D', 'S', 'F', 'Q', 'H', 'Q', 'V', 'V', 'V', 'I', 'S', 'S', 'S']	[10, 13, 15, 41, 45, 45]	['H', 'Y', 'L', 'R', 'R', 'R']
3gt8BC_3kexA_2_7aeiA_1	3gt8BC	3kexA	7aeiA	[782, 827, 826, 779, 683, 715, 716, 773, 713, 681, 783, 679]	[737, 705, 731, 736, 997, 990, 738, 988, 1014, 735, 1013, 733, 740, 1016]	[]	[]	[]	[]
2ieqAC_1xd4A_1_2ks1B_0	2ieqAC	1xd4A	2ks1B	[651, 576, 953, 642, 607, 584, 649, 606, 639, 575, 574, 652, 952, 643, 951, 663, 646, 573]	[156, 164, 175, 168, 167, 176, 160, 173, 170, 171, 161, 153, 146, 163, 157]	[576, 576, 584, 651, 652, 652]	['R', 'R', 'E', 'P', 'E', 'E']	[]	[]
1gusCE_3qwqA_0_3n84A_0	1gusCE	3qwqA	3n84A	[330, 320, 102, 99, 319, 15, 20, 334, 45, 322, 13, 14, 69, 16, 71, 101, 17]	[160, 162, 163, 161, 143, 144, 104, 105, 121, 106, 103, 101, 102, 67, 71]	[13, 14, 15, 99, 101, 330]	['K', 'L', 'T', 'S', 'Y', 'T']	[105, 143, 160, 161, 163]	['V', 'N', 'Y', 'V', 'A']
1ivoBD_4leoC_2_1gk5A_0	1ivoBD	4leoC	1gk5A	[347, 355, 346, 356, 353, 354, 415, 322, 345, 352, 381]	[15, 41, 43, 44, 45, 11, 46, 47, 13, 40, 10, 12]	[322, 353, 354, 354, 355, 381, 415, 415]	['Q', 'P', 'W', 'W', 'H', 'Q', 'K', 'K']	[43]	['E']
1f9aAF_6epmR_1_6zioA_1	1f9aAF	6epmR	6zioA	[127, 128, 158, 123, 129, 154, 139, 161, 141, 135, 165, 131, 126, 140, 142, 138]	[154, 158, 140, 127, 161, 135, 128, 126, 131, 138, 142, 132, 141, 162]	[123, 123, 126, 126, 127, 129, 135, 135, 138, 138, 140, 154, 158, 161]	['R', 'R', 'D', 'D', 'T', 'Q', 'R', 'R', 'G', 'G', 'P', 'D', 'T', 'R']	[126, 131, 131, 132, 132, 135, 135, 138, 138, 141, 154, 154, 162]	['D', 'H', 'H', 'E', 'E', 'K', 'K', 'G', 'G', 'F', 'D', 'D', 'E']
2chvBC_4xwxA_0_4nyiS_2	2chvBC	4xwxA	4nyiS	[0, 38, 199, 42, 188, 40, 37, 192, 195, -1, 41, 191]	[736, 738, 735, 739, 697, 742, 740, 698]	[41, 42]	['P', 'N']	[]	[]
1ivoBD_3n85A_2_1moxC_0	1ivoBD	3n85A	1moxC	[445, 355, 416, 362, 419, 13, 389, 424, 415, 15, 23, 14, 16, 357, 356, 12, 19, 363, 360, 9, 20, 391, 361, 422]	[50, 44, 45, 46, 48, 42, 47, 49, 17, 18, 39, 13, 14, 38, 37]	[12, 12, 14, 15, 20, 23, 23, 355, 356, 356, 391, 391, 422, 424]	['R', 'R', 'P', 'A', 'H', 'M', 'M', 'L', 'P', 'P', 'S', 'S', 'T', 'Q']	[37, 44, 50]	['G', 'E', 'A']
2y4iBC_7juxA_0_1s9iA_0	2y4iBC	7juxA	1s9iA	[823, 822, 770, 826, 824, 827, 832, 831, 830, 828, 788, 769, 785, 768, 825, 841, 834, 787, 771, 835]	[221, 223, 243, 228, 238, 239, 241, 240, 234, 232, 322, 317, 326, 229, 319, 230, 318, 323]	[]	[]	[223, 228, 230, 238, 243, 243, 318, 323]	['M', 'V', 'T', 'R', 'H', 'H', 'I', 'D']
1ivoBD_1yy9A_0_2kv4A_0	1ivoBD	1yy9A	2kv4A	[408, 349, 438, 353, 411, 384, 412, 350, 465, 409, 467]	[45, 37, 50, 15, 16, 44]	[349, 349, 349, 353, 408, 409, 411, 438, 467, 467, 467, 467]	['P', 'P', 'P', 'R', 'Q', 'H', 'Q', 'I', 'I', 'I', 'I', 'I']	[15, 45, 45]	['L', 'R', 'R']
3k9lAC_6zioA_1_2n42A_2	3k9lAC	6zioA	2n42A	[153, 25, 45, 26, 23, 50, 148, 149, 28, 27, 43]	[26, 150, 42, 43, 50, 24, 28, 27, 148, 25, 147, 22, 153, 45]	[43, 43, 45, 45, 50, 50, 148, 148, 153]	['Q', 'Q', 'V', 'V', 'T', 'T', 'T', 'T', 'E']	[22, 22, 25, 25, 26, 50, 50, 50, 147, 148]	['Q', 'Q', 'Q', 'Q', 'N', 'T', 'T', 'T', 'K', 'T']
2ieqAC_6scmA_0_2ks1B_0	2ieqAC	6scmA	2ks1B	[720, 713, 816, 707, 645, 709, 638, 814, 706, 722]	[140, 141, 146, 160, 156, 148, 149, 164, 167, 168, 139, 137, 152, 151, 155, 150, 153]	[]	[]	[]	[]
1ivoBD_3njpA_0_1p9jA_0	1ivoBD	3njpA	1p9jA	[468, 90, 69, 349, 101, 384, 14, 16, 18, 348, 17, 350, 358, 356, 357, 408, 128, 325, 355, 98, 22, 99, 441, 15]	[49, 30, 25, 45, 27, 46, 35, 17, 34, 15, 11, 14, 42, 1, 43, 36, 28, 37, 32, 31, 33]	[14, 15, 18, 22, 90, 90, 99, 101, 349, 349, 349, 355, 356, 357, 408, 441, 441, 441, 441, 441, 468, 468, 468]	['L', 'T', 'G', 'D', 'E', 'E', 'S', 'Y', 'P', 'P', 'P', 'D', 'S', 'F', 'Q', 'G', 'G', 'G', 'G', 'G', 'S', 'S', 'S']	[11, 15, 17, 42, 43]	['S', 'Y', 'L', 'E', 'R']
3t43AB_3p11A_0_2jitB_2	3t43AB	3p11A	2jitB	[27, 56, 54, 29, 52, 24, 75, 107, 31, 28, 23, 58, 81, 55, 181, 113, 60, 22, 59, 51, 32, 21, 76, 79, 77, 110, 53]	[861, 757, 761, 864, 702, 765, 831, 764, 701, 863, 832, 697, 754, 751, 704, 767, 762, 768, 700, 865, 753]	[21, 22, 24, 27, 31, 54, 55, 56, 56, 75, 77, 107, 107, 107, 113, 181, 181]	['G', 'D', 'E', 'Y', 'Y', 'D', 'L', 'S', 'S', 'F', 'T', 'N', 'N', 'N', 'R', 'E', 'E']	[]	[]
1v5xAB_3ny5B_0_3omvA_0	1v5xAB	3ny5B	3omvA	[182, 229, 189, 163, 195, 185, 226, 165, 235, 162, 190, 234, 210]	[594, 458, 528, 598, 465, 600, 527, 526, 525, 603, 593, 457, 607, 604, 608, 461]	[]	[]	[]	[]
1oivAB_6nybA_1_4dstA_2	1oivAB	6nybA	4dstA	[559, 549, 588, 584, 551, 587, 552, 546, 548, 589, 555, 586, 585, 511, 556, 722]	[36, 38, 59, 39, 37, 34, 35, 33, 63, 62, 61, 40, 64, 21]	[549, 549, 555, 584, 584, 584, 585, 586, 586, 587, 587, 587, 587, 588, 588, 588, 589]	['E', 'E', 'D', 'L', 'L', 'L', 'H', 'E', 'E', 'D', 'D', 'D', 'D', 'L', 'L', 'L', 'T']	[21, 21, 33, 33, 34, 34, 34, 34, 34, 35, 35, 36, 36, 37, 38, 38, 39, 59, 59, 59, 59, 59, 59, 61, 61, 61, 61, 61, 61, 61, 61, 61, 61, 61, 61, 61, 61, 61, 61, 61, 62, 62, 62, 62, 63, 64, 64, 64]	['I', 'I', 'D', 'D', 'P', 'P', 'P', 'P', 'P', 'T', 'T', 'I', 'I', 'E', 'D', 'D', 'S', 'A', 'A', 'A', 'A', 'A', 'A', 'Q', 'Q', 'Q', 'Q', 'Q', 'Q', 'Q', 'Q', 'Q', 'Q', 'Q', 'Q', 'Q', 'Q', 'Q', 'Q', 'Q', 'E', 'E', 'E', 'E', 'E', 'Y', 'Y', 'Y']
1nqlAB_3p11A_0_1gk5A_0	1nqlAB	3p11A	1gk5A	[18, 132, 17, 22, 20, 19, 72, 102, 25, 101, 15]	[30, 31, 25, 28, 26, 35, 33, 32, 34, 27, 38]	[22, 25, 72, 72, 72, 101]	['D', 'N', 'M', 'M', 'M', 'M']	[]	[]
3gt8BC_3gopA_0_3pp0B_2	3gt8BC	3gopA	3pp0B	[974, 710, 711, 985, 987, 712, 986]	[745, 1005, 854, 802, 747, 746]	[]	[]	[]	[]
2vucAB_1n3hA_0_3pp0B_1	2vucAB	1n3hA	3pp0B	[130, 47, 46, 48, 132, 145, 140, 141, 128, 142, 131, 127, 134, 123, 205, 201, 143, 139, 129]	[735, 718, 717, 722, 720, 721, 725, 723, 756, 728, 730, 731, 732, 733, 724, 754, 757, 738, 727, 729]	[123, 127, 140, 142]	['T', 'S', 'Q', 'I']	[]	[]
1wd6AB_5cusA_2_4nyiS_1	1wd6AB	5cusA	4nyiS	[299, 294, 49, 48, 36, 54, 274, 72, 47, 57, 273, 272, 292, 276, 271, 50]	[663, 664, 639, 642, 573, 574, 576, 660, 638, 666, 655]	[48, 49, 49, 50, 50, 54, 72, 72, 72, 271, 272, 273, 276, 294, 299]	['L', 'T', 'T', 'G', 'G', 'D', 'M', 'M', 'M', 'C', 'P', 'H', 'V', 'D', 'K']	[]	[]
1ivoBD_4leoC_2_2kv4A_2	1ivoBD	4leoC	2kv4A	[405, 322, 407, 406, 354, 353, 345, 347, 346, 352]	[44, 50, 45, 41, 12, 43, 15, 16, 29, 13]	[322, 353, 354, 354, 407, 407, 407, 407]	['Q', 'P', 'W', 'W', 'R', 'R', 'R', 'R']	[13, 15, 41, 45, 45]	['Y', 'L', 'R', 'R', 'R']
1t1vAB_4p9zA_0_1xd4A_1	1t1vAB	4p9zA	1xd4A	[137, 123, 133, 134, 55, 138, 125, 147, 130, 56, 149]	[379, 290, 381, 378, 287, 375, 288, 382, 368, 54, 289]	[130, 149]	['E', 'R']	[368, 368, 378]	['E', 'E', 'T']
1xm3AD_4i1zA_1_6ogeA_0	1xm3AD	4i1zA	6ogeA	[711, 734, 708, 740, 736, 733, 735, 705, 712, 707, 731, 846, 706, 738, 791, 732, 852, 703, 783]	[39, 36, 498, 470, 38, 497, 494, 40, 41, 502, 44, 37, 35, 500, 501, 469, 64, 66, 495, 68]	[]	[]	[36, 37, 39, 68, 470, 470, 494, 502]	['P', 'A', 'P', 'N', 'H', 'H', 'L', 'D']
2wblAB_3gopA_2_3ksyA_2	2wblAB	3gopA	3ksyA	[760, 682, 759, 684, 683, 758, 710, 686, 685, 680]	[894, 845, 892, 891, 846, 1020, 888, 1026, 887]	[]	[]	[845, 846, 892, 892, 1026]	['L', 'E', 'Q', 'Q', 'R']
3grcAB_6nsqA_0_3omvA_0	3grcAB	6nsqA	3omvA	[713, 709, 702, 716, 706, 704, 703, 636, 705, 635, 701, 712, 710, 692, 708]	[604, 601, 597, 593, 594, 602, 608, 605, 596, 595, 598, 527, 584, 588, 528, 587]	[]	[]	[]	[]
2pvyBD_3pp0B_0_6jwlA_0	2pvyBD	3pp0B	6jwlA	[793, 728, 884, 886, 756, 792, 757, 928, 887, 758]	[919, 722, 751, 753, 875, 874, 922, 878, 920, 921, 752, 886, 754]	[]	[]	[]	[]
2axtMm_2m0bB_0_2ks1A_0	2axtMm	2m0bB	2ks1A	[648, 645, 651, 655, 647]	[54, 57, 51, 50, 58, 53, 61]	[]	[]	[53, 53, 54, 57, 61]	['S', 'S', 'I', 'A', 'I']
1ivoAB_5wb8D_0_6ogeA_0	1ivoAB	5wb8D	6ogeA	[229, 280, 307, 238, 286, 211, 196, 8, 294, 63, 194, 303, 228, 285, 305, 195, 284, 86, 292, 251, 38, 288, 283, 304, 306, 87, 193, 62, 264, 39, 210]	[267, 307, 332, 266, 308, 278, 237, 277, 333, 276, 247, 279, 335, 351, 281, 233, 232, 236, 235, 273, 274, 275, 248]	[8, 38, 38, 39, 39, 39, 63, 87, 193, 195, 196, 210, 228, 228, 228, 228, 251, 280, 283, 284, 285, 288, 294, 294, 306, 307, 307]	['Q', 'L', 'L', 'G', 'G', 'G', 'G', 'M', 'Q', 'C', 'S', 'N', 'R', 'R', 'R', 'R', 'Y', 'H', 'C', 'V', 'R', 'G', 'M', 'M', 'E', 'G', 'G']	[233, 247, 247, 276, 277, 277, 277, 277, 278, 279, 281, 307, 308, 308, 335, 351, 351]	['T', 'P', 'P', 'T', 'D', 'D', 'D', 'D', 'T', 'F', 'S', 'D', 'V', 'V', 'S', 'R', 'R']
3lcnAB_2jitB_0_1xdvA_0	3lcnAB	2jitB	1xdvA	[705, 756, 698, 782, 760, 697, 701, 704, 703, 706, 700, 757, 699]	[381, 362, 397, 374, 361, 392, 358, 385, 378, 388, 377, 389, 391]	[]	[]	[362, 378, 385, 385, 385, 388, 392]	['E', 'T', 'S', 'S', 'S', 'E', 'S']
3b6pBD_5x2aB_0_5cusB_0	3b6pBD	5x2aB	5cusB	[1011, 970, 957, 967, 1008, 973, 1015, 941, 952, 956, 942, 977, 954, 948, 959, 949, 1012, 945, 963]	[536, 537, 509, 367, 369, 521, 506, 539, 386, 388, 363, 366, 333, 495, 364, 494, 511, 482, 558, 387]	[]	[]	[364, 367, 369, 387, 482, 482, 494, 495, 495, 495, 506, 506, 509, 511, 536]	['K', 'V', 'R', 'M', 'D', 'D', 'G', 'P', 'P', 'P', 'R', 'R', 'V', 'V', 'E']
3ltfAB_3n85A_2_5wb7E_2	3ltfAB	3n85A	5wb7E	[355, 332, 415, 424, 389, 416, 15, 19, 473, 89, 447, 88, 445, 353, 357, 13, 16, 422, 474, 9, 387, 472, 87]	[42, 43, 40, 47, 46, 44, 45, 48, 25, 39, 15, 34, 37]	[15, 88, 353, 355, 422, 424, 472]	['A', 'D', 'A', 'L', 'T', 'Q', 'L']	[37, 40, 40, 40, 48]	['T', 'R', 'R', 'R', 'V']
1eciAB_2kv4A_0_2h46E_0	1eciAB	2kv4A	2h46E	[41, 8, 7, 12, 40, 13, 43, 15, 29]	[76, 57, 72, 73, 62, 69, 58, 59, 65, 77]	[8, 13, 15, 40, 41]	['L', 'Y', 'L', 'E', 'R']	[77]	['Q']
3jsbAB_6q0kA_0_3omvA_0	3jsbAB	6q0kA	3omvA	[676, 695, 691, 694, 683, 690, 677, 675, 679, 681, 680, 657, 658, 682, 678, 698]	[461, 607, 450, 603, 403, 454, 458, 600, 402, 401, 604, 462, 463, 455, 457]	[657, 657, 676, 677, 678, 679, 680, 682, 682, 690, 694, 695, 695, 695, 698]	['S', 'S', 'P', 'D', 'L', 'S', 'K', 'R', 'R', 'K', 'A', 'E', 'E', 'E', 'K']	[]	[]
2fb8AB_3omvA_0_4rzvB_2	2fb8AB	3omvA	4rzvB	[481, 461, 603, 401, 342, 480, 458, 399, 407, 402, 403, 398, 462, 454, 409, 457, 340]	[587, 477, 478, 505, 506, 507, 476, 449, 450, 515, 517, 516, 530, 586, 479, 509, 585]	[]	[]	[]	[]
3ltfAB_5wb8D_2_1jl9B_0	3ltfAB	5wb8D	1jl9B	[355, 29, 17, 19, 384, 18, 25, 348, 408, 438, 22, 350, 409, 356, 411, 26, 346, 325, 349, 357, 412]	[41, 48, 38, 49, 43, 45, 47, 15, 46, 10, 44, 16, 13]	[18, 22, 346, 349, 349, 349, 355, 356, 357, 408, 409, 411, 438]	['G', 'D', 'H', 'P', 'P', 'P', 'D', 'S', 'F', 'Q', 'H', 'Q', 'I']	[10, 13, 15, 41, 45, 45, 49]	['H', 'Y', 'L', 'R', 'R', 'R', 'W']
2rhmCD_6bofA_2_6zioA_0	2rhmCD	6bofA	6zioA	[112, 158, 48, 140, 165, 161, 47, 154, 131, 138, 135, 157, 142, 164, 49, 141, 127, 46, 45, 27]	[161, 131, 166, 141, 140, 132, 135, 142, 47, 168, 139, 138, 134, 48, 154, 162, 158]	[27, 27, 48, 49, 49, 112, 127, 135, 135, 138, 138, 140, 154, 158, 161, 164]	['H', 'H', 'G', 'E', 'E', 'V', 'T', 'R', 'R', 'G', 'G', 'P', 'D', 'T', 'R', 'R']	[48, 48, 131, 131, 132, 132, 135, 135, 138, 138, 141, 154, 154, 162]	['G', 'G', 'H', 'H', 'E', 'E', 'K', 'K', 'G', 'G', 'F', 'D', 'D', 'E']
3bceAC_6p8qC_1_2l1cA_1	3bceAC	6p8qC	2l1cA	[873, 919, 875, 887, 925, 886, 922, 920, 924, 918, 921, 871, 876, 872, 923, 878]	[109, 66, 70, 71, 72, 207, 107, 104, 69, 74]	[]	[]	[69, 104]	['L', 'R']
2z0jEF_6uanB_1_3omvA_1	2z0jEF	6uanB	3omvA	[628, 631, 599, 495, 627, 492, 633, 493, 496, 575]	[583, 584, 587, 605, 602, 601, 600, 604, 403, 579, 450, 454, 458, 455, 607, 580]	[492, 575, 599, 599, 599, 633, 633]	['P', 'R', 'T', 'T', 'T', 'Y', 'Y']	[]	[]
3k9lAC_6zioA_0_6cc9B_1	3k9lAC	6zioA	6cc9B	[1, 26, 50, 51, 45, 149, 44, 43]	[45, 153, 50, 149, 48, 44, 26, 47, 46, 43]	[43, 43, 44, 45, 45, 50, 50, 51]	['Q', 'Q', 'V', 'V', 'V', 'T', 'T', 'C']	[26, 26, 26, 44, 44, 48, 50, 50, 50, 50, 149, 149]	['N', 'N', 'N', 'V', 'V', 'G', 'T', 'T', 'T', 'T', 'R', 'R']
1ivoBD_5cusB_0_1jl9B_0	1ivoBD	5cusB	1jl9B	[354, 406, 407, 353, 414, 345, 347, 346, 412, 436, 409]	[7, 45, 46, 47, 13, 12, 37, 43, 15, 16, 10, 50, 48]	[353, 354, 354, 407, 407, 407, 407, 412, 412, 412]	['P', 'W', 'W', 'R', 'R', 'R', 'R', 'L', 'L', 'L']	[10, 13, 15, 45, 45]	['H', 'Y', 'L', 'R', 'R']
2fb8AB_6nsqA_2_3omvA_1	2fb8AB	6nsqA	3omvA	[511, 449, 510, 565, 450, 507, 569, 562, 505, 517, 509, 566, 477, 530, 515, 586, 476, 506, 711, 478, 715, 508, 516, 570]	[422, 399, 409, 369, 407, 398, 340, 371, 401, 342, 403, 402, 400, 461, 480, 462, 368, 370, 454, 367, 457, 458, 408, 397]	[]	[]	[]	[]
1ivoBD_4leoC_2_1jl9B_1	1ivoBD	4leoC	1jl9B	[354, 353, 347, 346, 381, 407, 322, 409, 405, 414, 345, 406, 415, 436]	[10, 15, 16, 47, 44, 48, 45, 37, 43, 46, 7, 13]	[322, 353, 354, 354, 381, 407, 407, 407, 407, 415, 415]	['Q', 'P', 'W', 'W', 'Q', 'R', 'R', 'R', 'R', 'K', 'K']	[10, 13, 15, 45, 45]	['H', 'Y', 'L', 'R', 'R']
3f6zBD_3gopA_2_1aweA_2	3f6zBD	3gopA	1aweA	[917, 894, 924, 927, 920, 910, 909, 908, 921, 907, 911]	[123, 75, 124, 125, 55, 54, 56, 53, 72, 76, 74, 58, 52]	[]	[]	[52, 52, 54, 58, 74, 124]	['R', 'R', 'G', 'E', 'N', 'V']
3kexAB_1m17A_2_3kexA_0	3kexAB	1m17A	3kexA	[910, 992, 925, 984, 909, 908, 894, 907, 985, 881, 924, 906, 982, 921, 983, 928, 920]	[968, 848, 974, 975, 967, 966, 965, 973, 893, 891, 894, 971, 970, 857, 898, 972, 854]	[]	[]	[]	[]
3ltfAC_5wb8D_2_6j71A_0	3ltfAC	5wb8D	6j71A	[239, 294, 251, 246, 286, 290, 287, 288, 289, 248, 253, 242, 279, 240, 280, 303, 278, 249, 252, 284]	[266, 267, 333, 57, 292, 291, 290, 279, 281, 280, 278, 310, 311, 105, 312, 258, 313, 272, 81, 307, 308, 106]	[239, 239, 239, 240, 246, 248, 249, 249, 249, 249, 251, 252, 252, 252, 253, 253, 278, 278, 279, 279, 280, 284, 287, 287, 287, 287, 288, 289, 290, 290, 294, 294]	['T', 'T', 'T', 'C', 'Y', 'P', 'T', 'T', 'T', 'T', 'Y', 'Q', 'Q', 'Q', 'M', 'M', 'T', 'T', 'D', 'D', 'H', 'V', 'C', 'C', 'C', 'C', 'G', 'A', 'D', 'D', 'M', 'M']	[57, 81, 105, 258, 278, 279, 280, 280, 281, 292, 292, 307, 308, 308, 310, 310, 310, 310, 310, 310, 312, 313, 313, 313, 313]	['Q', 'Q', 'T', 'F', 'T', 'F', 'E', 'E', 'S', 'G', 'G', 'D', 'V', 'V', 'S', 'S', 'S', 'S', 'S', 'S', 'T', 'L', 'L', 'L', 'L']
2hfsAB_6uanB_2_7m0xB_2	2hfsAB	6uanB	7m0xB	[687, 716, 695, 688, 691, 709, 712, 713, 692]	[120, 110, 113, 214, 117, 116, 109, 106, 105]	[688, 695, 695, 695, 712]	['A', 'E', 'E', 'E', 'A']	[106]	['A']
1ufoCD_7aeiA_1_4p9zA_1	1ufoCD	7aeiA	4p9zA	[846, 849, 1015, 1014, 812, 990, 997, 54, 794, 813, 741, 795, 998, 996, 739]	[67, 104, 105, 143, 144, 103, 68, 80, 71, 55, 101, 90, 91, 145, 102, 72, 92, 142]	[54, 54, 54, 54, 54, 54, 54]	['L', 'L', 'L', 'L', 'L', 'L', 'L']	[80, 92, 105, 142, 143]	['D', 'P', 'V', 'R', 'N']
3ltfAB_5wb8D_1_1ivoC_0	3ltfAB	5wb8D	1ivoC	[69, 17, 384, 18, 15, 14, 45, 408, 409, 20, 346, 68, 16, 325, 19, 98, 128, 22, 382, 412, 348, 417, 438, 440, 411, 99]	[26, 23, 39, 38, 44, 37, 40, 28, 30, 33, 32, 31, 41, 35, 34, 25, 48, 21, 47]	[14, 15, 18, 22, 99, 346, 408, 409, 411, 417, 417, 417, 438, 440, 440, 440]	['L', 'T', 'G', 'D', 'S', 'H', 'Q', 'H', 'Q', 'V', 'V', 'V', 'I', 'S', 'S', 'S']	[40, 41]	['E', 'R']
1nvuRS_4nyiR_0_3ksyA_2	1nvuRS	4nyiR	3ksyA	[17, 21, 20, 65, 71, 61, 66, 31, 70, 34, 69, 94, 67, 13, 64, 68, 60, 32, 102, 73, 63, 59, 95, 103, 27, 18, 40, 57]	[942, 943, 939, 1002, 912, 931, 829, 944, 876, 967, 879, 1003, 929, 810, 940, 825, 824, 934, 963, 1007, 1006, 930, 881, 832, 938, 908, 945, 911, 936, 809, 884, 1010, 828, 602, 880]	[13, 13, 13, 13, 13, 13, 13, 13, 13, 13, 13, 13, 17, 17, 17, 18, 18, 20, 31, 31, 31, 32, 32, 34, 57, 59, 59, 60, 60, 61, 61, 61, 61, 61, 61, 61, 61, 61, 61, 61, 61, 61, 61, 61, 61, 61, 64, 66, 66, 68, 68, 68, 68, 69, 69, 69, 71, 73, 73, 94, 102, 102]	['G', 'G', 'G', 'G', 'G', 'G', 'G', 'G', 'G', 'G', 'G', 'G', 'S', 'S', 'S', 'A', 'A', 'T', 'E', 'E', 'E', 'Y', 'Y', 'P', 'D', 'A', 'A', 'G', 'G', 'Q', 'Q', 'Q', 'Q', 'Q', 'Q', 'Q', 'Q', 'Q', 'Q', 'Q', 'Q', 'Q', 'Q', 'Q', 'Q', 'Q', 'Y', 'A', 'A', 'R', 'R', 'R', 'R', 'D', 'D', 'D', 'Y', 'R', 'R', 'H', 'R', 'R']	[809, 828, 828, 880, 911, 938, 945, 1003]	['W', 'T', 'T', 'S', 'H', 'L', 'P', 'K']
1m6bAB_5cusB_0_5wb8D_0	1m6bAB	5cusB	5wb8D	[143, 145, 200, 218, 174, 170, 189, 181, 186, 172, 187, 146, 217, 173, 188, 185, 119]	[206, 204, 172, 202, 203, 201, 115, 190, 180, 200, 225, 171, 173, 216, 217, 189, 185, 169, 186]	[119, 174, 174, 181, 181, 185, 188, 200, 200, 200, 200, 200, 217, 217]	['Q', 'R', 'R', 'E', 'E', 'T', 'K', 'F', 'F', 'F', 'F', 'F', 'S', 'S']	[115, 171, 171, 180, 185, 189, 200, 200, 201, 201, 203, 203, 204, 216, 225]	['N', 'P', 'P', 'E', 'K', 'I', 'R', 'R', 'G', 'G', 'S', 'S', 'P', 'C', 'L']
3n84BD_6scmA_2_5cdwE_0	3n84BD	6scmA	5cdwE	[961, 643, 638, 605, 639, 636, 713, 709, 576, 634, 633, 579, 607, 946, 632, 646, 960, 806, 608, 585, 953, 642, 584]	[4, 43, 11, 10, 12, 64, 60, 9, 14, 3, 59, 5, 62, 63, 61, 41, 13, 40, 65, 35, 6, 42]	[]	[]	[9, 9, 14, 40, 43, 43, 60, 62, 64, 64, 65]	['F', 'F', 'P', 'P', 'F', 'F', 'R', 'G', 'G', 'G', 'K']
3gt8BC_3kexA_2_6p8qC_0	3gt8BC	3kexA	6p8qC	[824, 756, 685, 709, 713, 716, 718, 773, 715, 719, 782, 757, 683, 772, 711, 754, 720, 682, 769]	[1004, 1000, 1001, 997, 805, 1002, 795, 738, 737, 994, 993, 998, 801, 794]	[]	[]	[]	[]
2qieAE_6j71A_0_4uipA_2	2qieAE	6j71A	4uipA	[238, 223, 175, 222, 224, 225, 267, 221, 232, 266, 220]	[153, 155, 156, 154, 129, 128, 157, 150, 126, 127, 125, 130, 101, 151]	[175, 175, 221, 221, 222, 222, 222, 224, 238]	['K', 'K', 'A', 'A', 'G', 'G', 'G', 'C', 'E']	[101, 125, 125, 125, 126, 129, 130, 151, 153, 153, 154, 155, 157]	['Y', 'R', 'R', 'R', 'F', 'N', 'P', 'N', 'S', 'S', 'M', 'D', 'Q']
3p01BC_4uipA_1_1milA_0	3p01BC	4uipA	1milA	[350, 443, 325, 388, 468, 420, 442, 349, 418, 353, 365, 441, 409, 348, 357, 444]	[49, 36, 35, 34, 50, 17, 55, 20, 53, 21, 48, 51, 16, 92, 91, 90, 24, 37]	[349, 349, 349, 353, 357, 365, 409, 418, 418, 420, 441, 441, 441, 441, 441, 442, 443, 443, 468, 468, 468]	['P', 'P', 'P', 'R', 'F', 'P', 'H', 'S', 'S', 'N', 'G', 'G', 'G', 'G', 'G', 'N', 'K', 'K', 'S', 'S', 'S']	[51, 53, 90]	['P', 'H', 'A']
1c1yAB_4dstA_1_5j18A_1	1c1yAB	4dstA	5j18A	[34, 35, 25, 27, 21, 37, 41, 38, 36, 39, 40, 33]	[168, 189, 187, 158, 188, 154, 156, 166, 165, 186, 167, 170]	[21, 21, 25, 25, 27, 27, 33, 33, 34, 34, 34, 34, 34, 35, 35, 36, 36, 37, 38, 38, 39, 41]	['I', 'I', 'Q', 'Q', 'H', 'H', 'D', 'D', 'P', 'P', 'P', 'P', 'P', 'T', 'T', 'I', 'I', 'E', 'D', 'D', 'S', 'R']	[]	[]
3ltfAC_3p11A_2_5wb8A_0	3ltfAC	3p11A	5wb8A	[204, 251, 252, 246, 205, 194, 249, 506, 248, 250]	[194, 322, 319, 87, 323, 317, 307, 86, 314, 88, 193, 318]	[250, 251, 506, 506]	['T', 'F', 'R', 'R']	[87, 193, 307, 307, 323, 323]	['M', 'Q', 'G', 'G', 'D', 'D']
3ph1AB_2l9uB_0_2m20A_1	3ph1AB	2l9uB	2m20A	[659, 672, 656, 670, 669, 653, 649, 652, 663, 674, 666, 671, 667]	[27, 38, 24, 19, 39, 42, 16, 9, 17, 35, 31, 20, 13, 37, 30]	[]	[]	[9, 17, 19, 20, 24, 24, 30, 30, 31, 35, 39, 39, 39]	['M', 'L', 'V', 'A', 'G', 'G', 'R', 'R', 'H', 'K', 'R', 'R', 'R']
1v6iAD_1shcA_0_1aweA_2	1v6iAD	1shcA	1aweA	[50, 123, 141, 136, 44, 49, 51, 40, 134, 53, 48]	[123, 115, 106, 104, 122, 121, 117, 105, 52, 124, 125]	[123, 136]	['T', 'A']	[52, 52, 122, 122, 122, 124]	['R', 'R', 'N', 'N', 'N', 'V']
3kk4AB_6nsqA_1_3omvA_1	3kk4AB	6nsqA	3omvA	[708, 509, 562, 569, 570, 715, 510, 511, 716, 707, 719, 566, 706, 571, 512, 711, 705, 558, 712, 709, 702, 563, 565]	[404, 403, 402, 604, 607, 603, 461, 600, 444, 611, 447, 480, 454, 441, 608, 457, 481, 401, 451]	[]	[]	[]	[]
1ivoBD_5cusB_0_1nqlB_0	1ivoBD	5cusB	1nqlB	[439, 353, 464, 347, 346, 415, 414, 407, 436, 409, 467, 405, 438, 406, 354, 381]	[45, 13, 47, 15, 16, 50, 44, 37, 5, 48]	[353, 354, 354, 381, 407, 407, 407, 407, 415, 415, 438, 464]	['P', 'W', 'W', 'Q', 'R', 'R', 'R', 'R', 'K', 'K', 'S', 'D']	[13, 15, 45, 45]	['Y', 'L', 'R', 'R']
1ivoBD_5wb8D_2_1moxC_0	1ivoBD	5wb8D	1moxC	[18, 417, 465, 17, 384, 14, 15, 348, 408, 101, 411, 99, 356, 346, 325, 357, 355, 19, 128, 382, 438, 45, 412, 409]	[39, 48, 49, 45, 27, 41, 38, 4, 13, 44, 37, 36, 26, 22, 17, 40]	[14, 15, 18, 99, 101, 346, 355, 356, 357, 408, 409, 411, 417, 417, 417, 438]	['L', 'T', 'G', 'S', 'Y', 'H', 'D', 'S', 'F', 'Q', 'H', 'Q', 'V', 'V', 'V', 'I']	[37, 40, 44]	['G', 'G', 'E']
3fduAC_5cusB_2_3gopA_1	3fduAC	5cusB	3gopA	[36, 273, 37, 272, 56, 8, 274, 60, 57, 9, 354, 355, 11, 356]	[897, 896, 930, 854, 862, 860, 863, 900, 866, 864, 659, 658, 667, 662]	[37, 56, 56, 272, 273, 354, 354, 355]	['C', 'S', 'S', 'P', 'H', 'W', 'W', 'H']	[]	[]
3me4AB_4leoC_0_1moxC_0	3me4AB	4leoC	1moxC	[470, 442, 415, 346, 417, 469, 322, 441, 345, 354, 347, 381]	[49, 45, 41, 40, 30, 44, 48, 27, 28, 42, 39, 29, 15, 9, 47]	[322, 354, 354, 381, 415, 415, 469, 469]	['Q', 'W', 'W', 'Q', 'K', 'K', 'R', 'R']	[40, 44]	['G', 'E']
3rcdAB_4i1zA_0_3pp0B_0	3rcdAB	4i1zA	3pp0B	[944, 935, 918, 931, 932, 934, 948, 977, 982, 945, 940, 937, 941, 917, 939, 916, 980]	[712, 714, 772, 709, 711, 713, 788, 761, 871, 790, 768, 794, 707, 765, 764]	[]	[]	[]	[]
3ph1AB_2n5sA_0_5ob4A_0	3ph1AB	2n5sA	5ob4A	[49, 64, 50, 67, 57, 46, 44, 53, 56, 60]	[23, 33, 15, 37, 19, 22, 6, 26, 30, 16]	[44, 44, 50, 60, 64]	['P', 'P', 'M', 'V', 'I']	[15, 16, 19, 19, 19, 19, 19, 19, 22, 23, 26, 30, 33, 37]	['I', 'S', 'V', 'V', 'V', 'V', 'V', 'V', 'L', 'L', 'V', 'V', 'I', 'R']
1n4aAB_2aobC_0_1yy9A_2	1n4aAB	2aobC	1yy9A	[126, 129, 111, 148, 123, 136, 101, 133, 121, 150, 120, 109, 149, 108, 127]	[181, 185, 79, 205, 2, 217, 59, 35, 235, 236, 211, 81, 200, 5, 219, 115, 221, 209, 114]	[149]	['R']	[2, 35, 79, 81, 114, 114, 115, 185, 200, 200, 205, 205, 219, 219]	['E', 'E', 'N', 'Q', 'R', 'R', 'N', 'K', 'R', 'R', 'S', 'S', 'P', 'P']
3s28BC_3ibeA_1_6bofA_0	3s28BC	3ibeA	6bofA	[1077, 1063, 1059, 980, 1070, 1071, 1074, 1067, 565, 1066, 571, 1073, 566, 981, 568, 1062, 1052]	[26, 13, 17, 30, 18, 21, 25, 64, 146, 117, 149, 28, 22, 42, 120, 61]	[981, 981, 981, 1052, 1052, 1062, 1066, 1070, 1071, 1073, 1073, 1077]	['E', 'E', 'E', 'R', 'R', 'E', 'K', 'D', 'Q', 'E', 'E', 'D']	[13, 13, 13, 13, 13, 13, 13, 13, 13, 13, 13, 13, 13, 13, 13, 13, 13, 13, 13, 13, 13, 17, 17, 17, 18, 18, 18, 18, 21, 21, 22, 22, 22, 22, 22, 25, 25, 26, 26, 26, 28, 28, 30, 61, 61, 61, 61, 61, 61, 61, 61, 61, 61, 61, 61, 61, 61, 61, 61, 61, 64, 64, 64, 117, 117, 117, 117, 117, 120, 146, 146, 146, 146, 146, 149, 149]	['G', 'G', 'G', 'G', 'G', 'G', 'G', 'G', 'G', 'G', 'G', 'G', 'G', 'G', 'G', 'G', 'G', 'G', 'G', 'G', 'G', 'S', 'S', 'S', 'A', 'A', 'A', 'A', 'I', 'I', 'Q', 'Q', 'Q', 'Q', 'Q', 'Q', 'Q', 'N', 'N', 'N', 'F', 'F', 'D', 'Q', 'Q', 'Q', 'Q', 'Q', 'Q', 'Q', 'Q', 'Q', 'Q', 'Q', 'Q', 'Q', 'Q', 'Q', 'Q', 'Q', 'Y', 'Y', 'Y', 'K', 'K', 'K', 'K', 'K', 'L', 'A', 'A', 'A', 'A', 'A', 'R', 'R']
3kexAB_2jitB_0_3kexA_0	3kexAB	2jitB	3kexA	[932, 934, 918, 948, 945, 935, 944, 949, 930, 931, 952, 917]	[970, 965, 967, 966, 971, 968, 973, 969, 972, 961]	[]	[]	[]	[]
3lmgAB_3pp0B_0_6jwlA_1	3lmgAB	3pp0B	6jwlA	[758, 717, 725, 733, 721, 757, 724, 722, 718, 791, 723, 792, 728, 735]	[710, 752, 720, 717, 750, 787, 783, 722, 753, 751, 709, 784, 721, 785, 725, 727, 714]	[]	[]	[]	[]
3ht2AC_5cusA_0_3qwqA_0	3ht2AC	5cusA	3qwqA	[381, 467, 379, 471, 436, 407, 405, 353, 406, 470, 438, 466, 464, 415, 354]	[409, 350, 355, 358, 357, 348, 344, 325, 468, 380, 407, 408, 467, 316, 349, 410]	[353, 354, 354, 381, 407, 407, 407, 407, 415, 415, 438, 464, 471, 471]	['P', 'W', 'W', 'Q', 'R', 'R', 'R', 'R', 'K', 'K', 'S', 'D', 'R', 'R']	[344, 344, 349, 349, 349, 355, 357, 408, 409, 467, 467, 467, 467, 468, 468, 468]	['D', 'D', 'P', 'P', 'P', 'D', 'F', 'Q', 'H', 'I', 'I', 'I', 'I', 'S', 'S', 'S']
3ny5AB_3ny5B_0_6ptsD_1	3ny5AB	3ny5B	6ptsD	[231, 228, 230, 207, 227, 198, 233, 205, 208, 232, 209, 225, 196, 234]	[417, 416, 415, 403, 400, 431, 412, 411, 413, 408, 399, 421, 420, 376, 377]	[]	[]	[]	[]
2fb8AB_3omvA_2_6q0kA_1	2fb8AB	3omvA	6q0kA	[409, 401, 342, 478, 454, 480, 408, 407, 402, 403, 370, 422, 369]	[511, 510, 508, 509, 588, 505, 506, 507, 477, 586, 516, 530, 562, 478, 565, 566, 569]	[]	[]	[478, 505, 506, 506, 506, 509, 509, 509, 516, 566, 569, 586, 586, 588, 588, 588]	['G', 'L', 'R', 'R', 'R', 'R', 'R', 'R', 'F', 'Y', 'A', 'E', 'E', 'L', 'L', 'L']
3mzwAB_6ogeA_0_1nqlA_0	3mzwAB	6ogeA	1nqlA	[418, 551, 421, 525, 420, 456, 523, 538, 426, 452, 527, 536, 395, 512, 539, 419, 526, 524, 398, 401, 417, 451]	[418, 405, 438, 436, 467, 411, 465, 410, 409, 441, 440, 462, 463, 461, 434, 349, 417, 412, 384, 468]	[401, 418, 421, 426, 452, 456, 456, 523, 523, 525, 525, 527, 536, 536, 551, 551]	['E', 'S', 'D', 'Q', 'W', 'R', 'R', 'P', 'P', 'P', 'P', 'Q', 'R', 'R', 'P', 'P']	[349, 349, 349, 409, 411, 417, 417, 417, 418, 418, 438, 440, 440, 440, 441, 441, 441, 441, 441, 461, 461, 462, 467, 467, 467, 467, 468, 468, 468]	['P', 'P', 'P', 'H', 'Q', 'V', 'V', 'V', 'S', 'S', 'I', 'S', 'S', 'S', 'G', 'G', 'G', 'G', 'G', 'G', 'G', 'Q', 'I', 'I', 'I', 'I', 'S', 'S', 'S']
1ivoBD_5cusA_0_1moxC_0	1ivoBD	5cusA	1moxC	[414, 381, 436, 322, 405, 353, 409, 407, 406, 354, 345, 379, 412]	[48, 44, 13, 49, 17, 50, 47, 45, 42, 46]	[322, 353, 354, 354, 381, 407, 407, 407, 407, 412, 412, 412]	['Q', 'P', 'W', 'W', 'Q', 'R', 'R', 'R', 'R', 'L', 'L', 'L']	[44, 50]	['E', 'A']
2wymDF_3pp0B_1_3gopA_1	2wymDF	3pp0B	3gopA	[953, 975, 943, 954, 949, 985, 986, 948, 990, 971, 979, 945, 988, 957, 950, 982, 944, 947, 978, 992]	[868, 936, 808, 932, 805, 802, 809, 674, 673, 806, 938, 869, 870, 810, 939]	[]	[]	[]	[]
2e0aAB_1shcA_0_1xd4A_1	2e0aAB	1shcA	1xd4A	[144, 47, 48, 130, 132, 131, 128, 127, 125, 145]	[480, 482, 481, 483, 478, 479]	[125, 127, 144]	['T', 'S', 'N']	[478, 478, 478, 482, 483]	['P', 'P', 'P', 'G', 'A']
1c1yAB_4nyiR_0_3ny5B_1	1c1yAB	4nyiR	3ny5B	[33, 35, 36, 37, 63, 64, 31]	[188, 183, 166, 168, 167, 150, 184, 153, 151, 161, 165]	[31, 31, 31, 33, 33, 33, 36, 37, 64]	['E', 'E', 'E', 'D', 'D', 'D', 'I', 'E', 'Y']	[]	[]
2ywbCD_1milA_2_5cdwB_0	2ywbCD	1milA	5cdwB	[37, 36, 35, 17, 53, 16, 46, 50, 55, 90, 48, 57, 89, 26, 49, 15]	[14, 13, 15, 37, 34, 16, 38, 39, 55, 72, 57, 69, 68, 19, 49, 53, 52, 71, 70]	[15, 53, 90]	['S', 'H', 'A']	[14, 53]	['P', 'V']
2g37AB_4dstA_1_6q0kA_2	2g37AB	4dstA	6q0kA	[66, 37, 38, 64, 67, 40, 71, 39, 54, 36, 70, 41]	[673, 690, 691, 694, 674, 675, 678, 672, 683, 679, 687, 682, 681, 685, 695, 677]	[36, 36, 37, 38, 38, 39, 41, 54, 64, 64, 64, 66, 67, 67, 70, 71, 71]	['I', 'I', 'E', 'D', 'D', 'S', 'R', 'D', 'Y', 'Y', 'Y', 'A', 'M', 'M', 'Q', 'Y', 'Y']	[674, 677, 678, 679, 682, 682, 685, 690, 694, 695, 695, 695]	['L', 'D', 'L', 'S', 'R', 'R', 'C', 'K', 'A', 'E', 'E', 'E']
3ltfAB_5wb8D_2_1nqlB_0	3ltfAB	5wb8D	1nqlB	[323, 103, 418, 415, 349, 69, 417, 101, 384, 348, 408, 409, 441, 465, 346, 325, 357, 102, 382, 438, 99]	[10, 25, 50, 47, 45, 26, 44, 43, 48, 41, 13, 38]	[99, 101, 103, 103, 103, 323, 323, 346, 349, 349, 349, 357, 408, 409, 417, 417, 417, 418, 418, 438, 441, 441, 441, 441, 441]	['S', 'Y', 'A', 'A', 'A', 'D', 'D', 'H', 'P', 'P', 'P', 'F', 'Q', 'H', 'V', 'V', 'V', 'S', 'S', 'I', 'G', 'G', 'G', 'G', 'G']	[10, 13, 41, 45, 45]	['H', 'Y', 'R', 'R', 'R']
3kexAB_3kexA_0_4i1zA_0	3kexAB	3kexA	4i1zA	[973, 967, 970, 971, 965, 964, 972, 966, 968, 974, 963, 975, 962]	[945, 948, 949, 918, 930, 934, 932, 931, 912, 944, 909, 916, 917, 905, 933]	[]	[]	[]	[]
3m8aIL_4leoC_2_3n85A_2	3m8aIL	4leoC	3n85A	[54, 76, 113, 178, 55, 116, 56, 59, 52, 82, 51, 165, 81, 75]	[481, 451, 395, 398, 477, 430, 487, 485, 484, 450, 483, 396]	[54, 55, 56, 56, 75, 82, 113, 116, 116, 165, 165, 178]	['D', 'L', 'S', 'S', 'F', 'N', 'R', 'R', 'R', 'P', 'P', 'P']	[396, 430, 481, 484, 485, 485]	['S', 'W', 'E', 'G', 'E', 'E']
1y0hAB_1shcA_1_1fhsA_0	1y0hAB	1shcA	1fhsA	[123, 139, 40, 51, 125, 141, 50, 48, 53, 134, 44, 144, 52]	[70, 62, 91, 71, 73, 61, 83, 60, 87, 68, 90]	[52, 123, 125, 144]	['Y', 'T', 'T', 'N']	[61, 91]	['R', 'R']
2wzjBC_6uanB_0_3w8qA_0	2wzjBC	6uanB	3w8qA	[498, 468, 490, 596, 491, 462, 494, 597, 492, 489, 576, 624, 501, 497, 495]	[306, 307, 269, 305, 267, 273, 156, 309, 312, 274, 270, 311, 308]	[462, 462, 462, 468, 468, 468, 490, 492, 494, 497, 501, 576, 596, 596, 596, 596, 596, 597, 597, 597, 597, 597]	['R', 'R', 'R', 'F', 'F', 'F', 'P', 'P', 'Q', 'A', 'E', 'D', 'G', 'G', 'G', 'G', 'G', 'L', 'L', 'L', 'L', 'L']	[306, 308, 312]	['P', 'M', 'E']
1ivoBD_1yy9A_0_5wb7E_1	1ivoBD	1yy9A	5wb7E	[355, 353, 415, 417, 325, 384, 348, 411, 408, 438, 350, 409, 465, 346, 357, 412, 382, 358]	[40, 15, 46, 44, 42, 43, 45, 47, 48, 10, 13, 37]	[346, 353, 355, 357, 408, 409, 411, 417, 417, 417, 438]	['H', 'R', 'D', 'F', 'Q', 'H', 'Q', 'V', 'V', 'V', 'I']	[10, 10, 37, 40, 40, 40, 48]	['M', 'M', 'T', 'R', 'R', 'R', 'V']
1ivoBD_1yy9A_2_1p9jA_1	1ivoBD	1yy9A	1p9jA	[11, 13, 30, 17, 15, 8, 16, 18, 26, 29, 19, 285, 12]	[41, 42, 48, 39, 44, 50, 35, 34, 37, 40]	[8, 13, 15, 18, 285]	['Q', 'K', 'T', 'G', 'R']	[42]	['E']
2w2vAB_4dstA_0_6zioA_1	2w2vAB	4dstA	6zioA	[38, 26, 27, 39, 29, 40, 25, 41, 31, 24, 21]	[26, 38, 32, 42, 25, 27, 24, 40, 21, 41, 29, 30, 52]	[21, 21, 24, 25, 25, 26, 26, 26, 27, 27, 29, 31, 31, 38, 38, 39, 41]	['I', 'I', 'I', 'Q', 'Q', 'N', 'N', 'N', 'H', 'H', 'V', 'E', 'E', 'D', 'D', 'S', 'R']	[21, 24, 24, 29, 30, 32, 38, 40, 40, 41, 41, 52]	['I', 'I', 'I', 'V', 'D', 'Y', 'D', 'Y', 'Y', 'R', 'R', 'L']
3ltfAB_5wb8D_0_1p9jA_2	3ltfAB	5wb8D	1p9jA	[346, 18, 15, 323, 325, 348, 357, 125, 358, 409, 19, 17]	[42, 40, 15, 45, 39, 11, 28, 13, 14, 43, 41, 17, 46, 38]	[15, 18, 125, 125, 125, 323, 323, 346, 357, 409]	['T', 'G', 'R', 'R', 'R', 'D', 'D', 'H', 'F', 'H']	[11, 15, 17, 38, 42, 43]	['S', 'Y', 'L', 'G', 'E', 'R']
1m6bAB_3n85A_0_5cusB_0	1m6bAB	3n85A	5cusB	[223, 188, 231, 176, 207, 175, 197, 187, 196, 209, 121, 208, 206, 122, 178, 179, 212]	[173, 180, 181, 172, 118, 119, 143, 187, 188, 189, 202, 186, 145, 170, 146, 185, 217, 225]	[121, 121, 121, 175, 175, 175, 176, 178, 178, 179, 179, 197, 208, 208, 209]	['R', 'R', 'R', 'P', 'P', 'P', 'M', 'K', 'K', 'G', 'G', 'V', 'P', 'P', 'L']	[119, 181, 181, 185, 188, 202, 202, 217, 217]	['Q', 'E', 'E', 'T', 'K', 'P', 'P', 'S', 'S']
1q2vBD_5vykC_0_6xguB_0	1q2vBD	5vykC	6xguB	[45, 127, 101, 108, 133, 107, 123, 109, 104, 98, 56, 126, 105, 110, 131, 132, 130, 49, 113]	[94, 133, 185, 187, 181, 188, 170, 132, 92, 169, 113, 131, 134, 135, 153, 79, 171]	[]	[]	[133, 153, 171, 171, 188, 188]	['H', 'D', 'K', 'K', 'S', 'S']
1ofzAB_5cusB_2_1xdvA_0	1ofzAB	5cusB	1xdvA	[354, 406, 322, 353, 316, 355, 352, 405, 317, 350, 345, 346]	[402, 394, 395, 401, 397, 446, 404, 398, 447, 444, 529, 449, 392]	[316, 317, 322, 350, 353, 354, 354, 355]	['G', 'S', 'Q', 'N', 'P', 'W', 'W', 'H']	[392, 398, 398, 401, 404, 446, 447]	['S', 'R', 'R', 'S', 'A', 'M', 'E']
3gt8BC_3kexA_2_3gopA_0	3gt8BC	3kexA	3gopA	[719, 825, 717, 773, 718, 828, 826, 772, 824, 716, 827]	[978, 991, 992, 994, 974, 993, 714, 975, 712, 985]	[]	[]	[]	[]
1dhfAB_4xwxA_0_4p9zA_0	1dhfAB	4xwxA	4p9zA	[121, 189, 39, 122, 185, 40, 53, 138, 51, 52, 54, 184, 183, 123, 55, 186, 44]	[123, 122, 145, 142, 147, 135, 125, 138, 121, 141, 134]	[52, 55, 122, 123, 184, 184]	['Y', 'R', 'I', 'T', 'E', 'E']	[142]	['R']
2l35AB_4leoC_2_2ks1B_1	2l35AB	4leoC	2ks1B	[355, 320, 41, 327, 331, 319, 328, 321, 325, 279, 90, 335, 357, 352, 311, 14, 312, 284, 313]	[139, 141, 142, 145, 146, 171, 143, 150, 175, 170, 167, 164]	[41, 41, 41, 90, 279, 279, 311, 311, 312, 313, 313, 313, 320, 320, 321, 355]	['M', 'M', 'M', 'Q', 'Q', 'Q', 'A', 'A', 'C', 'E', 'E', 'E', 'R', 'R', 'F', 'H']	[]	[]
3bh7AB_4dstA_1_6zioA_1	3bh7AB	4dstA	6zioA	[30, 121, 147, 32, 85, 122, 123, 117, 120, 28, 124, 119, 34, 31]	[149, 127, 150, 141, 143, 153, 142, 157, 131, 154, 135, 130, 161, 48, 45, 47, 46]	[28, 28, 30, 31, 31, 34, 34, 34, 34, 34, 117, 117, 117, 117, 117, 119, 119, 120, 121, 122, 123, 123, 147, 147, 147]	['F', 'F', 'D', 'E', 'E', 'P', 'P', 'P', 'P', 'P', 'K', 'K', 'K', 'K', 'K', 'D', 'D', 'L', 'P', 'S', 'R', 'R', 'K', 'K', 'K']	[45, 45, 48, 48, 130, 130, 131, 131, 135, 135, 141, 143, 153, 154, 154]	['V', 'V', 'G', 'G', 'A', 'A', 'H', 'H', 'K', 'K', 'F', 'E', 'E', 'D', 'D']
2fs5AB_3qwqA_2_1xd4A_0	2fs5AB	3qwqA	1xd4A	[202, 188, 165, 154, 139, 156, 193, 155, 191, 157, 189, 190, 137, 149, 192, 172, 140, 159, 138, 136, 141]	[750, 751, 708, 742, 741, 752, 738, 743, 705, 734, 716]	[136, 141, 141, 141, 154, 155, 157, 165, 189, 193]	['E', 'R', 'R', 'R', 'M', 'D', 'Q', 'K', 'I', 'Q']	[716, 734, 741]	['E', 'T', 'K']
2agwAD_1shcA_0_3qwqA_2	2agwAD	1shcA	3qwqA	[108, 63, 64, 116, 112, 115, 89, 107, 111, 117]	[544, 543, 484, 514, 504, 485, 503, 518, 519]	[63, 117]	['L', 'F']	[484, 484, 485, 503, 503, 504, 543, 543]	['A', 'A', 'L', 'R', 'R', 'N', 'M', 'M']
1m6bAB_6ogeA_1_5cusA_0	1m6bAB	6ogeA	5cusA	[228, 229, 201, 144, 230, 200, 253, 143, 209, 100, 198, 234, 197, 231, 210, 245]	[174, 172, 186, 217, 170, 146, 185, 143, 187, 181, 169, 82, 119, 145, 180, 225]	[100, 100, 143, 143, 143, 197, 197, 197, 198, 200, 200, 201, 201, 230, 230, 231]	['R', 'R', 'R', 'R', 'R', 'P', 'P', 'P', 'M', 'K', 'K', 'G', 'G', 'P', 'P', 'L']	[82, 119, 174, 174, 181, 181, 185, 217, 217]	['N', 'Q', 'R', 'R', 'E', 'E', 'T', 'S', 'S']
1vf5PQ_2l9uA_1_2ks1A_0	1vf5PQ	2l9uA	2ks1A	[662, 655, 658, 665, 652, 644, 651, 666, 648, 669, 654, 670, 659]	[58, 65, 62, 54, 76, 55, 69, 51, 61, 57]	[]	[]	[54, 55, 57, 61, 62]	['I', 'I', 'A', 'I', 'L']
3hh1AD_4nyiS_2_7aeiA_0	3hh1AD	4nyiS	7aeiA	[731, 719, 742, 730, 735, 734, 720, 738, 722, 716]	[887, 871, 921, 889, 925, 928, 886, 922, 872, 870, 873, 888]	[]	[]	[]	[]
1ivoBD_1nqlA_1_1p9jA_0	1ivoBD	1nqlA	1p9jA	[468, 349, 384, 348, 357, 408, 350, 409, 358, 356, 346, 325, 323, 355, 441, 440]	[49, 45, 46, 15, 17, 40, 41, 11, 42, 53, 14, 43]	[323, 323, 346, 349, 349, 349, 355, 356, 357, 408, 409, 440, 440, 440, 441, 441, 441, 441, 441, 468, 468, 468]	['D', 'D', 'H', 'P', 'P', 'P', 'D', 'S', 'F', 'Q', 'H', 'S', 'S', 'S', 'G', 'G', 'G', 'G', 'G', 'S', 'S', 'S']	[11, 15, 17, 42, 43]	['S', 'Y', 'L', 'E', 'R']
3f1rAB_3w8qA_2_6xguB_0	3f1rAB	3w8qA	6xguB	[113, 117, 116, 109, 110, 112]	[117, 75, 74, 120, 119, 122]	[]	[]	[74, 119, 119, 122, 122]	['N', 'A', 'A', 'I', 'I']
1zaeAB_1shcA_1_1nqlA_2	1zaeAB	1shcA	1nqlA	[71, 38, 68, 207, 69, 158]	[313, 312, 314, 411, 410, 319, 357, 318, 405, 342]	[68, 69, 158, 158]	['A', 'L', 'P', 'P']	[312, 357, 411]	['V', 'F', 'Q']
2wzjBC_6uanB_0_7m0xB_1	2wzjBC	6uanB	7m0xB	[654, 468, 626, 656, 632, 491, 653, 485, 492, 597, 625, 655, 469, 633, 624, 575, 627, 467]	[223, 222, 307, 236, 235, 103, 315, 267, 102, 100, 218, 312, 101, 221, 311, 314, 308, 309, 318]	[467, 468, 468, 468, 469, 469, 469, 469, 469, 469, 469, 469, 469, 469, 469, 485, 485, 485, 485, 492, 575, 597, 597, 597, 597, 597, 626, 632, 633, 633, 653, 653]	['S', 'F', 'F', 'F', 'G', 'G', 'G', 'G', 'G', 'G', 'G', 'G', 'G', 'G', 'G', 'L', 'L', 'L', 'L', 'P', 'R', 'L', 'L', 'L', 'L', 'L', 'R', 'P', 'Y', 'Y', 'Q', 'Q']	[100, 103, 103, 103, 218, 235, 308, 312]	['H', 'I', 'I', 'I', 'S', 'L', 'M', 'E']
3bceAC_7aeiA_1_2l1cA_1	3bceAC	7aeiA	2l1cA	[917, 931, 919, 886, 922, 924, 918, 921, 916, 935, 934, 915, 944, 878]	[207, 202, 66, 67, 71, 69, 205, 204, 206, 74, 70]	[]	[]	[67, 69, 202, 204]	['R', 'L', 'F', 'Q']
3skvAB_1xd4B_1_3qwqA_0	3skvAB	1xd4B	3qwqA	[998, 774, 999, 834, 993, 1008, 1030, 775, 989, 772, 1011, 997, 1000, 1015, 1012, 843, 995]	[349, 409, 418, 384, 385, 386, 325, 467, 411, 468, 440, 441, 323, 406, 407, 465, 438]	[772]	['E']	[323, 323, 349, 349, 349, 406, 409, 411, 418, 418, 438, 440, 440, 440, 441, 441, 441, 441, 441, 467, 467, 467, 467, 468, 468, 468]	['D', 'D', 'P', 'P', 'P', 'T', 'H', 'Q', 'S', 'S', 'I', 'S', 'S', 'S', 'G', 'G', 'G', 'G', 'G', 'I', 'I', 'I', 'I', 'S', 'S', 'S']
2xynAB_6q0kA_0_3omvA_0	2xynAB	6q0kA	3omvA	[668, 673, 660, 663, 667, 671, 659, 661]	[560, 556, 550, 569, 565]	[663, 663, 667, 671, 671, 671]	['D', 'D', 'F', 'R', 'R', 'R']	[]	[]
3k32CD_6bofA_0_4dstA_0	3k32CD	6bofA	4dstA	[150, 148, 29, 157, 144, 143, 154, 118, 149, 27, 142, 48, 145, 26, 45, 153, 151, 147]	[145, 144, 142, 143, 47, 157, 150, 149, 154, 161, 45, 118, 151, 48, 141, 127, 153, 131]	[26, 26, 26, 27, 27, 29, 48, 118, 143, 143, 144, 145, 147, 147, 147, 149, 149, 150, 151, 154]	['N', 'N', 'N', 'H', 'H', 'V', 'G', 'C', 'E', 'E', 'T', 'S', 'K', 'K', 'K', 'R', 'R', 'Q', 'R', 'D']	[48, 118, 127, 143, 143, 144, 145, 149, 149, 150, 151, 154, 161]	['G', 'C', 'T', 'E', 'E', 'T', 'S', 'R', 'R', 'Q', 'R', 'D', 'R']
3a60AB_3w8qA_1_1s9iA_2	3a60AB	3w8qA	1s9iA	[232, 229, 238, 233, 231, 230, 347, 239]	[221, 220, 223, 114, 241, 111, 243, 327, 326, 238, 240, 218]	[229, 231, 347]	['Y', 'S', 'A']	[111, 114, 114, 114, 223, 238, 243, 243, 327]	['I', 'Q', 'Q', 'Q', 'M', 'R', 'H', 'H', 'N']
3ltfAB_5wb8A_1_1ivoC_0	3ltfAB	5wb8A	1ivoC	[355, 440, 415, 417, 101, 17, 384, 357, 15, 18, 418, 348, 408, 438, 350, 441, 411, 356, 346, 325, 349, 382, 409, 358, 412]	[41, 51, 47, 45, 26, 38, 44, 9, 40, 43, 15, 48, 11, 12, 10, 16, 13, 39]	[15, 18, 101, 346, 349, 349, 349, 355, 356, 357, 408, 409, 411, 417, 417, 417, 418, 418, 438, 440, 440, 440, 441, 441, 441, 441, 441]	['T', 'G', 'Y', 'H', 'P', 'P', 'P', 'D', 'S', 'F', 'Q', 'H', 'Q', 'V', 'V', 'V', 'S', 'S', 'I', 'S', 'S', 'S', 'G', 'G', 'G', 'G', 'G']	[9, 10, 13, 15, 40, 41, 45, 45]	['S', 'H', 'Y', 'L', 'E', 'R', 'R', 'R']
1ivoBD_4uipA_2_2kv4A_1	1ivoBD	4uipA	2kv4A	[355, 356, 346, 409, 353, 325, 348, 349, 357, 358, 350]	[41, 13, 44, 15, 40, 43, 14, 45, 29]	[346, 349, 349, 349, 353, 355, 356, 357, 409]	['H', 'P', 'P', 'P', 'R', 'D', 'S', 'F', 'H']	[13, 15, 40, 41, 45, 45]	['Y', 'L', 'E', 'R', 'R', 'R']
3ltfAC_6ogeA_2_3njpA_1	3ltfAC	6ogeA	3njpA	[276, 316, 641, 333, 332, 334, 314, 313, 310, 307, 312, 643, 308, 335, 605, 278, 279, 106, 604, 81, 105, 57]	[265, 253, 602, 304, 303, 252, 251, 280, 246, 279, 294, 292, 576, 285, 264, 244, 302, 283, 249, 284, 582, 248, 262, 263, 584]	[57, 81, 105, 276, 278, 279, 307, 308, 308, 310, 310, 310, 310, 310, 310, 312, 313, 313, 313, 313, 314, 335]	['Q', 'Q', 'T', 'T', 'T', 'F', 'D', 'V', 'V', 'S', 'S', 'S', 'S', 'S', 'S', 'T', 'L', 'L', 'L', 'L', 'V', 'S']	[246, 248, 249, 249, 249, 249, 251, 252, 252, 252, 253, 253, 262, 262, 265, 265, 265, 265, 265, 265, 265, 279, 279, 280, 283, 284, 285, 294, 294, 302, 302, 302, 302, 576, 576, 582, 584]	['Y', 'P', 'T', 'T', 'T', 'T', 'Y', 'Q', 'Q', 'Q', 'M', 'M', 'S', 'S', 'A', 'A', 'A', 'A', 'A', 'A', 'A', 'D', 'D', 'H', 'C', 'V', 'R', 'M', 'M', 'C', 'C', 'C', 'C', 'M', 'M', 'L', 'W']
3khnAB_1fhsA_0_5cusA_0	3khnAB	1fhsA	5cusA	[37, 50, 16, 35, 56, 57, 40, 92, 20, 52, 58, 91, 60, 17, 53, 70, 45, 43, 55, 90]	[72, 36, 49, 48, 45, 10, 47, 50, 53, 52, 57, 54, 11, 69, 74, 51, 13, 55, 43, 92, 67, 71]	[91, 92]	['R', 'N']	[48, 49, 49, 50, 50, 54, 55, 71, 72, 72, 72, 92]	['L', 'T', 'T', 'G', 'G', 'D', 'L', 'A', 'M', 'M', 'M', 'Y']
1ivoBD_1yy9A_1_1nqlB_0	1ivoBD	1yy9A	1nqlB	[418, 415, 417, 384, 409, 357, 348, 408, 440, 438, 441, 346, 355, 349, 382, 325, 412]	[50, 47, 45, 44, 38, 5, 4, 43, 3, 13, 16, 15, 48]	[346, 349, 349, 349, 355, 357, 408, 409, 417, 417, 417, 418, 418, 438, 440, 440, 440, 441, 441, 441, 441, 441]	['H', 'P', 'P', 'P', 'D', 'F', 'Q', 'H', 'V', 'V', 'V', 'S', 'S', 'I', 'S', 'S', 'S', 'G', 'G', 'G', 'G', 'G']	[3, 4, 13, 15, 45, 45]	['D', 'S', 'Y', 'L', 'R', 'R']
2wsuAB_2l1cA_1_3ksyA_1	2wsuAB	2l1cA	3ksyA	[75, 72, 73, 98, 76, 96, 87, 104, 97, 79, 102, 109, 101, 107, 100, 70]	[1032, 1034, 773, 1033, 843, 1031, 1030, 1025, 1015, 1016, 1027, 1012, 1028, 775, 1000, 772, 1008, 774, 841]	[76, 96, 104]	['Q', 'T', 'R']	[772, 773]	['E', 'T']
2jivAB_3pp0B_0_2jitB_1	2jivAB	3pp0B	2jitB	[744, 711, 781, 860, 1005, 802, 803, 973, 827, 801, 780, 831, 799, 857, 858, 855, 800, 1009, 974, 977, 828, 1008, 1006, 746, 854]	[993, 849, 994, 703, 1018, 735, 736, 1016, 701, 733, 776, 705, 737, 699, 998, 1017, 1002]	[]	[]	[]	[]
3k9lAC_6epmR_0_2n42A_0	3k9lAC	6epmR	2n42A	[30, 28, 50, 45, 153, 149, 48, 27, 148, 29]	[148, 28, 26, 27, 50, 22, 147, 43, 45, 44, 150, 153]	[27, 27, 28, 28, 29, 30, 48, 50, 50, 50, 50, 149, 149]	['H', 'H', 'F', 'F', 'V', 'D', 'G', 'T', 'T', 'T', 'T', 'R', 'R']	[22, 22, 26, 44, 44, 50, 50, 50, 147, 148]	['Q', 'Q', 'N', 'V', 'V', 'T', 'T', 'T', 'K', 'T']
2e74BC_2n2aB_1_2m0bB_0	2e74BC	2n2aB	2m0bB	[120, 139, 137, 124, 132, 131, 128, 116, 143, 117, 113, 135]	[664, 644, 640, 650, 653, 654, 668, 657, 646, 645, 661, 660]	[]	[]	[]	[]
1hvvAB_2m20A_1_2jwaA_2	1hvvAB	2m20A	2jwaA	[29, 35, 11, 7, 37, 33, 10, 25, 18, 26, 14, 21]	[64, 82, 83, 46, 75, 48, 56, 67, 71, 52, 47, 60]	[10, 10, 11, 11, 25, 25, 33, 33, 33, 35]	['V', 'V', 'G', 'G', 'L', 'L', 'V', 'V', 'V', 'K']	[47, 52, 56, 60, 60, 75, 75, 83, 83]	['R', 'T', 'S', 'G', 'G', 'I', 'I', 'R', 'R']
2hsjAD_6scmA_1_1fhsA_0	2hsjAD	6scmA	1fhsA	[620, 617, 618, 619, 622, 621, 601, 599]	[70, 60, 68, 71, 73, 75, 74]	[]	[]	[]	[]
3ltfAB_5wb8A_2_1jl9B_0	3ltfAB	5wb8A	1jl9B	[355, 69, 101, 417, 17, 384, 19, 409, 18, 348, 438, 22, 350, 356, 357, 349, 325, 16, 45, 20, 440]	[41, 28, 27, 47, 38, 44, 49, 43, 15, 10, 13, 16, 45, 26, 25, 7]	[18, 22, 101, 349, 349, 349, 355, 356, 357, 409, 417, 417, 417, 438, 440, 440, 440]	['G', 'D', 'Y', 'P', 'P', 'P', 'D', 'S', 'F', 'H', 'V', 'V', 'V', 'I', 'S', 'S', 'S']	[10, 13, 15, 27, 41, 45, 45, 49]	['H', 'Y', 'L', 'D', 'R', 'R', 'R', 'W']
1m6bAB_5wb8A_0_5cusB_0	1m6bAB	5wb8A	5cusB	[201, 202, 200, 171, 190, 169, 172, 225, 115, 217, 173, 203, 185, 216, 141, 206, 189]	[186, 143, 172, 217, 189, 146, 119, 173, 174, 200, 169, 170, 185, 218, 216, 206, 187, 188]	[115, 141, 141, 141, 171, 171, 185, 189, 200, 200, 201, 201, 203, 203, 216, 225]	['N', 'R', 'R', 'R', 'P', 'P', 'K', 'I', 'R', 'R', 'G', 'G', 'S', 'S', 'C', 'L']	[119, 174, 174, 185, 188, 200, 200, 200, 200, 200, 206, 217, 217]	['Q', 'R', 'R', 'T', 'K', 'F', 'F', 'F', 'F', 'F', 'Q', 'S', 'S']
2erxAB_4dstA_2_6zioA_0	2erxAB	4dstA	6zioA	[43, 24, 36, 41, 39, 3, 37, 54, 40, 52, 67, 38, 25]	[63, 36, 52, 67, 66, 65, 71, 39, 38, 41, 43, 42, 64, 37, 40, 32]	[3, 3, 3, 24, 25, 25, 36, 36, 37, 38, 38, 39, 41, 52, 54, 67, 67]	['E', 'E', 'E', 'I', 'Q', 'Q', 'I', 'I', 'E', 'D', 'D', 'S', 'R', 'L', 'D', 'M', 'M']	[32, 38, 40, 40, 41, 41, 43, 43, 52, 63, 63, 63, 63, 63, 64, 64, 64, 64, 65, 65, 65, 65, 66, 66, 66, 67, 71]	['Y', 'D', 'Y', 'Y', 'R', 'R', 'Q', 'Q', 'L', 'E', 'E', 'E', 'E', 'E', 'Y', 'Y', 'Y', 'Y', 'S', 'S', 'S', 'S', 'A', 'A', 'A', 'M', 'Y']
2efcCD_4uipA_2_1xdvA_2	2efcCD	4uipA	1xdvA	[409, 353, 411, 443, 412, 325, 350, 326, 464, 461, 463, 440, 348, 465, 408, 357]	[636, 712, 961, 646, 716, 637, 709, 708, 956, 946, 639, 958, 634]	[326, 353, 357, 408, 409, 411, 440, 440, 440, 443, 443, 461, 461]	['S', 'R', 'F', 'Q', 'H', 'Q', 'S', 'S', 'S', 'K', 'K', 'G', 'G']	[637, 712, 716, 961]	['P', 'Q', 'E', 'R']
3ltfAC_3n85A_0_5wb8A_1	3ltfAC	3n85A	5wb8A	[286, 294, 83, 84, 313, 293, 292, 255, 296, 270, 290, 59, 36, 253, 35, 284, 288]	[253, 252, 248, 249, 294, 292, 229, 244, 296, 246, 251, 121, 297]	[35, 36, 36, 59, 83, 255, 255, 255, 255, 270, 270, 284, 284, 286, 286, 288, 288, 288, 288, 288, 288, 290, 292, 293, 296, 313]	['Q', 'G', 'G', 'Q', 'T', 'D', 'D', 'D', 'D', 'G', 'G', 'T', 'T', 'V', 'V', 'S', 'S', 'S', 'S', 'S', 'S', 'T', 'V', 'C', 'H', 'S']	[121, 121, 246, 248, 249, 249, 249, 249, 251, 252, 252, 252, 253, 253, 294, 294, 296, 297]	['H', 'H', 'Y', 'P', 'T', 'T', 'T', 'T', 'Y', 'Q', 'Q', 'Q', 'M', 'M', 'M', 'M', 'E', 'D']
3gt8BC_3pp0B_0_6p8qC_0	3gt8BC	3pp0B	6p8qC	[746, 1005, 999, 744, 786, 1000, 803, 1002, 1009, 739, 1001, 711, 748, 799, 1006, 745, 713, 741]	[795, 738, 735, 998, 1001, 736, 737, 739, 997, 996, 993, 992, 1002]	[]	[]	[]	[]
3k9lAC_6cc9B_1_6zioA_0	3k9lAC	6cc9B	6zioA	[151, 43, 153, 50, 45, 26, 152, 150, 48, 44, 149, 28, 27]	[26, 48, 149, 45, 50, 153, 150, 27, 43, 44, 148]	[26, 26, 26, 27, 27, 28, 28, 44, 44, 48, 50, 50, 50, 50, 149, 149, 150, 151]	['N', 'N', 'N', 'H', 'H', 'F', 'F', 'V', 'V', 'G', 'T', 'T', 'T', 'T', 'R', 'R', 'Q', 'R']	[43, 43, 44, 45, 45, 48, 48, 50, 50, 148, 148, 153]	['Q', 'Q', 'V', 'V', 'V', 'G', 'G', 'T', 'T', 'T', 'T', 'E']
1ivoBD_6ogeA_1_5wb7E_1	1ivoBD	6ogeA	5wb7E	[35, 354, 42, 411, 34, 37, 467, 494, 441, 45, 438, 36, 33, 437, 377]	[45, 47, 42, 48, 46, 37, 43]	[34, 34, 36, 37, 42, 45, 45, 377, 494]	['R', 'R', 'P', 'A', 'H', 'M', 'M', 'L', 'L']	[37, 48]	['T', 'V']
1ivoAB_5wb8A_0_6ogeA_0	1ivoAB	5wb8A	6ogeA	[239, 280, 244, 238, 282, 194, 8, 196, 246, 250, 253, 251, 286, 263, 38, 252, 288, 283, 289, 87, 62, 279, 264, 296, 285, 39, 284, 86, 255]	[267, 307, 319, 266, 316, 317, 274, 279, 223, 277, 238, 312, 313, 351, 315, 435, 280, 314, 276, 348, 281, 275, 333, 334, 278]	[8, 38, 38, 39, 39, 39, 87, 196, 239, 239, 239, 246, 250, 250, 250, 251, 252, 252, 252, 253, 253, 279, 279, 280, 282, 282, 283, 284, 285, 288, 289, 296]	['Q', 'L', 'L', 'G', 'G', 'G', 'M', 'S', 'T', 'T', 'T', 'Y', 'T', 'T', 'T', 'Y', 'Q', 'Q', 'Q', 'M', 'M', 'D', 'D', 'H', 'S', 'S', 'C', 'V', 'R', 'G', 'A', 'E']	[238, 276, 277, 277, 277, 277, 278, 279, 280, 280, 281, 307, 312, 313, 313, 313, 313, 314, 315, 317, 319, 319, 351, 351]	['E', 'T', 'D', 'D', 'D', 'D', 'T', 'F', 'E', 'E', 'S', 'D', 'T', 'L', 'L', 'L', 'L', 'V', 'C', 'L', 'N', 'N', 'R', 'R']
3f6wCD_4p9zA_0_4leoC_2	3f6wCD	4p9zA	4leoC	[75, 143, 108, 142, 105, 104, 71, 107, 121, 55, 106, 56, 67]	[472, 490, 475, 486, 483, 482, 481, 480, 448, 471, 487, 476, 54, 489]	[105, 142, 143]	['V', 'R', 'N']	[54, 448, 471, 471, 472, 476, 482, 482, 486, 489]	['D', 'S', 'R', 'R', 'R', 'A', 'D', 'D', 'S', 'G']
2flhCD_3pp0B_0_5wb8D_2	2flhCD	3pp0B	5wb8D	[971, 978, 953, 975, 984, 950, 988, 989, 957, 990, 949, 985]	[474, 467, 441, 443, 468, 22, 418, 18, 19, 412, 16, 17, 417]	[]	[]	[18, 22, 417, 417, 417, 418, 418, 441, 441, 441, 441, 441, 443, 443, 467, 467, 467, 467, 468, 468, 468]	['G', 'D', 'V', 'V', 'V', 'S', 'S', 'G', 'G', 'G', 'G', 'G', 'K', 'K', 'I', 'I', 'I', 'I', 'S', 'S', 'S']
1r1pAB_2h46E_1_1milA_0	1r1pAB	2h46E	1milA	[93, 89, 94, 112, 95, 113, 92, 111, 64, 116, 91]	[41, 2, 3, 58, 39, 56, 57, 72, 1, 63, 73, 61, 40, 4]	[92, 95, 95, 112, 116, 116]	['P', 'F', 'F', 'R', 'G', 'G']	[3, 61]	['Q', 'G']
3mcwAB_6xguB_0_2zoqA_1	3mcwAB	6xguB	2zoqA	[119, 123, 110, 115, 74, 100, 56, 120, 75, 76, 117, 122, 116, 111, 124, 121, 112]	[363, 350, 349, 345, 344, 367, 362, 347, 351, 348, 352, 366, 370, 359, 94, 90, 355]	[74, 76, 111, 115, 115, 116, 116, 119, 119, 122, 122, 124, 124]	['N', 'M', 'R', 'N', 'N', 'T', 'T', 'A', 'A', 'I', 'I', 'E', 'E']	[94, 345, 359, 359, 359, 362, 362, 366, 367]	['R', 'P', 'R', 'R', 'R', 'E', 'E', 'Q', 'E']
1x7oAB_5cdwB_0_3kexA_2	1x7oAB	5cdwB	3kexA	[55, 56, 20, 57, 52, 69, 59, 54, 51, 19, 53, 68]	[718, 713, 711, 754, 716, 684, 685, 686, 683, 715, 689, 712, 756]	[53]	['V']	[]	[]
1w9aAB_4xwxA_0_2h46E_0	1w9aAB	4xwxA	2h46E	[51, 125, 185, 37, 48, 132, 50, 116, 140, 189, 142, 138, 192, 186, 39, 44, 139, 172, 40, -1, 141]	[58, 118, 56, 55, 95, 145, 144, 142, 57, 120, 60, 61, 123, 121, 143]	[125, 140, 142]	['T', 'Q', 'I']	[61, 61, 95, 95, 142, 143]	['F', 'F', 'F', 'F', 'R', 'N']
3khnAB_3n85A_0_5cusB_0	3khnAB	3n85A	5cusB	[448, 17, 425, 566, 451, 450, 15, 18, 447, 424, 529, 475, 543]	[48, 104, 105, 355, 45, 47, 72, 356, 354]	[15, 17, 424, 448, 448, 529, 529, 543, 566]	['A', 'P', 'Q', 'H', 'H', 'P', 'P', 'P', 'A']	[48, 72, 72, 72, 104, 354, 354, 355]	['L', 'M', 'M', 'M', 'Y', 'W', 'W', 'H']
3bh7AB_4xwxA_0_3qwqA_0	3bh7AB	4xwxA	3qwqA	[117, 111, 55, 61, 116, 137, 173, 114, 110, 90, 120, 118, 140, 89, 119, 172, 115, 112, 63, 107, 174, 113, 88, 91]	[422, 369, 495, 365, 366, 389, 423, 447, 479, 391, 510, 494, 480, 497, 388, 392, 394, 390, 395, 364, 420, 478, 368]	[55, 63, 110, 117, 118, 140]	['R', 'L', 'L', 'F', 'A', 'Q']	[364, 365, 366, 366, 366, 369, 389, 391, 392, 395, 395, 420, 422, 422, 422, 423, 423, 478, 479, 479, 495, 495, 497, 510]	['D', 'P', 'Q', 'Q', 'Q', 'D', 'N', 'T', 'D', 'A', 'A', 'N', 'T', 'T', 'T', 'S', 'S', 'T', 'G', 'G', 'E', 'E', 'R', 'E']
3ikaAB_6jwlA_2_3pp0B_0	3ikaAB	6jwlA	3pp0B	[706, 704, 780, 760, 698, 708, 767, 701, 703, 710, 786, 764, 753, 782, 781, 783, 700, 702, 697, 699, 756, 752, 763, 784, 709]	[940, 943, 956, 960, 938, 985, 949, 953, 952, 937, 948, 939, 964, 961, 950, 988, 986, 984, 962, 957, 965, 959, 991]	[]	[]	[]	[]
3gt8BC_5x2aB_0_3kexA_0	3gt8BC	5x2aB	3kexA	[738, 1017, 1000, 998, 1001, 1014, 997, 1016, 740, 1004, 804, 736, 734, 1021, 1022, 1018, 993, 737, 795, 735, 805, 1002, 1020, 794]	[772, 748, 756, 711, 754, 769, 801, 718, 805, 773, 824, 715, 720, 783, 782, 679, 809, 749, 709, 683, 751, 750, 685, 719, 778, 716, 779, 746]	[]	[]	[]	[]
3ltfAC_6j71A_0_5wb8D_0	3ltfAC	6j71A	5wb8D	[316, 314, 313, 310, 311, 312, 333, 272, 276, 334, 335, 308, 277, 274, 279, 332, 306, 105]	[253, 252, 251, 246, 296, 279, 86, 294, 295, 244, 280, 282, 301, 284, 303, 249, 121]	[105, 276, 277, 277, 277, 277, 279, 306, 306, 308, 308, 310, 310, 310, 310, 310, 310, 312, 313, 313, 313, 313, 314, 335]	['T', 'T', 'D', 'D', 'D', 'D', 'F', 'T', 'T', 'V', 'V', 'S', 'S', 'S', 'S', 'S', 'S', 'T', 'L', 'L', 'L', 'L', 'V', 'S']	[121, 121, 246, 249, 249, 249, 249, 251, 252, 252, 252, 253, 253, 279, 279, 280, 282, 282, 284, 294, 294, 295, 295, 296]	['H', 'H', 'Y', 'T', 'T', 'T', 'T', 'Y', 'Q', 'Q', 'Q', 'M', 'M', 'D', 'D', 'H', 'S', 'S', 'V', 'M', 'M', 'E', 'E', 'E']
3kk4AB_6q0kA_0_3omvA_1	3kk4AB	6q0kA	3omvA	[569, 708, 721, 551, 723, 511, 718, 570, 558, 716, 715, 727, 719, 711, 509, 588, 510, 728, 712, 587, 562, 589, 552, 724, 725, 731]	[401, 402, 403, 443, 614, 603, 462, 450, 480, 481, 576, 461, 608, 607, 451, 457, 575, 611, 458, 600, 454, 604, 574, 615, 613]	[509, 509, 509, 558, 569, 587, 587, 587, 587, 588, 588, 588, 589, 708, 708, 711, 711, 712, 715, 715, 718, 719, 719, 719, 725, 725, 727, 727, 727, 731]	['R', 'R', 'R', 'R', 'A', 'D', 'D', 'D', 'D', 'L', 'L', 'L', 'T', 'P', 'P', 'L', 'L', 'A', 'E', 'E', 'A', 'R', 'R', 'R', 'H', 'H', 'S', 'S', 'S', 'P']	[]	[]
1eyvAB_6xguB_0_5tarA_1	1eyvAB	6xguB	5tarA	[71, 55, 69, 73, 57, 74, 123, 56, 84, 68, 72, 59]	[13, 21, 29, 28, 15, 14, 18, 86, 85, 12, 32, 59, 120, 121, 147, 17, 117, 116, 31, 30]	[59, 59, 71, 71, 73, 73, 74]	['R', 'R', 'N', 'N', 'R', 'R', 'N']	[12, 12, 12, 12, 12, 12, 12, 12, 12, 12, 12, 12, 12, 12, 12, 12, 12, 12, 12, 12, 12, 12, 12, 12, 12, 13, 13, 13, 13, 13, 13, 13, 13, 13, 13, 13, 13, 13, 13, 13, 13, 13, 13, 13, 13, 13, 14, 14, 14, 14, 15, 15, 15, 17, 17, 17, 18, 18, 18, 18, 21, 21, 28, 28, 29, 30, 31, 31, 59, 59, 59, 59, 59, 59, 86, 116, 117, 117, 117, 117, 117, 120, 121, 147, 147, 147]	['G', 'G', 'G', 'G', 'G', 'G', 'G', 'G', 'G', 'G', 'G', 'G', 'G', 'G', 'G', 'G', 'G', 'G', 'G', 'G', 'G', 'G', 'G', 'G', 'G', 'G', 'G', 'G', 'G', 'G', 'G', 'G', 'G', 'G', 'G', 'G', 'G', 'G', 'G', 'G', 'G', 'G', 'G', 'G', 'G', 'G', 'V', 'V', 'V', 'V', 'G', 'G', 'G', 'S', 'S', 'S', 'A', 'A', 'A', 'A', 'I', 'I', 'F', 'F', 'V', 'D', 'E', 'E', 'A', 'A', 'A', 'A', 'A', 'A', 'N', 'N', 'K', 'K', 'K', 'K'…
1f5qAB_2w99B_0_2w96A_0	1f5qAB	2w99B	2w96A	[288, 58, 134, 193, 44, 48, 65, 54, 82, 77, 78, 55, 133, 79, 89, 51, 61, 49, 76, 285, 59, 129, 53, 135, 62, 66, 287, 57]	[10, 113, 6, 9, 120, 138, 34, 112, 139, 135, 152, 153, 150, 149, 146, 142, 33, 115, 151, 118, 13, 108, 7, 155, 154, 30, 12, 37, 145, 141]	[44, 44, 48, 51, 51, 55, 79, 82, 82, 82, 89, 129, 135, 285, 285, 288]	['G', 'G', 'G', 'I', 'I', 'R', 'A', 'R', 'R', 'R', 'V', 'D', 'C', 'S', 'S', 'R']	[6, 9, 9, 9, 10, 12, 13, 13, 30, 112, 113, 135, 146, 146, 150, 150, 154, 154, 154, 155, 155, 155]	['L', 'E', 'E', 'E', 'V', 'T', 'I', 'I', 'A', 'K', 'M', 'E', 'N', 'N', 'W', 'W', 'A', 'A', 'A', 'M', 'M', 'M']
3zykAB_4nyiR_0_3ksyA_1	3zykAB	4nyiR	3ksyA	[166, 163, 76, 70, 103, 105, 164, 73, 3, 106, 0, 4, 5, 104, 2, 75, 107]	[66, 65, 118, 119, 6, 69, 61, 58, 120, 62, 68, 7, 121, 57, 63, 76]	[2, 2, 3, 4, 73, 73, 75, 76, 106, 106, 107, 164]	['T', 'T', 'E', 'Y', 'R', 'R', 'G', 'E', 'S', 'S', 'D', 'R']	[58, 65]	['M', 'R']
3k6cBC_5ob4A_0_4i1zA_0	3k6cBC	5ob4A	4i1zA	[2, 34, 3, 26, 41, 42, 27, 30, 31, 5, 40, 24, 1, 23, 38, 19, 4]	[862, 863, 864, 974, 861, 969, 813, 972, 823, 973, 820, 987, 832, 816, 826, 975, 976, 849, 819, 962, 812, 965, 761]	[4, 5, 19, 19, 19, 19, 19, 19, 23, 26, 30, 38, 38, 38, 38, 40]	['A', 'E', 'V', 'V', 'V', 'V', 'V', 'V', 'L', 'V', 'V', 'R', 'R', 'R', 'R', 'Q']	[]	[]
1ivoBD_5cusB_1_5wb7E_1	1ivoBD	5cusB	5wb7E	[439, 353, 347, 346, 415, 467, 414, 381, 322, 405, 406, 345, 354, 438, 412, 436]	[44, 13, 46, 15, 16, 48, 42, 40, 43, 10, 9, 47]	[322, 353, 354, 354, 381, 412, 412, 412, 415, 415, 438]	['Q', 'P', 'W', 'W', 'Q', 'L', 'L', 'L', 'K', 'K', 'S']	[10, 10, 16, 40, 40, 40, 48]	['M', 'M', 'H', 'R', 'R', 'R', 'V']
3gt8BC_3kexA_0_2jitB_1	3gt8BC	3kexA	2jitB	[824, 754, 830, 773, 711, 719, 712, 772, 769, 714, 716, 715, 713]	[1015, 1017, 1018, 736, 994, 738, 993, 996, 997, 995, 998, 999, 1016]	[]	[]	[]	[]
1nvuQS_2n42A_2_6scmA_2	1nvuQS	2n42A	6scmA	[24, 37, 45, 43, 50, 26, 25, 36, 27, 42]	[976, 694, 698, 699, 923, 922, 924, 974, 973, 921, 920, 977, 978, 755, 753]	[25, 25, 26, 36, 37, 50, 50, 50]	['Q', 'Q', 'N', 'I', 'E', 'T', 'T', 'T']	[]	[]
2erxAB_6cc9B_2_6zioA_2	2erxAB	6cc9B	6zioA	[43, 39, 24, 41, 3, 52, 5, 54, 1, 37, 25]	[63, 40, 36, 67, 65, 68, 66, 39, 64, 41, 38, 56, 37, 32]	[3, 3, 3, 5, 5, 5, 5, 24, 25, 25, 37, 39, 41, 52, 54]	['E', 'E', 'E', 'K', 'K', 'K', 'K', 'I', 'Q', 'Q', 'E', 'S', 'R', 'L', 'D']	[32, 38, 40, 40, 41, 41, 63, 63, 63, 63, 63, 64, 64, 64, 64, 65, 65, 65, 65, 66, 66, 66, 67, 68, 68]	['Y', 'D', 'Y', 'Y', 'R', 'R', 'E', 'E', 'E', 'E', 'E', 'Y', 'Y', 'Y', 'Y', 'S', 'S', 'S', 'S', 'A', 'A', 'A', 'M', 'R', 'R']
3urrAB_2n42A_0_6cc9B_2	3urrAB	2n42A	6cc9B	[125, 124, 87, 94, 88, 98, 95, 14, 129, 91, 92, 62, 86, 12, 85]	[87, 125, 124, 94, 97, 129, 133, 91, 90, 130, 113, 136]	[12, 12, 12, 12, 12, 12, 12, 12, 12, 12, 12, 14, 62, 86, 88, 91, 91, 92, 94, 124]	['G', 'G', 'G', 'G', 'G', 'G', 'G', 'G', 'G', 'G', 'G', 'V', 'E', 'N', 'K', 'E', 'E', 'D', 'H', 'T']	[91, 97, 125, 129, 130, 136]	['E', 'R', 'V', 'Q', 'A', 'S']
1ek6AB_5cusB_0_7aeiA_2	1ek6AB	5cusB	7aeiA	[79, 181, 56, 170, 54, 118, 119, 59, 55, 182, 180, 84, 77, 53, 183, 76, 60]	[929, 936, 937, 930, 935, 953, 928, 941, 934, 905, 931, 949, 952]	[54, 55, 56, 56, 77, 84, 84, 84, 84, 119, 181, 181, 182]	['D', 'L', 'S', 'S', 'T', 'R', 'R', 'R', 'R', 'Q', 'E', 'E', 'D']	[]	[]
2isnAB_6scmA_0_4nyiR_2	2isnAB	6scmA	4nyiR	[942, 947, 945, 948, 944, 943, 946, 949]	[133, 128, 129, 136, 126, 132]	[]	[]	[128, 132, 133]	['R', 'D', 'L']
3lcnAB_5vykC_0_3omvA_1	3lcnAB	5vykC	3omvA	[140, 154, 158, 159, 162, 161, 155, 165, 144]	[607, 611, 608, 604, 601, 600]	[154]	['G']	[]	[]
2yyvAB_1n3hA_1_6j71A_1	2yyvAB	1n3hA	6j71A	[184, 139, 140, 48, 52, 53, 51, 188, 136, 142, 132, 141, 143, 39, 123, 185, 121, 44, 135, 134, 146, 40]	[117, 446, 34, 110, 109, 108, 157, 156, 118, 33, 35, 37, 32, 469, 354, 377, 154, 112, 64, 470, 386, 111]	[52, 123, 135, 136, 140, 142, 184, 184]	['Y', 'T', 'A', 'A', 'Q', 'I', 'E', 'E']	[34, 34, 37, 110, 118, 154, 156, 156, 157, 157, 377, 386, 386, 446, 470, 470]	['R', 'R', 'A', 'D', 'D', 'L', 'Q', 'Q', 'R', 'R', 'L', 'A', 'A', 'Q', 'H', 'H']
3bceAC_2jitB_0_3pp0B_1	3bceAC	2jitB	3pp0B	[875, 878, 876, 919, 886, 921, 920]	[925, 927, 926, 930, 928, 929, 886]	[]	[]	[]	[]
1ivoBD_5cusA_0_2kv4A_0	1ivoBD	5cusA	2kv4A	[407, 353, 405, 346, 406, 414, 316, 345, 322, 347, 317, 381, 354]	[51, 12, 44, 15, 50, 45, 37, 13, 43, 40, 41, 16]	[316, 317, 322, 353, 354, 354, 381, 407, 407, 407, 407]	['G', 'S', 'Q', 'P', 'W', 'W', 'Q', 'R', 'R', 'R', 'R']	[13, 15, 40, 41, 45, 45]	['Y', 'L', 'E', 'R', 'R', 'R']
1mo1AB_2w96A_0_2w99B_0	1mo1AB	2w96A	2w99B	[139, 95, 98, 94, 97, 50, 133, 93]	[263, 110, 113, 112, 109, 108, 266]	[50, 93, 133, 133]	['K', 'P', 'R', 'R']	[110]	['P']
1ivoBD_3p11A_1_1jl9B_1	1ivoBD	3p11A	1jl9B	[345, 352, 406, 347, 346, 381, 322, 407, 409, 405, 415, 414, 354, 412, 436]	[15, 10, 38, 16, 43, 44, 48, 47, 37, 45, 46, 41, 7]	[322, 354, 354, 381, 407, 407, 407, 407, 412, 412, 412, 415, 415]	['Q', 'W', 'W', 'Q', 'R', 'R', 'R', 'R', 'L', 'L', 'L', 'K', 'K']	[10, 15, 41, 45, 45]	['H', 'L', 'R', 'R', 'R']
1zy4AB_3omvA_2_6q0kA_0	1zy4AB	3omvA	6q0kA	[342, 414, 341, 408, 340, 343, 345, 398, 411, 394]	[449, 509, 518, 450, 516, 517, 507, 506, 480, 528, 451, 476]	[]	[]	[449, 449, 450, 450, 450, 450, 451, 451, 451, 476, 476, 480, 506, 506, 506, 509, 509, 509, 516, 517, 518, 518]	['D', 'D', 'W', 'W', 'W', 'W', 'E', 'E', 'E', 'W', 'W', 'V', 'R', 'R', 'R', 'R', 'R', 'R', 'F', 'M', 'G', 'G']
2fb8AB_4rzvB_0_3omvA_2	2fb8AB	4rzvB	3omvA	[449, 479, 450, 586, 517, 507, 477, 515, 476, 506, 478, 587, 562, 509, 516, 585]	[399, 462, 454, 398, 481, 401, 403, 340, 402, 461, 407, 603, 477, 457, 369, 458, 342, 408, 409]	[]	[]	[]	[]
2erxAB_6zioA_0_4dstA_0	2erxAB	6zioA	4dstA	[24, 33, 40, 38, 63, 52, 39, 43, 36, 37, 64, 42, 67, 65, 32, 41, 25]	[33, 24, 25, 38, 39, 41, 43, 36, 40, 37, 52, 27]	[24, 24, 32, 33, 33, 38, 40, 40, 41, 41, 43, 43, 52, 63, 63, 63, 63, 63, 64, 64, 64, 64, 65, 65, 65, 65, 67]	['I', 'I', 'Y', 'D', 'D', 'D', 'Y', 'Y', 'R', 'R', 'Q', 'Q', 'L', 'E', 'E', 'E', 'E', 'E', 'Y', 'Y', 'Y', 'Y', 'S', 'S', 'S', 'S', 'M']	[24, 25, 25, 27, 27, 33, 33, 36, 36, 37, 38, 38, 39, 41, 52]	['I', 'Q', 'Q', 'H', 'H', 'D', 'D', 'I', 'I', 'E', 'D', 'D', 'S', 'R', 'L']
1ivoBD_3qwqA_0_1ivoC_0	1ivoBD	3qwqA	1ivoC	[468, 353, 440, 415, 417, 384, 357, 348, 408, 438, 409, 350, 441, 411, 356, 346, 325, 355, 349, 382, 412]	[51, 17, 47, 45, 44, 9, 43, 48, 15, 46, 11, 41, 10, 13, 12, 37, 16, 38]	[346, 349, 349, 349, 353, 355, 356, 357, 408, 409, 411, 417, 417, 417, 438, 440, 440, 440, 441, 441, 441, 441, 441, 468, 468, 468]	['H', 'P', 'P', 'P', 'R', 'D', 'S', 'F', 'Q', 'H', 'Q', 'V', 'V', 'V', 'I', 'S', 'S', 'S', 'G', 'G', 'G', 'G', 'G', 'S', 'S', 'S']	[9, 10, 13, 15, 41, 45, 45]	['S', 'H', 'Y', 'L', 'R', 'R', 'R']
1ps1AB_2n42A_2_3ibeA_2	1ps1AB	2n42A	3ibeA	[41, 36, 21, 43, 40, 25, 37, 52, 34, 31, 26, 24, 27]	[769, 737, 748, 744, 765, 751, 752, 766, 779, 778, 770, 772, 773, 776, 780, 740, 743, 747, 741]	[25, 25, 26, 31, 31, 31, 34, 36, 37, 41, 52]	['Q', 'Q', 'N', 'E', 'E', 'E', 'P', 'I', 'E', 'R', 'L']	[737, 740, 740, 748, 751, 751, 765, 770, 778, 780]	['Q', 'E', 'E', 'D', 'S', 'S', 'S', 'K', 'Q', 'P']
3ikaAB_1m17A_2_3pp0B_0	3ikaAB	1m17A	3pp0B	[680, 682, 760, 758, 676, 740, 675, 678, 686, 756, 739, 677, 673, 727, 736, 759, 732, 684, 757, 743, 728, 679, 685]	[952, 953, 938, 939, 956, 961, 960, 950, 949, 985, 984, 986, 988, 943, 937, 991, 948, 962, 940, 965, 957]	[]	[]	[]	[]
3ny5AB_6ptsD_0_3ny5B_0	3ny5AB	6ptsD	3ny5B	[416, 431, 400, 421, 413, 412, 415, 411, 399, 377, 420, 417, 408]	[230, 231, 208, 228, 207, 209, 232, 233, 227, 234, 196, 198, 200, 205]	[]	[]	[]	[]
1ivoBD_5wb8D_2_2kv4A_0	1ivoBD	5wb8D	2kv4A	[465, 17, 15, 16, 18, 19, 440, 350, 21, 14, 409, 22, 467, 438, 357, 348, 25, 325]	[50, 39, 38, 44, 43, 40, 47, 16, 52, 45, 12, 37, 15]	[14, 15, 18, 21, 22, 357, 409, 438, 440, 440, 440, 467, 467, 467, 467]	['L', 'T', 'G', 'E', 'D', 'F', 'H', 'I', 'S', 'S', 'S', 'I', 'I', 'I', 'I']	[15, 40, 45, 45]	['L', 'E', 'R', 'R']
3bbtBD_3pp0B_0_2jitB_2	3bbtBD	3pp0B	2jitB	[745, 999, 749, 1005, 747, 746]	[737, 699, 738, 1018, 703, 736, 1011, 1010, 1015]	[]	[]	[]	[]
3ecsBH_4p9zA_0_1nqlA_2	3ecsBH	4p9zA	1nqlA	[114, 68, 118, 103, 72, 112, 95, 115, 113, 105, 143, 116, 104, 67, 71, 75, 93]	[320, 14, 333, 103, 102, 101, 334, 331, 330, 99, 45, 19, 69, 128]	[95, 95, 105, 112, 114, 116, 116, 143]	['F', 'F', 'V', 'R', 'G', 'G', 'G', 'N']	[14, 99, 101, 103, 103, 103, 330]	['L', 'S', 'Y', 'A', 'A', 'A', 'T']
2a6aAB_4uipA_1_3n84A_1	2a6aAB	4uipA	3n84A	[57, 59, 34, 217, 180, 181, 225, 114, 79, 56, 222, 51, 53, 200, 5, 81, 223, 224, 33, 35, 2, 78]	[119, 120, 121, 122, 101, 90, 104, 91, 143, 111, 106, 144, 114, 112, 113, 145, 142]	[2, 35, 56, 79, 81, 114, 114, 180, 200, 200, 222, 223, 223, 224, 225]	['E', 'E', 'K', 'N', 'Q', 'R', 'R', 'E', 'R', 'R', 'S', 'D', 'D', 'C', 'L']	[112, 114, 142, 143]	['R', 'G', 'R', 'N']
1nvuQS_4dstA_0_4nyiS_0	1nvuQS	4dstA	4nyiS	[70, 33, 36, 24, 34, 41, 67, 37, 64, 22, 38, 63, 45, 52, 43, 61, 25, 35, 50, 26, 147, 56, 149, 74, 44, 39, 27, 28, 65, 42]	[619, 618, 739, 598, 691, 736, 977, 976, 694, 973, 688, 695, 680, 753, 684, 732, 690, 729, 921, 923, 922, 920, 974, 679, 728, 750, 616, 752, 919, 621, 978, 725, 683, 687, 755, 596, 754, 924, 751]	[22, 22, 22, 22, 22, 24, 25, 25, 26, 26, 26, 27, 27, 28, 28, 33, 33, 34, 34, 34, 34, 34, 35, 35, 36, 36, 37, 38, 38, 39, 41, 44, 44, 50, 50, 50, 50, 52, 61, 61, 61, 61, 61, 61, 61, 61, 61, 61, 61, 61, 61, 61, 61, 61, 61, 63, 64, 64, 64, 65, 65, 67, 67, 70, 74, 74, 147, 147, 147, 149, 149]	['Q', 'Q', 'Q', 'Q', 'Q', 'I', 'Q', 'Q', 'N', 'N', 'N', 'H', 'H', 'F', 'F', 'D', 'D', 'P', 'P', 'P', 'P', 'P', 'T', 'T', 'I', 'I', 'E', 'D', 'D', 'S', 'R', 'V', 'V', 'T', 'T', 'T', 'T', 'L', 'Q', 'Q', 'Q', 'Q', 'Q', 'Q', 'Q', 'Q', 'Q', 'Q', 'Q', 'Q', 'Q', 'Q', 'Q', 'Q', 'Q', 'E', 'Y', 'Y', 'Y', 'S', 'S', 'M', 'M', 'Q', 'T', 'T', 'K', 'K', 'K', 'R', 'R']	[]	[]
1p4oAB_3gopA_1_1shcA_0	1p4oAB	3gopA	1shcA	[864, 737, 808, 734, 735, 865, 723, 700, 896, 741, 866, 733, 852, 809, 867, 731, 833, 812, 810, 738]	[70, 112, 108, 61, 106, 174, 172, 171, 170, 207, 63, 107, 114, 66, 67, 173, 68, 69, 65]	[]	[]	[63, 67, 68, 69, 106, 171]	['L', 'R', 'A', 'L', 'L', 'P']
3ikaAB_7aeiA_0_3kexA_0	3ikaAB	7aeiA	3kexA	[781, 786, 706, 760, 697, 699, 783, 752, 700, 704, 753, 756, 709, 751, 707, 780, 784, 782, 710, 703, 764, 701, 763, 708, 767, 702]	[907, 930, 922, 923, 927, 955, 954, 908, 935, 919, 918, 958, 926, 934, 932, 906, 910, 931, 909, 913, 920, 905, 904]	[]	[]	[]	[]
2f57AB_3omvA_0_6nsqA_1	2f57AB	3omvA	6nsqA	[481, 607, 450, 611, 454, 402, 404, 600, 603, 401, 425, 601, 403, 608, 458, 604, 478, 612, 451]	[562, 517, 515, 511, 509, 570, 450, 479, 569, 530, 531, 719, 510, 476, 566, 478, 477]	[]	[]	[]	[]
2fb8AB_6uanB_0_3omvA_1	2fb8AB	6uanB	3omvA	[747, 569, 510, 565, 511, 745, 450, 505, 517, 509, 566, 475, 477, 530, 748, 746, 749, 515, 507, 506, 588, 562, 744, 478, 585, 516, 743, 750]	[470, 369, 409, 357, 407, 485, 399, 398, 486, 401, 342, 402, 607, 461, 403, 355, 511, 473, 340, 475, 480, 368, 370, 472, 454, 481, 457, 458, 358, 408, 397, 400, 462, 363, 356, 406, 506]	[450, 450, 450, 450, 475, 478, 505, 506, 506, 506, 509, 509, 509, 515, 516, 517, 566, 569, 585, 588, 588, 588, 747, 748, 748]	['W', 'W', 'W', 'W', 'K', 'G', 'L', 'R', 'R', 'R', 'R', 'R', 'R', 'L', 'F', 'M', 'Y', 'A', 'H', 'L', 'L', 'L', 'A', 'C', 'C']	[]	[]
3gt8BC_6p8qC_0_3pp0B_1	3gt8BC	6p8qC	3pp0B	[1001, 738, 795, 997, 735, 737, 993, 739, 996, 992, 998]	[748, 803, 786, 746, 1000, 1001, 799, 739, 713, 1005, 711, 999, 744, 1009]	[]	[]	[]	[]
1ivoBD_6j71A_2_1gk5A_0	1ivoBD	6j71A	1gk5A	[39, 157, 470, 156, 35, 354, 469, 34, 446, 411, 437, 37, 154, 377, 38]	[48, 26, 35, 37, 38, 40, 39, 47, 46, 44]	[34, 34, 37, 39, 154, 156, 156, 157, 157, 377, 446, 470, 470]	['R', 'R', 'A', 'P', 'L', 'Q', 'Q', 'R', 'R', 'L', 'Q', 'H', 'H']	[]	[]
2gs7AB_7aeiA_0_5cusA_0	2gs7AB	7aeiA	5cusA	[989, 732, 741, 990, 738, 988, 737, 739, 716, 730, 715, 794, 736]	[152, 12, 13, 11, 43, 150, 151, 41, 42, 93, 90, 92, 94, 45, 9, 91, 69, 10]	[]	[]	[41, 41, 41, 90, 92, 94, 151, 151, 151, 152, 152]	['M', 'M', 'M', 'Q', 'Y', 'G', 'R', 'R', 'R', 'D', 'D']
1gusCE_2l1cA_2_4p9zA_1	1gusCE	2l1cA	4p9zA	[56, 61, 102, 173, 114, 24, 116, 171, 112, 170, 101, 117, 172, 139]	[142, 121, 91, 90, 92, 122, 111, 145, 110, 119, 109, 143, 144, 94]	[117, 171]	['F', 'P']	[92, 142, 143]	['P', 'R', 'N']
2erxAB_4dstA_2_5tarA_0	2erxAB	4dstA	5tarA	[38, 39, 41, 24, 37, 64, 40, 25, 67, 36]	[35, 38, 36, 40, 41, 1, 34, 42]	[24, 25, 25, 36, 36, 37, 38, 38, 39, 41, 64, 64, 64, 67, 67]	['I', 'Q', 'Q', 'I', 'I', 'E', 'D', 'D', 'S', 'R', 'Y', 'Y', 'Y', 'M', 'M']	[34, 34, 34, 34, 34, 35, 35, 36, 36, 38, 38, 41]	['P', 'P', 'P', 'P', 'P', 'T', 'T', 'I', 'I', 'D', 'D', 'R']
1xm3AD_4xwxA_0_3w32A_1	1xm3AD	4xwxA	3w32A	[137, 51, 134, 44, 138, 141, 48, 52, 121, 123, 139, 53, 122, 136, 186, 184]	[776, 847, 846, 991, 990, 849, 1014, 993, 992, 772, 773, 850, 989, 770, 771, 820, 816, 778, 973, 1017]	[52, 122, 123, 136, 184, 184]	['Y', 'I', 'T', 'A', 'E', 'E']	[]	[]
2pvyBD_5vykC_0_4zdrA_0	2pvyBD	5vykC	4zdrA	[148, 149, 142, 145, 144, 146]	[3, 2, 4, 5, 32]	[148, 149]	['R', 'R']	[2, 5, 32]	['D', 'E', 'Q']
3gt8BC_2jitB_0_3kexA_1	3gt8BC	2jitB	3kexA	[998, 734, 994, 995, 736, 990, 993, 735, 737, 1002]	[716, 826, 824, 825, 713, 715, 773, 772, 717]	[]	[]	[]	[]
3ltfAC_3n85A_1_3njpA_1	3ltfAC	3n85A	3njpA	[286, 290, 213, 291, 215, 294, 256, 257, 253, 293, 288, 210, 255, 295, 212, 260, 211, 258, 225, 284, 292]	[253, 246, 194, 251, 196, 120, 86, 230, 239, 262, 252, 229, 244, 147, 204, 148, 121, 193]	[211, 225, 225, 255, 255, 255, 255, 256, 257, 258, 258, 284, 284, 286, 286, 288, 288, 288, 288, 288, 288, 290, 291, 291, 291, 291, 292, 293, 295]	['T', 'P', 'P', 'D', 'D', 'D', 'D', 'T', 'F', 'E', 'E', 'T', 'T', 'V', 'V', 'S', 'S', 'S', 'S', 'S', 'S', 'T', 'L', 'L', 'L', 'L', 'V', 'C', 'L']	[121, 121, 148, 193, 196, 204, 230, 239, 239, 239, 246, 251, 252, 252, 252, 253, 253, 262, 262]	['H', 'H', 'F', 'Q', 'S', 'P', 'F', 'T', 'T', 'T', 'Y', 'Y', 'Q', 'Q', 'Q', 'M', 'M', 'S', 'S']
2jivAB_3pp0B_1_3kexA_2	2jivAB	3pp0B	3kexA	[977, 1006, 711, 1009, 741, 999, 1005, 777, 709, 744, 746, 1000, 803, 854]	[679, 716, 798, 826, 712, 718, 750, 947, 773, 717, 713, 801, 754]	[]	[]	[]	[]
2jivAB_4i1zA_2_3pp0B_0	2jivAB	4i1zA	3pp0B	[776, 703, 738, 705, 736, 735, 737, 702, 701, 740]	[780, 831, 803, 857, 1000, 999, 981, 781, 856]	[]	[]	[]	[]
1ivoBD_3p11A_1_2kv4A_2	1ivoBD	3p11A	2kv4A	[355, 405, 406, 354, 345, 322, 347, 346]	[13, 44, 45, 9, 43, 15, 12, 16]	[322, 354, 354, 355]	['Q', 'W', 'W', 'H']	[9, 13, 15, 45, 45]	['S', 'Y', 'L', 'R', 'R']
3ltfAB_3p11A_0_3tgfA_0	3ltfAB	3p11A	3tgfA	[355, 439, 352, 415, 354, 345, 347, 414, 409, 381, 406, 436, 412]	[42, 49, 17, 50, 44, 48, 14, 15, 12, 45]	[354, 354, 355, 381, 412, 412, 412, 415, 415]	['W', 'W', 'H', 'Q', 'L', 'L', 'L', 'K', 'K']	[44, 50]	['E', 'A']
3n84BD_1xd4B_2_5cdwB_0	3n84BD	1xd4B	5cdwB	[643, 961, 638, 639, 807, 646, 605, 636, 811, 634, 579, 607, 941, 960, 808, 806, 713, 585, 953, 642, 580, 942, 964, 576, 938, 946, 635, 633]	[41, 2, 12, 43, 3, 5, 40, 66, 10, 4, 6, 62, 63, 60, 61, 64, 9, 35, 11, 65]	[576, 576, 585, 713, 713, 938, 961]	['R', 'R', 'N', 'R', 'R', 'L', 'R']	[9, 9, 40, 43, 43, 60, 62, 64, 64, 65]	['F', 'F', 'P', 'F', 'F', 'R', 'G', 'G', 'G', 'K']
1p4oAB_6jwlA_0_3kexA_0	1p4oAB	6jwlA	3kexA	[865, 696, 756, 754, 861, 757, 866, 864, 752, 863, 784, 753]	[733, 732, 680, 866, 738, 844, 739, 842, 736, 865, 864, 867]	[]	[]	[]	[]
3er6EF_1xdvA_0_2n42A_0	3er6EF	1xdvA	2n42A	[569, 227, 234, 242, 244, 676, 677, 248, 231, 251, 243, 232, 240, 250, 239, 224, 230, 254, 237, 568, 238]	[119, 94, 135, 136, 137, 98, 85, 122, 117, 91, 132, 133, 123, 121, 120, 125, 88]	[224, 234, 248, 248]	['K', 'S', 'R', 'R']	[88, 91, 91, 94, 117, 117, 117, 117, 119, 119, 120, 122, 123, 132, 133, 135, 135, 137]	['K', 'E', 'E', 'H', 'K', 'K', 'K', 'K', 'D', 'D', 'L', 'A', 'R', 'D', 'L', 'R', 'R', 'Y']
2bzyAB_3n85A_0_2l1cA_1	2bzyAB	3n85A	2l1cA	[48, 444, 458, 406, 456, 455, 388, 433, 473, 471, 499, 464, 436, 431, 439, 446, 460, 475, 409, 46, 474, 421, 50, 463]	[117, 18, 20, 21, 17, 22, 23, 19, 139, 138, 137, 116]	[46, 431, 444, 444, 458, 458, 460, 460, 460]	['N', 'L', 'A', 'A', 'V', 'V', 'W', 'W', 'W']	[22, 117]	['E', 'F']
1h2dAB_5cusA_2_1n3hA_0	1h2dAB	5cusA	1n3hA	[217, 180, 181, 218, 82, 219, 60, 178, 223, 84, 168, 170, 224, 200, 222, 169, 182, 179, 119]	[140, 147, 176, 174, 138, 114, 112, 173, 116, 170, 171, 117, 205, 146]	[82, 84, 84, 84, 84, 119, 178, 179, 181, 181, 182, 200, 200, 200, 200, 200, 217, 217, 219]	['N', 'R', 'R', 'R', 'R', 'Q', 'P', 'G', 'E', 'E', 'D', 'F', 'F', 'F', 'F', 'F', 'S', 'S', 'P']	[117, 140, 171]	['F', 'Q', 'P']
1ivoBD_3n85A_2_5wb7E_1	1ivoBD	3n85A	5wb7E	[15, 16, 19, 445, 416, 11, 9, 13, 20, 419, 14, 12, 415, 23, 472]	[47, 48, 46, 45, 34, 35]	[12, 12, 14, 15, 20, 23, 23, 472]	['R', 'R', 'P', 'A', 'H', 'M', 'M', 'L']	[35, 48]	['G', 'V']
3dakAB_3kexA_0_3w32A_0	3dakAB	3kexA	3w32A	[746, 681, 748, 809, 683, 749, 679, 805, 682, 747, 754, 750, 808, 680]	[770, 778, 705, 827, 768, 702, 703, 831, 830, 776, 790, 791, 1017, 701, 764, 771]	[]	[]	[]	[]
3kc3IL_1oy2A_1_3sa0A_0	3kc3IL	1oy2A	3sa0A	[145, 130, 132, 17, 143, 18, 148, 141, 19, 146, 171, 20, 205, 21, 22, 147]	[142, 141, 324, 106, 144, 305, 85, 164, 75, 328, 319, 78, 79, 86, 87, 327, 176, 178, 331, 177, 77, 84, 138, 80, 329]	[22, 171]	['E', 'P']	[77, 79, 84, 106, 141, 142, 144, 176, 176, 178, 319, 319, 329]	['R', 'R', 'I', 'D', 'H', 'S', 'N', 'P', 'P', 'H', 'P', 'P', 'F']
2wzjBC_3omvA_2_6uanB_0	2wzjBC	3omvA	6uanB	[554, 557, 378, 506, 551, 553, 546, 552, 430, 435, 434, 550, 505, 386]	[467, 543, 538, 544, 597, 466, 468, 465, 462, 487, 654, 656, 655, 653]	[]	[]	[462, 462, 462, 465, 466, 466, 466, 466, 466, 467, 468, 468, 468, 487, 487, 597, 597, 597, 597, 597, 653, 653]	['R', 'R', 'R', 'S', 'G', 'G', 'G', 'G', 'G', 'S', 'F', 'F', 'F', 'V', 'V', 'L', 'L', 'L', 'L', 'L', 'Q', 'Q']
1zaeAB_1shcA_1_5cusB_2	1zaeAB	1shcA	5cusB	[153, 204, 69, 67, 206, 207, 71, 205, 154, 152, 68]	[105, 52, 72, 102, 53, 54]	[67, 68, 69, 152, 204]	['R', 'A', 'L', 'F', 'Q']	[54, 72, 72, 72]	['D', 'M', 'M', 'M']
3a29BD_5wb8D_0_3pp0B_0	3a29BD	5wb8D	3pp0B	[172, 165, 163, 162, 137, 134, 136, 173, 158, 164, 159, 133, 166, 168]	[984, 820, 982, 981, 831, 827, 978, 974, 980, 973, 971, 970, 977]	[136, 163, 165, 168, 168, 168]	['E', 'C', 'K', 'P', 'P', 'P']	[]	[]
2jivAB_3kexA_1_3pp0B_0	2jivAB	3kexA	3pp0B	[797, 750, 712, 798, 828, 716, 679, 717, 947, 715, 826, 827, 779, 713, 773, 794, 718, 711, 772]	[709, 777, 1000, 711, 1006, 1005, 981, 1009, 707, 1001, 999, 741, 713, 744, 746, 784, 803, 739]	[]	[]	[]	[]
3ph1BC_2ks1B_0_5ob4A_0	3ph1BC	2ks1B	5ob4A	[143, 154, 146, 147, 141]	[7, 8, 19, 5, 6]	[]	[]	[5, 7, 19, 19, 19, 19, 19, 19]	['E', 'R', 'V', 'V', 'V', 'V', 'V', 'V']
3lmgAB_3kexA_1_3w32A_2	3lmgAB	3kexA	3w32A	[848, 726, 697, 703, 695, 762, 729, 898, 728, 730, 691, 698, 694, 699, 705, 692]	[1004, 1006, 746, 717, 727, 784, 710, 719, 1005, 709, 714, 873, 715, 716, 720, 725, 748]	[]	[]	[]	[]
2flhCD_1m17A_1_2l1cA_0	2flhCD	1m17A	2l1cA	[921, 953, 954, 917, 911, 918, 925, 915, 946, 920, 916, 943]	[193, 53, 184, 52, 40, 50, 189, 188, 39, 41, 44, 185]	[]	[]	[41, 52, 184, 184]	['P', 'Y', 'E', 'E']
2wymDF_4nyiS_2_5x2aB_0	2wymDF	4nyiS	5x2aB	[814, 636, 709, 811, 634, 633, 812, 639, 632, 817, 706, 707, 808, 816, 635, 637, 813]	[976, 967, 963, 941, 810, 811, 945, 977, 980, 974, 970, 973, 971, 966, 984, 985, 987, 946, 942, 975]	[]	[]	[]	[]
1nqlAB_1yy9A_0_1jl9B_0	1nqlAB	1yy9A	1jl9B	[7, 45, 30, 29, 69, 18, 16, 14, 17, 26, 12, 23, 22, 8, 15]	[48, 23, 49, 25, 26, 46, 33, 32, 34, 35, 37, 38, 50, 31]	[7, 8, 14, 15, 18, 22, 23]	['C', 'Q', 'L', 'T', 'G', 'D', 'H']	[49]	['W']
1barAB_4i1zA_0_4xwxA_2	1barAB	4i1zA	4xwxA	[800, 718, 715, 794, 728, 716, 717, 795, 804]	[41, 39, 186, 38, 189, 193, 40, 44, -1, 50, 0, 42, 51]	[]	[]	[41, 42]	['P', 'N']
1ivoBD_5wb8A_0_1p9jA_1	1ivoBD	5wb8A	1p9jA	[350, 465, 440, 438, 384, 15, 18, 348, 16, 357, 409, 408, 356, 346, 325, 323, 19, 355, 25, 467, 17, 412, 22]	[45, 53, 47, 42, 37, 41, 46, 39, 38, 15, 48, 17, 49, 43, 14, 50, 40, 51]	[15, 18, 22, 323, 323, 346, 355, 356, 357, 408, 409, 438, 440, 440, 440, 467, 467, 467, 467]	['T', 'G', 'D', 'D', 'D', 'H', 'D', 'S', 'F', 'Q', 'H', 'I', 'S', 'S', 'S', 'I', 'I', 'I', 'I']	[15, 17, 38, 42, 43, 47, 47, 51]	['Y', 'L', 'G', 'E', 'R', 'R', 'R', 'W']
1m6bAB_5cusB_0_3njpA_0	1m6bAB	5cusB	3njpA	[143, 145, 200, 190, 202, 186, 188, 189, 185, 174, 146, 217, 203, 216, 172]	[206, 204, 172, 189, 203, 141, 171, 202, 190, 201, 200, 169, 173, 217]	[174, 174, 185, 188, 200, 200, 200, 200, 200, 202, 202, 217, 217]	['R', 'R', 'T', 'K', 'F', 'F', 'F', 'F', 'F', 'P', 'P', 'S', 'S']	[141, 141, 141, 171, 171, 189, 200, 200, 201, 201, 203, 203, 204]	['R', 'R', 'R', 'P', 'P', 'I', 'R', 'R', 'G', 'G', 'S', 'S', 'P']
3kexAB_3gopA_2_3kexA_1	3kexAB	3gopA	3kexA	[910, 925, 906, 909, 893, 908, 894, 907, 881, 924, 888, 885, 921, 920, 892]	[968, 974, 975, 966, 965, 970, 962, 971, 967, 973, 972, 964, 969, 963]	[]	[]	[]	[]
3kexAB_5x2aB_0_3kexA_1	3kexAB	5x2aB	3kexA	[934, 918, 945, 932, 944, 931, 933, 916, 917, 926, 948, 949, 930]	[965, 967, 966, 968, 974, 970, 971, 962, 961, 973]	[]	[]	[]	[]
2agwAD_4leoC_2_3n85A_0	2agwAD	4leoC	3n85A	[249, 257, 554, 556, 592, 561, 547, 564, 296, 553, 256, 588, 552, 557, 269, 251, 590]	[216, 256, 225, 211, 201, 210, 213, 226, 215, 200, 257, 258, 259, 255]	[251, 257, 257, 257, 556, 557, 561, 561, 564, 564, 564, 588, 588]	['F', 'P', 'P', 'P', 'Q', 'C', 'R', 'R', 'P', 'P', 'P', 'Q', 'Q']	[200, 200, 200, 211, 216, 225, 225, 255, 255, 255, 255, 256, 257, 258, 258, 259]	['G', 'G', 'G', 'T', 'E', 'P', 'P', 'D', 'D', 'D', 'D', 'T', 'F', 'E', 'E', 'S']
1yl7AD_3p11A_1_1yy9A_2	1yl7AD	3p11A	1yy9A	[362, 386, 361, 391, 369, 363, 420, 389, 385, 388]	[190, 186, 141, 193, 189, 202, 204, 192, 203]	[362, 369, 385]	['P', 'R', 'P']	[141, 141, 141, 189, 193, 203, 203, 204]	['R', 'R', 'R', 'I', 'Q', 'S', 'S', 'P']
3gt8BC_6p8qC_1_3pp0B_2	3gt8BC	6p8qC	3pp0B	[1001, 730, 996, 738, 1002, 739, 794, 795, 805, 737, 997, 992, 993, 1004, 736, 735, 1000, 994, 998, 848]	[748, 1009, 711, 1002, 746, 1005, 743, 744, 745, 1001, 1000, 739, 713, 712, 784, 786, 803, 799, 999]	[]	[]	[]	[]
2f57AB_4rzvB_0_3omvA_1	2f57AB	4rzvB	3omvA	[562, 715, 515, 511, 712, 510, 477, 569, 509, 506, 566, 570, 720, 711, 450, 565, 709, 719, 708, 722, 716, 558, 713]	[401, 607, 407, 403, 402, 340, 404, 611, 462, 457, 600, 461, 458, 342, 369, 604, 368, 409, 608, 454]	[]	[]	[]	[]
1nvuQS_4dstA_0_6scmA_0	1nvuQS	4dstA	6scmA	[70, 33, 37, 67, 64, 34, 38, 63, 56, 39, 36, 74, 66]	[618, 598, 732, 691, 688, 694, 680, 684, 619, 616, 617, 725, 621, 687, 622, 729, 690]	[33, 33, 34, 34, 34, 34, 34, 36, 36, 37, 38, 38, 39, 63, 64, 64, 64, 66, 67, 67, 70, 74, 74]	['D', 'D', 'P', 'P', 'P', 'P', 'P', 'I', 'I', 'E', 'D', 'D', 'S', 'E', 'Y', 'Y', 'Y', 'A', 'M', 'M', 'Q', 'T', 'T']	[]	[]
1ivoBD_5wb8A_2_5wb7E_1	1ivoBD	5wb8A	5wb7E	[69, 16, 14, 18, 17, 438, 89, 408, 99, 15, 101, 465, 325, 19, 98, 90, 127, 382, 125, 45, 409, 412]	[3, 22, 30, 31, 32, 25, 37, 29, 46, 36, 43, 2, 39, 38, 40, 33, 24, 34, 20]	[14, 15, 18, 89, 90, 90, 99, 101, 125, 125, 125, 408, 409, 438]	['L', 'T', 'G', 'Y', 'E', 'E', 'S', 'Y', 'R', 'R', 'R', 'Q', 'H', 'I']	[3, 24, 30, 36, 37, 40, 40, 40]	['I', 'D', 'C', 'Y', 'T', 'R', 'R', 'R']
3p86AB_3omvA_0_6q0kA_0	3p86AB	3omvA	6q0kA	[477, 409, 342, 478, 480, 408, 407, 401, 402, 458, 403, 370, 422, 454, 369, 457, 481, 340]	[589, 511, 510, 509, 588, 586, 450, 515, 477, 516, 530, 562, 478, 479, 565, 566, 569, 517, 507]	[]	[]	[450, 450, 450, 450, 478, 479, 509, 509, 509, 515, 516, 517, 566, 569, 586, 586, 588, 588, 588, 589]	['W', 'W', 'W', 'W', 'G', 'D', 'R', 'R', 'R', 'L', 'F', 'M', 'Y', 'A', 'E', 'E', 'L', 'L', 'L', 'T']
1v5xAB_3omvA_0_3ny5B_0	1v5xAB	3omvA	3ny5B	[526, 594, 596, 524, 523, 465, 528, 600, 521, 598, 527, 457, 461, 593, 604, 525, 492]	[165, 162, 163, 190, 189, 164, 166, 188, 229, 185, 183, 182, 226, 228, 235]	[]	[]	[]	[]
3libGH_3w32A_2_1aweA_0	3libGH	3w32A	1aweA	[977, 978, 970, 945, 944, 974, 942, 935, 941, 939, 980, 948, 940]	[150, 143, 151, 45, 65, 146, 147, 144, 46, 142, 63, 145, 139, 41, 64]	[]	[]	[41, 41, 46, 63, 65, 147, 151]	['C', 'C', 'M', 'L', 'D', 'R', 'E']
2g77AB_6q0kA_0_4dstA_1	2g77AB	6q0kA	4dstA	[589, 511, 586, 510, 591, 477, 479, 531, 585, 508, 515, 509]	[63, 34, 36, 35, 70, 64]	[479, 509, 509, 509, 515, 531, 531, 585, 586, 586, 589, 591, 591]	['D', 'R', 'R', 'R', 'L', 'W', 'W', 'H', 'E', 'E', 'T', 'K', 'K']	[34, 34, 34, 34, 34, 35, 35, 36, 36, 63, 64, 64, 64, 70]	['P', 'P', 'P', 'P', 'P', 'T', 'T', 'I', 'I', 'E', 'Y', 'Y', 'Y', 'Q']
2fb8AB_4rzvB_1_3omvA_1	2fb8AB	4rzvB	3omvA	[569, 510, 450, 507, 505, 517, 509, 566, 453, 562, 530, 515, 586, 476, 506, 478, 477, 587, 516, 585]	[369, 409, 399, 398, 340, 401, 342, 403, 402, 462, 370, 407, 480, 454, 603, 477, 457, 400, 478, 408, 458, 481]	[]	[]	[]	[]
3fpvAF_4p9zA_0_2zoqA_2	3fpvAF	4p9zA	2zoqA	[55, 118, 126, 127, 57, 56]	[241, 240, 139, 138, 137, 298, 332, 238, 239, 143, 140]	[]	[]	[240, 332]	['S', 'Q']
3brwBC_5cusA_0_1shcA_1	3brwBC	5cusA	1shcA	[387, 472, 386, 478, 441, 417, 388, 470, 477, 468, 415, 475, 471, 479, 420, 385, 467]	[71, 205, 204, 158, 67, 195, 202, 75, 199, 191, 192, 69, 38, 206, 207, 198, 203, 157]	[385, 387, 415, 415, 471, 471, 472, 479]	['P', 'M', 'K', 'K', 'R', 'R', 'R', 'K']	[67, 69, 158, 158, 202, 204]	['R', 'L', 'P', 'P', 'F', 'Q']
2fb8AB_3omvA_0_6nsqA_2	2fb8AB	3omvA	6nsqA	[461, 422, 400, 369, 480, 401, 409, 342, 458, 399, 462, 408, 407, 402, 403, 454, 457, 483, 477, 398]	[477, 509, 450, 570, 589, 506, 476, 449, 515, 517, 451, 453, 530, 478, 518, 566, 569, 516, 511]	[]	[]	[]	[]
2a19BC_3omvA_0_6nybA_0	2a19BC	3omvA	6nybA	[369, 340, 345, 341, 342, 398]	[451, 456, 452, 476, 453, 520, 450, 517, 477, 528, 449, 519, 518]	[]	[]	[449, 449, 450, 450, 450, 450, 451, 451, 451, 453, 456, 456, 456, 476, 476, 517, 518, 518]	['D', 'D', 'W', 'W', 'W', 'W', 'E', 'E', 'E', 'P', 'Q', 'Q', 'Q', 'W', 'W', 'M', 'G', 'G']
1xtvEH_1oy2A_0_5cusA_0	1xtvEH	1oy2A	5cusA	[158, 157, 69, 70, 102, 106, 161, 104, 96, 95, 160]	[317, 404, 439, 415, 438, 353, 322, 405, 377, 316, 406, 346, 354]	[69, 95, 96, 104, 106, 158, 158]	['L', 'A', 'T', 'R', 'L', 'P', 'P']	[316, 317, 322, 353, 354, 354, 415, 415, 438]	['G', 'S', 'Q', 'P', 'W', 'W', 'K', 'K', 'S']
3a60AB_1s9iA_2_3w8qA_0	3a60AB	1s9iA	3w8qA	[114, 243, 355, 221, 220, 238, 353, 218, 356, 354, 352, 362, 242, 111, 241]	[229, 188, 318, 232, 230, 231, 233, 239, 344, 345, 346, 319, 238]	[111, 114, 114, 114, 238, 243, 243, 352, 353, 354]	['I', 'Q', 'Q', 'Q', 'R', 'H', 'H', 'K', 'N', 'P']	[188, 229, 231, 345]	['H', 'Y', 'S', 'N']
3f6zBD_4zdrA_0_1n3hA_0	3f6zBD	4zdrA	1n3hA	[24, 86, 58, -6, 96, 54, 20, 88, 51, 55, 21, 89, 85, -4, -5, 92, 18, 93, 17, 82, 27]	[183, 141, 184, 139, 156, 157, 52, 136, 53, 125, 163, 134, 140, 55, 132, 161, 160, 121, 122, 162, 51, 123, 137, 191, 143]	[17, 18, 54, 55, 85, 88, 93]	['E', 'R', 'A', 'R', 'K', 'T', 'I']	[52, 55, 122, 123, 125, 136, 140, 156, 162, 184, 184]	['Y', 'R', 'I', 'T', 'T', 'A', 'Q', 'G', 'E', 'E', 'E']
1ivoAB_3njpA_0_6j71A_2	1ivoAB	3njpA	6j71A	[204, 282, 246, 253, 205, 194, 251, 207, 245, 239, 210, 283, 280, 195, 230, 196, 264, 208, 285, 284, 252]	[247, 279, 312, 310, 316, 233, 248, 314, 313, 267, 270, 249, 274, 308, 272, 251, 278, 317, 315, 277]	[195, 196, 204, 205, 205, 207, 210, 230, 239, 239, 239, 246, 251, 252, 252, 252, 253, 253, 280, 282, 282, 283, 284, 285]	['C', 'S', 'P', 'S', 'S', 'C', 'N', 'F', 'T', 'T', 'T', 'Y', 'Y', 'Q', 'Q', 'Q', 'M', 'M', 'H', 'S', 'S', 'C', 'V', 'R']	[233, 247, 247, 270, 277, 277, 277, 277, 278, 279, 308, 308, 310, 310, 310, 310, 310, 310, 312, 313, 313, 313, 313, 314, 315, 317]	['T', 'P', 'P', 'A', 'D', 'D', 'D', 'D', 'T', 'F', 'V', 'V', 'S', 'S', 'S', 'S', 'S', 'S', 'T', 'L', 'L', 'L', 'L', 'V', 'C', 'L']
2jivAB_2jitB_1_3pp0B_0	2jivAB	2jitB	3pp0B	[823, 819, 795, 965, 993, 850, 849, 820, 1018, 990, 969, 966]	[710, 709, 744, 711, 713, 707, 854, 799, 742]	[]	[]	[]	[]
3bceAC_3w32A_2_2l1cA_1	3bceAC	3w32A	2l1cA	[921, 937, 920, 870, 919, 916, 929, 918, 934, 915, 886, 878]	[66, 205, 71, 72, 207, 152, 192, 191, 204, 74]	[]	[]	[152, 204]	['F', 'Q']
1w9aAB_2h46E_0_1shcA_0	1w9aAB	2h46E	1shcA	[56, 55, 81, 61, 144, 85, 118, 59, 117, 143, 60, 95, 142, 57, 83, 110, 58]	[186, 185, 183, 53, 40, 171, 44, 130, 131, 184, 170, 145, 49, 132, 187, 51, 52, 48, 189, 129, 162, 127, 126, 125]	[61, 61, 95, 95, 117, 142, 143]	['F', 'F', 'F', 'F', 'K', 'R', 'N']	[52, 125, 126, 127, 162, 171, 184, 184]	['Y', 'T', 'V', 'S', 'E', 'P', 'E', 'E']
3ltfAC_6ogeA_2_5wb8A_2	3ltfAC	6ogeA	5wb8A	[316, 313, 310, 311, 312, 276, 333, 271, 334, 335, 308, 278, 272, 279, 106, 275, 81, 277, 105, 292, 318, 267]	[253, 252, 251, 246, 86, 279, 280, 296, 294, 244, 284, 282, 283, 249, 248, 38, 39, 262, 263, 264, 297, 239]	[81, 105, 276, 277, 277, 277, 277, 278, 279, 292, 292, 308, 308, 310, 310, 310, 310, 310, 310, 312, 313, 313, 313, 313, 318, 335]	['Q', 'T', 'T', 'D', 'D', 'D', 'D', 'T', 'F', 'G', 'G', 'V', 'V', 'S', 'S', 'S', 'S', 'S', 'S', 'T', 'L', 'L', 'L', 'L', 'H', 'S']	[38, 38, 39, 39, 39, 239, 239, 239, 246, 248, 249, 249, 249, 249, 251, 252, 252, 252, 253, 253, 262, 262, 279, 279, 280, 282, 282, 283, 284, 294, 294, 296, 297]	['L', 'L', 'G', 'G', 'G', 'T', 'T', 'T', 'Y', 'P', 'T', 'T', 'T', 'T', 'Y', 'Q', 'Q', 'Q', 'M', 'M', 'S', 'S', 'D', 'D', 'H', 'S', 'S', 'C', 'V', 'M', 'M', 'E', 'D']
3ffvAB_6epmR_0_3ibeA_0	3ffvAB	6epmR	3ibeA	[48, 47, 142, 161, 140, 154, 46, 141, 143, 150, 45, 151, 157]	[772, 752, 765, 769, 749, 748, 751, 768, 747, 776, 773, 766, 770]	[48, 140, 143, 143, 150, 151, 154, 161]	['G', 'P', 'E', 'E', 'Q', 'R', 'D', 'R']	[748, 751, 751, 765, 768, 768, 770]	['D', 'S', 'S', 'S', 'K', 'K', 'K']
3eo6AB_3kexA_0_4i1zA_1	3eo6AB	3kexA	4i1zA	[726, 696, 694, 698, 703, 728, 724, 693, 692, 695, 697, 687, 705, 691]	[748, 784, 709, 749, 710, 720, 721, 722, 727, 712, 713, 750, 785, 787, 715, 746, 714]	[]	[]	[]	[]
2wg5AB_4zdrA_1_6nybA_0	2wg5AB	4zdrA	6nybA	[62, 18, 183, 58, 16, 15, 238, 12, 86, 241, 182, 57, 184, 53, 242, 237, 60, 82, 17]	[369, 239, 454, 452, 238, 262, 723, 732, 726, 719, 731, 730, 370, 722, 367, 368, 240]	[15, 17, 18]	['Q', 'E', 'R']	[454, 719, 719, 719, 726, 726, 731, 732]	['D', 'R', 'R', 'R', 'R', 'R', 'P', 'S']
2d5nAC_1nqlA_1_4xwxA_2	2d5nAC	1nqlA	4xwxA	[144, 136, 173, 149, 152, 157, 155, 141, 148, 137, 150, 172, 153, 140, 154, 156, 159]	[112, 108, 107, 114, 175, 61, 172, 173, 64, 65, 174, 103, 116, 63, 104, 68]	[136, 141, 141, 141, 148, 152, 153, 153, 154, 155, 157]	['E', 'R', 'R', 'R', 'F', 'M', 'S', 'S', 'M', 'D', 'Q']	[63, 68, 104]	['L', 'A', 'R']
3gt8BC_3kexA_1_4i1zA_2	3gt8BC	3kexA	4i1zA	[712, 715, 711, 826, 718, 709, 716, 713]	[813, 795, 848, 738, 847, 794, 849, 801]	[]	[]	[]	[]
1ivoBD_3n85A_1_1p9jA_2	1ivoBD	3n85A	1p9jA	[13, 445, 355, 332, 389, 425, 448, 18, 15, 16, 450, 17, 14, 474, 475, 12, 447]	[48, 50, 46, 42, 40, 43, 49, 53, 54, 51, 38, 37, 41]	[12, 12, 14, 15, 17, 355, 448, 448]	['R', 'R', 'P', 'A', 'P', 'L', 'H', 'H']	[38, 42, 43, 51]	['G', 'E', 'R', 'W']
3nvqAB_4nyiR_1_3ksyA_1	3nvqAB	4nyiR	3ksyA	[123, 117, 126, 143, 128, 127, 133, 91, 129, 122, 132, 87, 90]	[1038, 1036, 1037, 1039, 1041, 861, 857, 864, 896, 894, 895, 1040, 897, 860]	[90, 91, 91, 117, 117, 117, 117, 122, 123, 128, 132, 133, 143]	['F', 'E', 'E', 'K', 'K', 'K', 'K', 'A', 'R', 'R', 'D', 'L', 'E']	[864, 864, 896, 896, 897, 1037, 1041, 1041]	['E', 'E', 'R', 'R', 'Q', 'S', 'R', 'R']
1m6bAB_3n85A_2_5wb8A_0	1m6bAB	3n85A	5wb8A	[188, 121, 231, 122, 223, 78, 206, 76, 176, 75, 222, 178, 175]	[185, 180, 169, 173, 167, 172, 168, 217, 216, 202, 225, 200, 178, 179, 201, 206]	[75, 78, 78, 121, 121, 121, 175, 175, 175, 176, 178, 178]	['Q', 'R', 'R', 'R', 'R', 'R', 'P', 'P', 'P', 'M', 'K', 'K']	[167, 168, 168, 168, 179, 179, 180, 185, 200, 200, 201, 201, 216, 225]	['D', 'P', 'P', 'P', 'G', 'G', 'E', 'K', 'R', 'R', 'G', 'G', 'C', 'L']
3gxhAB_1xdvA_0_5wb8A_0	3gxhAB	1xdvA	5wb8A	[797, 799, 712, 800, 798, 802, 972, 975, 702, 803, 706, 707, 708, 716, 715, 820]	[356, 361, 90, 330, 359, 358, 357, 323, 91, 92, 362]	[706, 712, 715, 715, 716]	['R', 'Q', 'E', 'E', 'E']	[90, 90, 91, 91, 92, 323, 323, 330, 356, 357, 361]	['E', 'E', 'N', 'N', 'S', 'D', 'D', 'T', 'S', 'F', 'P']
1ivoBD_5cusA_2_1ivoC_0	1ivoBD	5cusA	1ivoC	[353, 347, 346, 405, 322, 436, 407, 409, 352, 414, 345, 406, 354, 381, 412]	[11, 13, 12, 15, 16, 9, 47, 43, 44, 51, 48, 41, 45, 37, 10]	[322, 353, 354, 354, 381, 407, 407, 407, 407, 412, 412, 412]	['Q', 'P', 'W', 'W', 'Q', 'R', 'R', 'R', 'R', 'L', 'L', 'L']	[9, 10, 13, 15, 41, 45, 45]	['S', 'H', 'Y', 'L', 'R', 'R', 'R']
1m6bAB_1nqlA_0_5cusB_2	1m6bAB	1nqlA	5cusB	[201, 202, 200, 190, 172, 206, 225, 217, 173, 189, 203, 139, 185, 216, 170]	[186, 143, 172, 173, 189, 188, 187, 174, 146, 200, 169, 217, 202, 206, 218, 170]	[185, 189, 200, 200, 201, 201, 203, 203, 216, 225]	['K', 'I', 'R', 'R', 'G', 'G', 'S', 'S', 'C', 'L']	[174, 174, 188, 200, 200, 200, 200, 200, 202, 202, 206, 217, 217]	['R', 'R', 'K', 'F', 'F', 'F', 'F', 'F', 'P', 'P', 'Q', 'S', 'S']
1xm3AD_4xwxA_1_3w32A_2	1xm3AD	4xwxA	3w32A	[184, 90, 55, 185, 53, 183, 123]	[945, 929, 930, 948, 953, 952, 957, 954]	[55, 123, 184, 184]	['R', 'T', 'E', 'E']	[]	[]
1m6bAB_5wb8A_0_6j71A_1	1m6bAB	5wb8A	6j71A	[172, 200, 206, 185, 189, 202, 117, 181, 190, 225, 187, 201, 217, 203]	[228, 229, 201, 203, 198, 230, 218, 168, 200, 234, 219, 202]	[185, 189, 200, 200, 201, 201, 203, 203, 225]	['K', 'I', 'R', 'R', 'G', 'G', 'S', 'S', 'L']	[168, 198, 200, 200, 201, 201, 203, 219, 230, 230]	['L', 'M', 'K', 'K', 'G', 'G', 'R', 'V', 'P', 'P']
3gt8BC_3kexA_2_5x2aB_2	3gt8BC	3kexA	5x2aB	[783, 756, 685, 709, 754, 679, 749, 748, 773, 718, 824, 772, 715, 751, 719, 782, 683, 779, 711, 805, 809, 720, 801, 746, 716, 750, 769]	[736, 1000, 1001, 997, 1017, 1021, 1022, 1014, 1016, 733, 795, 1018, 738, 1004, 804, 737, 735, 993, 998, 734, 1002, 740, 1020, 794]	[]	[]	[]	[]
3bceAC_3gopA_0_2l1cA_1	3bceAC	3gopA	2l1cA	[897, 907, 900, 898, 910, 894, 863, 902, 908, 891, 862, 896, 895]	[74, 204, 202, 71, 207, 205, 67, 66]	[]	[]	[67, 202, 204]	['R', 'F', 'Q']
1hvvAB_2l9uA_0_1xdvA_0	1hvvAB	2l9uA	1xdvA	[653, 650, 665, 663, 646, 658, 640, 652, 654, 647, 639, 637, 667, 664, 657, 649, 656]	[264, 677, 224, 267, 617, 923, 213, 621, 272, 921, 253, 261, 202, 206]	[]	[]	[213, 224, 261, 621, 923]	['R', 'K', 'G', 'P', 'N']
2jivAB_3pp0B_0_3kexA_1	2jivAB	3pp0B	3kexA	[706, 999, 777, 803, 1000, 741, 709, 854, 977, 1009, 784, 1001, 1006, 711, 780, 744, 746, 1005]	[940, 713, 712, 750, 714, 718, 826, 947, 754, 679, 716, 828, 801, 798, 748, 773, 717]	[]	[]	[]	[]
3ltfAC_3n85A_0_3njpA_2	3ltfAC	3n85A	3njpA	[286, 290, 256, 281, 215, 294, 313, 257, 253, 83, 84, 293, 288, 292, 255, 291, 285, 260, 211, 210, 258, 289, 225, 35, 284]	[253, 246, 229, 251, 196, 303, 86, 230, 248, 249, 262, 252, 265, 244, 280, 147, 194, 204, 121, 193]	[35, 83, 211, 225, 225, 255, 255, 255, 255, 256, 257, 258, 258, 284, 284, 285, 286, 286, 288, 288, 288, 288, 288, 288, 290, 291, 291, 291, 291, 292, 293, 313]	['Q', 'T', 'T', 'P', 'P', 'D', 'D', 'D', 'D', 'T', 'F', 'E', 'E', 'T', 'T', 'D', 'V', 'V', 'S', 'S', 'S', 'S', 'S', 'S', 'T', 'L', 'L', 'L', 'L', 'V', 'C', 'S']	[121, 121, 193, 196, 204, 230, 246, 248, 249, 249, 249, 249, 251, 252, 252, 252, 253, 253, 262, 262, 265, 265, 265, 265, 265, 265, 265, 280]	['H', 'H', 'Q', 'S', 'P', 'F', 'Y', 'P', 'T', 'T', 'T', 'T', 'Y', 'Q', 'Q', 'Q', 'M', 'M', 'S', 'S', 'A', 'A', 'A', 'A', 'A', 'A', 'A', 'H']
3fefCD_5cusB_0_4xwxA_2	3fefCD	5cusB	4xwxA	[13, 69, 11, 36, 57, 72, 12, 92, 67, 37, 47, 48, 10, 9, 45]	[48, 138, 44, 49, 47, 139, 125, 123, 51, 50, 134, 43, 141, 137]	[37, 48, 72, 72, 72, 92]	['C', 'L', 'M', 'M', 'M', 'Y']	[43, 123, 125]	['D', 'T', 'T']
2w2uAB_1nqlA_0_3ksyA_1	2w2uAB	1nqlA	3ksyA	[356, 348, 382, 409, 357, 359, 353, 354, 355, 325, 323, 346, 317, 318, 384, 349, 322, 350, 408]	[725, 724, 290, 296, 254, 675, 284, 289, 248, 679, 293, 288, 258, 382, 294, 386, 291, 251]	[323, 323, 346, 349, 349, 349, 353, 355, 356, 357, 408, 409]	['D', 'D', 'H', 'P', 'P', 'P', 'R', 'D', 'S', 'F', 'Q', 'H']	[248, 248, 294]	['R', 'R', 'P']
1ivoBD_6j71A_2_2kv4A_2	1ivoBD	6j71A	2kv4A	[378, 354, 386, 34, 35, 384, 411, 382, 353, 387, 385, 379, 377]	[43, 40, 13, 51, 41, 44, 15, 29, 46, 45, 50]	[34, 34, 377, 378, 378, 386, 386]	['R', 'R', 'L', 'P', 'P', 'A', 'A']	[13, 15, 40, 41, 45, 45]	['Y', 'L', 'E', 'R', 'R', 'R']
1xm3AD_4i1zA_1_5cusB_2	1xm3AD	4i1zA	5cusB	[778, 701, 847, 707, 813, 738, 789, 705, 846, 795, 731, 703, 849, 740, 852, 741, 736, 848, 850, 793, 737, 779, 791, 776, 772, 794]	[361, 363, 362, 358, 418, 419, 469, 369, 386, 388, 359, 442, 366, 420, 334, 479, 385, 333, 370, 307, 387, 360]	[]	[]	[307, 359, 362, 369, 370, 370, 370, 385, 387, 419, 469, 469, 479]	['L', 'A', 'P', 'R', 'T', 'T', 'T', 'P', 'M', 'V', 'R', 'R', 'K']
2cg5AB_1xdvA_0_1milA_0	2cg5AB	1xdvA	1milA	[772, 773, 1004, 1012, 993, 999, 994, 775, 995, 774, 996, 841, 1005, 1001, 837, 1009, 1030, 1031, 1015, 990, 998, 1008, 778, 1033, 843]	[38, 39, 37, 103, 17, 13, 9, 8, 102, 36, 12, 18, 15, 14, 104, 16, 21, 11, 10, 22]	[772, 773, 990, 996, 1001, 1001, 1009]	['E', 'T', 'F', 'P', 'M', 'M', 'L']	[8, 10, 12, 15, 38, 102]	['P', 'F', 'G', 'S', 'P', 'R']
1ivoBD_3p11A_0_2kv4A_1	1ivoBD	3p11A	2kv4A	[355, 415, 381, 353, 414, 352, 345, 347, 354, 346]	[13, 16, 37, 43, 15, 27, 14, 41, 29]	[353, 354, 354, 355, 381, 415, 415]	['P', 'W', 'W', 'H', 'Q', 'K', 'K']	[13, 15, 27, 41]	['Y', 'L', 'D', 'R']
3f6wCD_4dstA_1_5j18A_0	3f6wCD	4dstA	5j18A	[123, 154, 147, 119, 127, 148, 150, 142]	[193, 211, 230, 178, 209, 232, 210, 231, 227]	[119, 119, 123, 123, 127, 147, 147, 147, 150, 154]	['D', 'D', 'R', 'R', 'T', 'K', 'K', 'K', 'Q', 'D']	[]	[]
1ivoBD_5wb8D_0_1ivoC_0	1ivoBD	5wb8D	1ivoC	[468, 465, 415, 29, 417, 17, 384, 357, 18, 348, 408, 412, 350, 409, 22, 438, 467, 26, 356, 346, 325, 355, 349, 440]	[51, 47, 48, 45, 38, 9, 43, 44, 15, 46, 11, 41, 10, 13, 12, 16, 8]	[18, 22, 346, 349, 349, 349, 355, 356, 357, 408, 409, 417, 417, 417, 438, 440, 440, 440, 467, 467, 467, 467, 468, 468, 468]	['G', 'D', 'H', 'P', 'P', 'P', 'D', 'S', 'F', 'Q', 'H', 'V', 'V', 'V', 'I', 'S', 'S', 'S', 'I', 'I', 'I', 'I', 'S', 'S', 'S']	[8, 9, 10, 13, 15, 41, 45, 45]	['L', 'S', 'H', 'Y', 'L', 'R', 'R', 'R']
1ivoBD_5cusA_1_1jl9B_0	1ivoBD	5cusA	1jl9B	[354, 353, 347, 346, 322, 436, 407, 409, 414, 345, 406, 381, 412]	[10, 13, 15, 16, 44, 50, 48, 47, 41, 37, 43, 45, 7, 46]	[322, 353, 354, 354, 381, 407, 407, 407, 407, 412, 412, 412]	['Q', 'P', 'W', 'W', 'Q', 'R', 'R', 'R', 'R', 'L', 'L', 'L']	[10, 13, 15, 41, 45, 45]	['H', 'Y', 'L', 'R', 'R', 'R']
1u2eAC_4rzvB_0_4nyiR_1	1u2eAC	4rzvB	4nyiR	[515, 509, 449, 516, 517, 476, 450, 506, 477, 451, 570, 453, 452, 507]	[102, 98, 133, 90, 94, 88, 91, 113, 93, 87, 101, 107, 129, 125]	[]	[]	[88, 90, 91, 91, 93, 94, 102, 102, 107, 133]	['K', 'F', 'E', 'E', 'I', 'H', 'R', 'R', 'D', 'L']
2wvmAB_3n85A_1_4leoC_0	2wvmAB	3n85A	4leoC	[175, 176, 187, 188, 76, 111, 174]	[478, 479, 420, 421, 493, 391, 445, 444, 366, 363, 389, 520, 519]	[174, 174, 175, 175, 175, 176]	['S', 'S', 'P', 'P', 'P', 'M']	[445, 479]	['Y', 'K']
2dyjAB_4i1zA_0_1n3hA_0	2dyjAB	4i1zA	1n3hA	[849, 848, 847, 820, 850, 812, 808, 813, 807, 795, 987, 804, 805, 986]	[137, 55, 120, 119, 121, 117, 90, 118, 98, 115, 97, 91]	[]	[]	[55, 117, 118]	['R', 'F', 'A']
2ux8BC_6j71A_1_4xwxA_1	2ux8BC	6j71A	4xwxA	[180, 181, 182, 179, 186, 168, 157, 170, 169, 173, 187, 184, 203, 185, 183, 111]	[146, 170, 171, 141, 144, 134, 46, 47, 139, 201, 129, 169, 147, 138, 128, 148]	[157, 157, 168, 169, 169, 170, 173, 173, 173, 182, 185, 203]	['R', 'R', 'L', 'W', 'W', 'K', 'F', 'F', 'F', 'T', 'D', 'R']	[144, 171]	['N', 'P']
3np5AC_6q0kA_1_3omvA_0	3np5AC	6q0kA	3omvA	[703, 709, 695, 705, 706, 702, 712, 708]	[611, 601, 608, 604, 605, 607, 600]	[695, 695, 695, 705, 708, 708, 712]	['E', 'E', 'E', 'P', 'P', 'P', 'A']	[]	[]
3a29BD_3kexA_0_5wb8D_1	3a29BD	3kexA	5wb8D	[951, 941, 950, 794, 948, 943, 940, 801, 790, 944]	[173, 159, 165, 133, 172, 136, 166, 137, 134, 162, 168, 158]	[]	[]	[136, 165, 168, 168, 168]	['E', 'K', 'P', 'P', 'P']
3g33BD_5cusB_2_1oy2A_2	3g33BD	5cusB	1oy2A	[467, 466, 470, 436, 472, 438, 468, 406, 439, 441, 414]	[110, 107, 103, 108, 101, 67, 109, 105, 106, 80]	[438, 472]	['S', 'R']	[67, 105, 106, 110]	['R', 'P', 'L', 'L']
1d1zBD_5cusB_0_2aobC_0	1d1zBD	5cusB	2aobC	[181, 53, 180, 77, 165, 54, 116, 166, 113, 179, 114, 55, 56, 178, 76]	[111, 90, 121, 109, 105, 104, 106, 91, 92, 67, 108, 120, 107, 89]	[54, 55, 56, 56, 77, 113, 114, 116, 116, 165, 165, 166, 178, 179, 181, 181]	['D', 'L', 'S', 'S', 'T', 'R', 'Q', 'R', 'R', 'P', 'P', 'P', 'P', 'G', 'E', 'E']	[92, 105]	['P', 'V']
3ltfAB_6ogeA_1_5wb7E_2	3ltfAB	6ogeA	5wb7E	[42, 378, 35, 31, 441, 446, 444, 37, 45, 36, 46, 34, 469, 379, 438, 377]	[48, 47, 43, 35, 45, 34, 46, 44, 42]	[34, 34, 36, 37, 42, 45, 45, 377, 378, 378, 444, 446]	['R', 'R', 'P', 'A', 'H', 'M', 'M', 'L', 'P', 'P', 'T', 'Q']	[35, 48]	['G', 'V']
1ivoBD_3qwqA_0_1p9jA_1	1ivoBD	3qwqA	1p9jA	[353, 350, 465, 467, 417, 349, 438, 415, 384, 440, 348, 357, 408, 409, 412, 356, 346, 325, 439, 355, 466, 382, 358, 418]	[19, 45, 50, 13, 52, 49, 53, 47, 46, 15, 48, 17, 43, 40]	[346, 349, 349, 349, 353, 355, 356, 357, 408, 409, 417, 417, 417, 418, 418, 438, 440, 440, 440, 467, 467, 467, 467]	['H', 'P', 'P', 'P', 'R', 'D', 'S', 'F', 'Q', 'H', 'V', 'V', 'V', 'S', 'S', 'I', 'S', 'S', 'S', 'I', 'I', 'I', 'I']	[15, 17, 43, 47, 47]	['Y', 'L', 'R', 'R', 'R']
3bceAB_3pp0B_0_5x2aB_1	3bceAB	3pp0B	5x2aB	[791, 758, 757, 795, 883, 717, 790, 792, 722, 754, 723, 718, 793, 720, 794, 721, 735]	[997, 1016, 994, 993, 1018, 1019, 1022, 996, 991, 990, 1020, 992, 985, 986, 998, 989, 1000, 808, 987]	[]	[]	[]	[]
2i9fCD_5vykC_1_3w8qA_2	2i9fCD	5vykC	3w8qA	[142, 139, 140, 141, 144, 137, 138, 149, 148, 129, 145, 161]	[130, 57, 54, 58, 120, 62, 61, 113, 63, 60, 116, 129, 117]	[139, 148, 149]	['N', 'R', 'R']	[54, 57, 57, 57, 57, 57, 57, 57, 57, 58, 58, 60, 60, 129, 129, 130, 130, 130, 130]	['L', 'K', 'K', 'K', 'K', 'K', 'K', 'K', 'K', 'Q', 'Q', 'V', 'V', 'F', 'F', 'Y', 'Y', 'Y', 'Y']
1ivoBD_5cusA_1_1nqlB_0	1ivoBD	5cusA	1nqlB	[354, 405, 407, 353, 414, 436, 439, 347, 406, 346, 415, 412, 322, 409]	[4, 5, 44, 3, 47, 13, 45, 48, 50, 15, 16, 41]	[322, 353, 354, 354, 407, 407, 407, 407, 412, 412, 412, 415, 415]	['Q', 'P', 'W', 'W', 'R', 'R', 'R', 'R', 'L', 'L', 'L', 'K', 'K']	[3, 4, 13, 15, 41, 45, 45]	['D', 'S', 'Y', 'L', 'R', 'R', 'R']
3t75AB_4dstA_0_6scmA_2	3t75AB	4dstA	6scmA	[142, 150, 134, 123, 118, 119, 158, 143, 140, 135, 139, 128, 127, 131, 126, 84, 148, 141]	[738, 716, 741, 742, 709, 708, 715, 712, 707, 706, 711, 750, 705, 704, 701, 743, 740]	[84, 118, 119, 119, 123, 123, 126, 126, 127, 134, 134, 135, 135, 140, 143, 143, 150, 158]	['I', 'C', 'D', 'D', 'R', 'R', 'D', 'D', 'T', 'A', 'A', 'R', 'R', 'P', 'E', 'E', 'Q', 'T']	[]	[]
2rfdAB_3kexA_0_3w32A_0	2rfdAB	3kexA	3w32A	[814, 934, 680, 868, 872, 932, 839, 871, 869, 866, 870, 739, 841, 838, 840, 867, 842, 812, 810]	[830, 966, 956, 826, 969, 823, 973, 832, 962, 771, 772, 963, 970, 892, 965, 831, 960]	[]	[]	[]	[]
3n84BD_4xwxA_2_5cdwB_0	3n84BD	4xwxA	5cdwB	[93, 55, 92, 120, 91, 121, 142, 137, 140, 184, 95, 117, 135, 136]	[41, 9, 6, 3, 43, 2, 4, 64, 40, 65, 35, 8, 63]	[55, 95, 117, 135, 136, 140, 142, 184, 184]	['R', 'A', 'F', 'A', 'A', 'Q', 'I', 'E', 'E']	[9, 9, 40, 43, 43, 64, 64, 65]	['F', 'F', 'P', 'F', 'F', 'G', 'G', 'K']
1xdtRT_3tgfA_1_3pp0B_1	1xdtRT	3tgfA	3pp0B	[41, 47, 22, 33, 20, 34, 27, 36, 24, 37, 35, 32, 40, 15, 39, 5, 31]	[725, 730, 795, 791, 793, 717, 752, 757, 721, 756, 758, 754, 718, 728, 735, 789, 729, 883, 720, 722, 716, 755]	[31, 37, 40]	['A', 'G', 'G']	[]	[]
3ikaAB_3kexA_0_3pp0B_0	3ikaAB	3kexA	3pp0B	[680, 681, 738, 733, 742, 736, 739, 737, 682, 735, 732, 731]	[950, 949, 957, 953, 965, 962, 960, 975, 961, 964, 985, 956]	[]	[]	[]	[]
1x8dAB_3n84A_0_1aweA_0	1x8dAB	3n84A	1aweA	[122, 135, 121, 123, 142, 138, 140, 124, 125, 143, 134]	[104, 102, 110, 103, 101, 125, 142, 115, 114, 117, 138, 145, 146, 106, 105]	[142, 143]	['R', 'N']	[103, 103]	['D', 'D']
1v9sAB_5cusB_2_5wb8A_2	1v9sAB	5cusB	5wb8A	[164, 112, 178, 135, 134, 179, 163, 51, 162, 103, 105, 165, 52, 104]	[106, 164, 49, 162, 160, 179, 181, 105, 178, 165, 161]	[104, 134, 165, 165, 178, 179]	['Y', 'D', 'P', 'P', 'P', 'G']	[105, 106, 165, 179, 179]	['K', 'T', 'K', 'G', 'G']
1oivAB_6q0kA_2_4dstA_1	1oivAB	6q0kA	4dstA	[547, 725, 684, 724, 652, 544, 549, 546, 722, 723, 550, 541, 683, 548, 545]	[37, 3, 40, 38, 36, 64, 39, 63, 54, 41, 21]	[545, 549, 549, 550, 725, 725]	['E', 'E', 'E', 'M', 'H', 'H']	[3, 3, 3, 21, 21, 36, 36, 37, 38, 38, 39, 41, 54, 63, 64, 64, 64]	['E', 'E', 'E', 'I', 'I', 'I', 'I', 'E', 'D', 'D', 'S', 'R', 'D', 'E', 'Y', 'Y', 'Y']
1ivoBD_3p11A_0_5wb7E_0	1ivoBD	3p11A	5wb7E	[355, 405, 406, 414, 354, 464, 345, 412, 347, 352, 409, 434, 381]	[40, 13, 43, 45, 46, 44, 11, 48, 9, 42, 15, 12, 10]	[354, 354, 355, 381, 412, 412, 412, 434, 434, 464]	['W', 'W', 'H', 'Q', 'L', 'L', 'L', 'R', 'R', 'D']	[10, 10, 12, 40, 40, 40, 48]	['M', 'M', 'G', 'R', 'R', 'R', 'V']
1x8dAB_1xd4A_1_1shcA_0	1x8dAB	1xd4A	1shcA	[520, 522, 523, 518, 501, 499, 517, 507, 505, 525, 515, 506, 519, 521]	[44, 53, 52, 51, 48, 40, 185, 189, 50, 39, 93, 184, 123, 43, 55]	[499, 522, 522, 522]	['V', 'N', 'N', 'N']	[43, 52, 55, 123, 184, 184]	['D', 'Y', 'R', 'T', 'E', 'E']
3gt8BC_3pp0B_2_4i1zA_1	3gt8BC	3pp0B	4i1zA	[746, 999, 741, 745, 1000, 1009, 803, 744, 748, 1001, 743]	[795, 794, 735, 737, 736, 804, 715, 738, 740, 730, 739, 801, 805]	[]	[]	[]	[]
3ggfAB_7m0xB_0_6q0kA_0	3ggfAB	7m0xB	6q0kA	[104, 102, 216, 217, 220, 310, 235, 105, 213, 103, 224, 100, 309, 230, 311]	[542, 543, 580, 660, 659, 662, 613, 538, 667, 663, 615, 463, 612, 625, 627, 626]	[100, 103, 103, 103, 213, 224, 235, 310, 310]	['H', 'I', 'I', 'I', 'G', 'V', 'L', 'I', 'I']	[463, 463, 542, 612, 612, 612, 613, 615, 626, 662, 663, 663, 667]	['I', 'I', 'H', 'Q', 'Q', 'Q', 'L', 'G', 'R', 'R', 'D', 'D', 'F']
2wmmAB_6q0kA_0_4nyiR_1	2wmmAB	6q0kA	4nyiR	[540, 551, 725, 548, 544, 546, 549, 547, 588, 536, 545, 727, 724, 552, 584, 537, 556, 726, 587]	[128, 129, 136, 107, 126, 133, 135, 90, 91, 124, 108, 101, 97, 132, 125, 131, 87]	[537, 537, 540, 545, 549, 549, 584, 584, 584, 587, 587, 587, 587, 588, 588, 588, 725, 725, 726, 726, 727, 727, 727]	['L', 'L', 'H', 'E', 'E', 'E', 'L', 'L', 'L', 'D', 'D', 'D', 'D', 'L', 'L', 'L', 'H', 'H', 'R', 'R', 'S', 'S', 'S']	[90, 91, 91, 107, 108, 124, 128, 131, 132, 133, 135, 135]	['F', 'E', 'E', 'D', 'D', 'T', 'R', 'Q', 'D', 'L', 'R', 'R']
3ph1BC_2ks1B_0_2ks1A_0	3ph1BC	2ks1B	2ks1A	[143, 154, 146, 145, 150, 142, 141]	[46, 45, 44, 43, 55, 52, 56, 42]	[]	[]	[44, 45, 52, 55, 56]	['A', 'E', 'T', 'I', 'S']
3gt8BC_7aeiA_1_3pp0B_2	3gt8BC	7aeiA	3pp0B	[730, 988, 801, 739, 794, 795, 805, 990, 737, 997, 996]	[1009, 742, 744, 746, 743, 739, 1000, 713, 706, 707, 803, 709, 741, 1005, 856]	[]	[]	[]	[]
1ivoBD_5cusB_1_1moxC_0	1ivoBD	5cusB	1moxC	[407, 405, 406, 353, 414, 436, 354, 409, 412, 381]	[49, 45, 46, 13, 47, 48, 12, 50]	[353, 354, 354, 381, 407, 407, 407, 407, 412, 412, 412]	['P', 'W', 'W', 'Q', 'R', 'R', 'R', 'R', 'L', 'L', 'L']	[50]	['A']
3l0iCD_4nyiS_2_4nyiR_2	3l0iCD	4nyiS	4nyiR	[638, 636, 720, 722, 709, 719, 686, 715, 716, 639, 643, 712, 607, 649]	[37, 67, 63, 54, 70, 64, 56, 36, 35, 66, 65, 74, 71, 5, 61]	[]	[]	[36, 37, 54, 61, 61, 61, 61, 61, 61, 61, 61, 61, 61, 61, 61, 61, 61, 61, 61, 61, 64, 66, 66, 71, 74, 74]	['I', 'E', 'D', 'Q', 'Q', 'Q', 'Q', 'Q', 'Q', 'Q', 'Q', 'Q', 'Q', 'Q', 'Q', 'Q', 'Q', 'Q', 'Q', 'Q', 'Y', 'A', 'A', 'Y', 'T', 'T']
2gxfAB_1aweA_1_3kexA_2	2gxfAB	1aweA	3kexA	[104, 54, 123, 117, 106, 122, 100, 121, 55, 115, 109, 56, 102, 111, 53, 105, 110]	[705, 703, 761, 762, 687, 691, 698, 688, 710, 692, 690, 694, 695, 699, 728, 702, 701, 763]	[54, 109, 122, 122, 122]	['G', 'E', 'N', 'N', 'N']	[]	[]
1ufqBD_6ptsD_0_5vykC_0	1ufqBD	6ptsD	5vykC	[393, 414, 386, 380, 394, 383, 415, 379, 392, 395]	[100, 101, 38, 35, 34, 39, 98, 36, 106, 102, 103, 42, 99]	[]	[]	[]	[]
2jamAB_3omvA_0_3w8qA_0	2jamAB	3omvA	3w8qA	[435, 354, 546, 554, 552, 545, 556, 548, 549, 551, 522, 547, 437, 356, 510, 430, 431, 550, 559, 553, 357, 506, 378]	[104, 102, 100, 223, 222, 220, 228, 224, 234, 227, 311, 314, 229, 219, 217, 221, 230, 78, 235, 81]	[]	[]	[78, 100, 224, 227, 229, 235]	['N', 'H', 'V', 'R', 'Y', 'L']
2jamAB_6uanB_0_3w8qA_2	2jamAB	6uanB	3w8qA	[496, 490, 500, 489, 599, 575, 631, 633, 499, 493, 492]	[261, 263, 156, 264, 308, 309, 311, 307, 313, 255]	[490, 492, 499, 499, 499, 575, 599, 599, 599, 633, 633]	['P', 'P', 'K', 'K', 'K', 'R', 'T', 'T', 'T', 'Y', 'Y']	[264, 264, 264, 308, 313]	['P', 'P', 'P', 'M', 'L']
1ivoBD_5wb8A_2_2kv4A_0	1ivoBD	5wb8A	2kv4A	[11, 26, 346, 69, 23, 17, 14, 18, 409, 350, 22, 411, 325, 12, 357, 355, 90, 29, 25, 408, 15, 412]	[40, 51, 16, 22, 45, 38, 35, 36, 34, 11, 44, 47, 49, 43, 39, 14, 41, 13, 12, 29, 52, 30, 37, 50, 31, 15]	[14, 15, 18, 22, 23, 90, 90, 346, 355, 357, 408, 409, 411]	['L', 'T', 'G', 'D', 'H', 'E', 'E', 'H', 'D', 'F', 'Q', 'H', 'Q']	[13, 15, 36, 40, 41, 45, 45, 49]	['Y', 'L', 'G', 'E', 'R', 'R', 'R', 'W']
1xg5CD_3kexA_2_1xd4B_1	1xg5CD	3kexA	1xd4B	[932, 974, 927, 975, 934, 930, 739, 935, 910, 972, 908, 868, 869]	[365, 533, 536, 537, 362, 198, 199, 1046, 532, 402, 401, 398, 363, 755, 449, 448]	[]	[]	[362, 398, 398, 401, 755]	['E', 'R', 'R', 'S', 'Q']
3qq6AB_1xd4B_1_5cdwE_0	3qq6AB	1xd4B	5cdwE	[891, 899, 1041, 887, 914, 909, 906, 902, 895, 896]	[38, 82, 78, 15, 49, 52, 54, 50, 51, 71, 72]	[896, 896, 899, 902, 1041, 1041]	['R', 'R', 'K', 'E', 'R', 'R']	[78]	['E']
1ivoBD_6ogeA_1_1moxC_0	1ivoBD	6ogeA	1moxC	[37, 35, 467, 31, 34, 384, 63, 446, 378, 382, 437, 383, 38, 42, 379, 45, 36, 441, 438]	[50, 39, 48, 37, 49, 42, 46, 17, 13, 47, 18, 38]	[34, 34, 36, 37, 42, 45, 45, 378, 378, 446]	['R', 'R', 'P', 'A', 'H', 'M', 'M', 'P', 'P', 'Q']	[37, 50]	['G', 'A']
1hvvAB_2l9uB_0_2n2aB_0	1hvvAB	2l9uB	2n2aB	[642, 637, 653, 664, 641, 649, 638, 671, 667, 646]	[111, 107, 118, 105, 136, 132, 122, 137]	[]	[]	[]	[]
3p86AB_6nsqA_0_3omvA_0	3p86AB	6nsqA	3omvA	[511, 569, 510, 565, 711, 450, 562, 505, 517, 507, 509, 566, 477, 530, 515, 586, 506, 478, 715, 508, 516, 476]	[422, 369, 409, 370, 407, 398, 371, 401, 342, 403, 402, 461, 480, 340, 368, 454, 367, 457, 458, 408, 397, 400]	[]	[]	[]	[]
3n84BD_4xwxA_2_5cdwE_0	3n84BD	4xwxA	5cdwE	[93, 53, 183, 55, 90, 91, 186, 95, 92]	[35, 63, 61, 6, 64, 65, 11, 10, 62, 9, 41, 12, 5]	[55, 95]	['R', 'A']	[9, 9, 62, 64, 64, 65]	['F', 'F', 'G', 'G', 'G', 'K']
1nqlAB_1nqlA_0_1p9jA_0	1nqlAB	1nqlA	1p9jA	[90, 69, 14, 16, 18, 17, 125, 15, 89, 68, 19, 98, 22, 99]	[30, 25, 35, 28, 34, 1, 33, 37, 36, 32, 27]	[14, 15, 18, 22, 89, 90, 90, 99, 125, 125, 125]	['L', 'T', 'G', 'D', 'Y', 'E', 'E', 'S', 'R', 'R', 'R']	[]	[]
2zoqAB_2zoqA_0_3sa0A_0	2zoqAB	2zoqA	3sa0A	[370, 366, 347, 343, 94, 371, 344, 93, 90, 346, 367, 352, 350, 359, 351, 369, 103, 363, 96, 374, 345, 348, 375]	[179, 250, 258, 182, 181, 185, 256, 177, 297, 259, 257, 299, 183, 253, 180, 261, 300, 176, 206, 249, 178, 303, 298, 306]	[94, 96, 96, 343, 345, 346, 359, 359, 359, 366, 367, 374, 374]	['R', 'R', 'R', 'E', 'P', 'F', 'R', 'R', 'R', 'Q', 'E', 'G', 'G']	[176, 176, 178, 179, 180, 183, 206, 257, 261, 297, 298]	['P', 'P', 'H', 'D', 'H', 'F', 'T', 'N', 'R', 'N', 'P']
3f13AB_2n5sA_0_1n3hA_2	3f13AB	2n5sA	1n3hA	[91, 92, 57, 85, 80, 76, 81, 90, 84, 77, 87]	[93, 139, 98, 91, 90, 116, 99, 89, 97, 88, 87, 115]	[76, 77, 77, 80, 80, 80, 84, 85, 90, 90]	['K', 'R', 'R', 'R', 'R', 'R', 'Q', 'E', 'E', 'E']	[99]	['R']
2ce4AB_1oy2A_0_1nqlA_0	2ce4AB	1oy2A	1nqlA	[183, 162, 158, 163, 52, 161, 184, 93, 157, 191]	[191, 189, 139, 141, 193, 195, 137, 192, 150, 173, 172]	[52, 158, 158, 162, 184, 184]	['Y', 'P', 'P', 'E', 'E', 'E']	[141, 141, 141, 189, 193, 195]	['R', 'R', 'R', 'I', 'Q', 'C']
3ew2FG_4leoC_0_1griA_0	3ew2FG	4leoC	1griA	[480, 471, 476, 475, 467, 447, 472, 473]	[200, 198, 51, 182, 160, 197, 216, 184, 199, 185, 54, 159, 158]	[447, 471, 471, 472, 473, 476]	['H', 'R', 'R', 'R', 'D', 'A']	[160, 184, 185, 200, 200]	['Y', 'H', 'V', 'G', 'G']
1f9aAF_5wb8A_1_1oy2A_1	1f9aAF	5wb8A	1oy2A	[52, 106, 49, 74, 21, 50, 73, 76, 51, 48, 75, 72, 53]	[104, 70, 105, 161, 160, 79, 106, 103, 158, 75, 76, 69, 102]	[21, 52, 72, 73, 74, 76, 76, 76, 106]	['E', 'L', 'V', 'E', 'R', 'P', 'P', 'P', 'T']	[69, 76, 104, 105, 106, 158, 158]	['L', 'Q', 'R', 'P', 'L', 'P', 'P']
2ux8BC_6jwlA_0_4xwxA_1	2ux8BC	6jwlA	4xwxA	[709, 732, 710, 712, 787, 714, 785, 711, 727, 717, 746, 713]	[169, 171, 148, 149, 174, 175, 146, 170, 129, 172, 144]	[]	[]	[144, 171]	['N', 'P']
2wblAB_1xd4A_2_5wb8D_2	2wblAB	1xd4A	5wb8D	[1026, 846, 1029, 892, 1023, 1024, 888, 1022, 1021, 1025, 845]	[331, 359, 361, 362, 332, 329, 367, 333, 330, 336, 334, 370]	[845, 846, 892, 892, 1021, 1026]	['L', 'E', 'Q', 'Q', 'P', 'R']	[329, 330, 361]	['A', 'T', 'P']
3f1rAB_6xguB_0_3ny5B_0	3f1rAB	6xguB	3ny5B	[55, 119, 76, 56, 73, 74, 117, 72, 69, 71, 120, 75]	[209, 228, 227, 198, 226, 230, 229, 178, 207, 195, 196, 210, 197, 208]	[71, 71, 73, 73, 74, 76, 119, 119]	['N', 'N', 'R', 'R', 'N', 'M', 'A', 'A']	[]	[]
1vf5PQ_2l9uB_0_2ks1A_0	1vf5PQ	2l9uB	2ks1A	[652, 644, 662, 654, 659, 648, 658, 655, 651, 669, 665, 666, 670]	[65, 76, 58, 61, 54, 55, 69, 62, 51, 50, 57]	[]	[]	[54, 55, 57, 61, 62]	['I', 'I', 'A', 'I', 'L']
1zbhAB_1griA_1_4xwxA_1	1zbhAB	1griA	4xwxA	[144, 137, 134, 145, 138, 147, 133, 149, 136]	[112, 84, 115, 103, 88, 104, 87]	[149]	['R']	[104]	['R']
1m6bAB_5cusA_0_5wb8A_0	1m6bAB	5cusA	5wb8A	[143, 173, 200, 174, 186, 170, 119, 185, 172, 225, 217, 84, 169, 187, 216]	[206, 200, 172, 202, 203, 201, 171, 115, 217, 167, 169, 225, 168, 170, 173, 216, 187, 185]	[84, 84, 84, 84, 119, 174, 174, 185, 200, 200, 200, 200, 200, 217, 217]	['R', 'R', 'R', 'R', 'Q', 'R', 'R', 'T', 'F', 'F', 'F', 'F', 'F', 'S', 'S']	[115, 167, 168, 168, 168, 171, 171, 185, 200, 200, 201, 201, 203, 203, 216, 225]	['N', 'D', 'P', 'P', 'P', 'P', 'P', 'K', 'R', 'R', 'G', 'G', 'S', 'S', 'C', 'L']
2fb8AB_3n84A_0_3w32A_0	2fb8AB	3n84A	3w32A	[79, 78, 150, 72, 149, 154, 156, 82, 73, 157, 153, 152, 155, 151, 77, 102, 76]	[791, 703, 702, 1015, 1017, 1016, 701, 1014, 705, 1013, 776, 778, 736, 731, 734, 770]	[77, 79, 82, 149, 151, 154, 156, 157]	['Q', 'H', 'A', 'R', 'I', 'V', 'Q', 'Q']	[]	[]
3gt8BC_4i1zA_0_3pp0B_0	3gt8BC	4i1zA	3pp0B	[730, 734, 736, 737, 738, 739, 740, 735]	[1009, 999, 1000, 1001, 1006, 1002, 803, 1005]	[]	[]	[]	[]
3adcAB_3ibeA_2_4dstA_2	3adcAB	3ibeA	4dstA	[752, 766, 773, 770, 769, 762, 748, 751, 763, 749, 745, 765]	[154, 151, 149, 153, 150, 158, 157, 141, 143, 142, 118, 148]	[745, 745, 748, 751, 751, 763, 765, 770]	['V', 'V', 'D', 'S', 'S', 'V', 'S', 'K']	[118, 143, 143, 149, 149, 150, 151, 154, 158]	['C', 'E', 'E', 'R', 'R', 'Q', 'R', 'D', 'T']
3ltfAB_3njpA_1_1ivoC_1	3ltfAB	3njpA	1ivoC	[17, 356, 19, 15, 355, 16, 18, 353, 357, 22, 29]	[38, 12, 49, 40, 41, 15, 46, 13, 10, 48, 11, 39]	[15, 18, 22, 353, 355, 356, 357]	['T', 'G', 'D', 'R', 'D', 'S', 'F']	[10, 13, 15, 40, 41, 49]	['H', 'Y', 'L', 'E', 'R', 'W']
1ivoBD_5wb8A_0_1ivoC_0	1ivoBD	5wb8A	1ivoC	[468, 417, 17, 384, 357, 15, 16, 18, 25, 348, 408, 438, 350, 409, 441, 26, 356, 346, 325, 355, 349, 440, 412, 467]	[51, 45, 38, 9, 40, 39, 48, 43, 44, 47, 15, 11, 12, 41, 10, 13, 16, 8, 46]	[15, 18, 346, 349, 349, 349, 355, 356, 357, 408, 409, 417, 417, 417, 438, 440, 440, 440, 441, 441, 441, 441, 441, 467, 467, 467, 467, 468, 468, 468]	['T', 'G', 'H', 'P', 'P', 'P', 'D', 'S', 'F', 'Q', 'H', 'V', 'V', 'V', 'I', 'S', 'S', 'S', 'G', 'G', 'G', 'G', 'G', 'I', 'I', 'I', 'I', 'S', 'S', 'S']	[8, 9, 10, 13, 15, 40, 41, 45, 45]	['L', 'S', 'H', 'Y', 'L', 'E', 'R', 'R', 'R']
2y4iBC_7juxA_2_7m0xB_0	2y4iBC	7juxA	7m0xB	[823, 770, 841, 769, 768, 827, 824, 788, 787, 831, 773, 828, 789, 771, 784, 832, 825, 822, 785, 767, 834, 772, 830, 835]	[220, 223, 224, 237, 310, 225, 226, 314, 235, 236, 309, 318, 319, 315, 311, 221, 234, 222, 217, 228, 230, 239, 78]	[]	[]	[78, 224, 235, 310, 310]	['N', 'V', 'L', 'I', 'I']
2fb8AB_6nybA_0_3omvA_2	2fb8AB	6nybA	3omvA	[511, 506, 569, 510, 586, 565, 370, 562, 505, 517, 507, 566, 477, 589, 509, 530, 515, 476, 588, 508, 369, 516, 585, 570]	[409, 398, 369, 481, 407, 350, 352, 422, 371, 401, 342, 341, 340, 368, 402, 370, 477, 462, 461, 403, 480, 367, 478, 458, 351, 408, 397]	[476, 476, 505, 506, 506, 506, 509, 509, 509, 515, 516, 517, 566, 569, 585, 586, 586, 588, 588, 588, 589]	['W', 'W', 'L', 'R', 'R', 'R', 'R', 'R', 'R', 'L', 'F', 'M', 'Y', 'A', 'H', 'E', 'E', 'L', 'L', 'L', 'T']	[]	[]
3ps4BC_4xwxA_2_7aeiA_1	3ps4BC	4xwxA	7aeiA	[115, 118, 58, 135, 89, 55, 57, 121, 137, 136, 88, 119, 120, 116, 90]	[980, 977, 941, 976, 1008, 942, 944, 945, 974]	[55, 118, 135, 136]	['R', 'A', 'A', 'A']	[]	[]
1y0hAB_1tceA_0_4p9zA_1	1y0hAB	1tceA	4p9zA	[15, 50, 52, 90, 55, 91, 42, 53, 32, 51, 34, 35, 36, 33, 16]	[142, 143, 111, 119, 124, 121, 122, 94, 113, 114]	[15, 32, 51, 53, 90]	['S', 'R', 'P', 'H', 'A']	[114, 142, 143]	['G', 'R', 'N']
1t92AB_5x2aB_2_5ob4A_0	1t92AB	5x2aB	5ob4A	[992, 1019, 1018, 1009, 1007, 995, 993, 1008, 1021, 996, 1017, 1022, 999, 823, 1016]	[38, 39, 34, 35, 26, 37, 40, 30, 41, 42, 29]	[]	[]	[26, 30, 35, 35, 37, 38, 38, 38, 38, 39, 40]	['V', 'V', 'I', 'I', 'R', 'R', 'R', 'R', 'R', 'Q', 'Q']
3rcdAB_3w32A_0_3kexA_0	3rcdAB	3w32A	3kexA	[941, 944, 934, 945, 935, 948, 931, 930, 929]	[738, 739, 742, 737, 736, 680, 681, 682, 683, 684]	[]	[]	[]	[]
3ltfAB_5wb8D_1_1yufA_0	3ltfAB	5wb8D	1yufA	[412, 26, 17, 384, 15, 18, 408, 409, 350, 357, 411, 438, 465, 325, 19, 348, 355, 22, 382, 440]	[48, 50, 49, 39, 45, 42, 34, 41, 38, 14, 15, 44, 11, 12, 37, 36, 17, 40]	[15, 18, 22, 355, 357, 408, 409, 411, 438, 440, 440, 440]	['T', 'G', 'D', 'D', 'F', 'Q', 'H', 'Q', 'I', 'S', 'S', 'S']	[11, 37, 40, 44, 50]	['S', 'G', 'G', 'E', 'A']
2gs7AB_6p8qC_0_5cusA_0	2gs7AB	6p8qC	5cusA	[805, 997, 792, 728, 741, 718, 738, 993, 1001, 795, 716, 1002, 739, 715, 730, 794, 737]	[152, 213, 91, 93, 92, 43, 67, 12, 13, 94, 228, 89, 125, 101, 45, 124, 95, 210, 11, 69]	[]	[]	[92, 94, 95, 101, 124, 152, 152, 210, 213, 213, 213, 228]	['Y', 'G', 'K', 'M', 'L', 'D', 'D', 'D', 'A', 'A', 'A', 'R']
3ltfAC_3njpA_2_6j71A_1	3ltfAC	3njpA	6j71A	[204, 252, 282, 246, 253, 242, 194, 304, 251, 207, 239, 229, 241, 195, 230, 280, 86, 264, 249, 284, 245, 210]	[248, 315, 279, 312, 310, 311, 316, 267, 335, 314, 313, 270, 273, 333, 274, 272, 276, 308, 105, 249, 303]	[195, 204, 207, 210, 230, 239, 239, 239, 241, 246, 249, 249, 249, 249, 251, 252, 252, 252, 253, 253, 280, 282, 282, 284]	['C', 'P', 'C', 'N', 'F', 'T', 'T', 'T', 'P', 'Y', 'T', 'T', 'T', 'T', 'Y', 'Q', 'Q', 'Q', 'M', 'M', 'H', 'S', 'S', 'V']	[105, 270, 276, 279, 308, 308, 310, 310, 310, 310, 310, 310, 312, 313, 313, 313, 313, 314, 315, 335]	['T', 'A', 'T', 'F', 'V', 'V', 'S', 'S', 'S', 'S', 'S', 'S', 'T', 'L', 'L', 'L', 'L', 'V', 'C', 'S']
1nqlAB_1yy9A_0_1nqlB_0	1nqlAB	1yy9A	1nqlB	[11, 13, 45, 69, 29, 17, 16, 14, 15, 101, 18, 89, 68, 12, 98, 90, 22, 99]	[40, 23, 25, 46, 9, 26, 39, 31, 33, 28, 37, 32, 38, 21, 30, 35]	[13, 14, 15, 18, 22, 89, 90, 90, 99, 101]	['K', 'L', 'T', 'G', 'D', 'Y', 'E', 'E', 'S', 'Y']	[9, 40]	['S', 'E']
1c1yAB_6cc9B_0_3ibeA_0	1c1yAB	6cc9B	3ibeA	[37, 35, 36, 38, 41, 29, 40, 31, 21, 39, 25, 34]	[234, 251, 232, 233, 230, 250, 231, 252, 221]	[21, 21, 25, 25, 29, 31, 31, 34, 34, 34, 34, 34, 35, 35, 36, 36, 37, 38, 38, 39, 41]	['I', 'I', 'Q', 'Q', 'V', 'E', 'E', 'P', 'P', 'P', 'P', 'P', 'T', 'T', 'I', 'I', 'E', 'D', 'D', 'S', 'R']	[232, 233, 234, 252]	['T', 'I', 'K', 'M']
2erxAB_4dstA_0_6cc9B_1	2erxAB	4dstA	6cc9B	[38, 27, 39, 29, 33, 56, 64, 25, 31, 37, 40, 36, 21, 17, 41]	[24, 31, 41, 27, 25, 26, 1, 21, 39, 38, 43, 42, 37, 33]	[17, 17, 17, 21, 21, 25, 25, 27, 27, 29, 31, 31, 33, 33, 36, 36, 37, 38, 38, 39, 41, 64, 64, 64]	['S', 'S', 'S', 'I', 'I', 'Q', 'Q', 'H', 'H', 'V', 'E', 'E', 'D', 'D', 'I', 'I', 'E', 'D', 'D', 'S', 'R', 'Y', 'Y', 'Y']	[21, 21, 24, 25, 25, 26, 26, 26, 27, 27, 31, 31, 33, 33, 37, 38, 38, 39, 41]	['I', 'I', 'I', 'Q', 'Q', 'N', 'N', 'N', 'H', 'H', 'E', 'E', 'D', 'D', 'E', 'D', 'D', 'S', 'R']
3f0nAB_2n42A_1_5tarA_2	3f0nAB	2n42A	5tarA	[87, 106, 105, 124, 94, 129, 133, 123, 90, 125, 102, 91, 137]	[182, 74, 183, 76, 181, 174, 177, 178, 180, 4, 3, 2, 5, 175, 173]	[90, 91, 91, 94, 102, 102, 106, 106, 123, 124, 133, 137]	['F', 'E', 'E', 'H', 'R', 'R', 'S', 'S', 'R', 'T', 'L', 'Y']	[2, 3, 3, 3, 5, 5, 5, 5, 74, 74, 76, 76, 180, 180, 181, 182, 183]	['T', 'E', 'E', 'E', 'K', 'K', 'K', 'K', 'T', 'T', 'E', 'E', 'C', 'C', 'V', 'K', 'I']
3ggfAB_3omvA_0_6q0kA_0	3ggfAB	3omvA	6q0kA	[378, 519, 555, 556, 517, 554, 553, 552, 516, 354]	[464, 664, 663, 463, 661, 627, 626, 625, 662, 613, 612, 611, 610, 462]	[]	[]	[462, 462, 462, 463, 463, 464, 464, 464, 464, 610, 610, 611, 611, 612, 612, 612, 613, 626, 662, 663, 663]	['R', 'R', 'R', 'I', 'I', 'G', 'G', 'G', 'G', 'F', 'F', 'E', 'E', 'Q', 'Q', 'Q', 'L', 'R', 'R', 'D', 'D']
1ivoBD_1yy9A_0_1moxC_0	1ivoBD	1yy9A	1moxC	[355, 353, 417, 415, 384, 348, 408, 350, 409, 411, 356, 346, 357, 325, 382, 438, 358, 412]	[42, 17, 48, 45, 44, 49, 13, 15, 39]	[346, 353, 355, 356, 357, 408, 409, 411, 417, 417, 417, 438]	['H', 'R', 'D', 'S', 'F', 'Q', 'H', 'Q', 'V', 'V', 'V', 'I']	[44]	['E']
1djtAB_4i1zA_0_3pp0B_0	1djtAB	4i1zA	3pp0B	[917, 919, 922, 925, 926, 921, 918, 929, 916, 913]	[913, 924, 917, 921, 920, 991, 945, 814, 992, 942, 926, 923, 925]	[]	[]	[]	[]
3p86AB_6q0kA_1_3omvA_0	3p86AB	6q0kA	3omvA	[478, 511, 449, 510, 479, 569, 586, 505, 517, 507, 509, 566, 477, 589, 530, 515, 506, 588, 508, 516]	[603, 422, 399, 409, 407, 454, 369, 481, 401, 342, 402, 480, 477, 403, 457, 458, 408, 478]	[449, 449, 478, 479, 505, 506, 506, 506, 509, 509, 509, 515, 516, 517, 566, 569, 586, 586, 588, 588, 588, 589]	['D', 'D', 'G', 'D', 'L', 'R', 'R', 'R', 'R', 'R', 'R', 'L', 'F', 'M', 'Y', 'A', 'E', 'E', 'L', 'L', 'L', 'T']	[]	[]
1utuAB_5ob4A_1_4leoC_2	1utuAB	5ob4A	4leoC	[15, 6, 3, 12, 1, 19, 8, 5, 2, 7, 4, 18, 9, 23]	[385, 386, 493, 494, 420, 482, 442, 388, 478, 479, 483, 477, 445, 495, 480, 363, 421, 469]	[4, 5, 7, 9, 12, 15, 19, 19, 19, 19, 19, 19, 23]	['A', 'E', 'R', 'S', 'T', 'I', 'V', 'V', 'V', 'V', 'V', 'V', 'L']	[385, 445, 469, 469, 479, 482, 482, 494, 495, 495, 495]	['P', 'Y', 'R', 'R', 'K', 'D', 'D', 'G', 'P', 'P', 'P']
1hvvAB_2n2aA_2_3ksyA_2	1hvvAB	2n2aA	3ksyA	[14, 9, 20, 3, 17, 23, 32, 2, 21, 16, 1, 18, 7, 11, 15, 25, 8, 36, 54, 12, 4, 19]	[220, 617, 676, 39, 38, 595, 558, 224, 598, 234, 561, 565, 264, 260, 680, 232, 216, 213, 231, 265, 235, 322, 261, 257, 253, 36]	[1, 2, 4, 9, 11, 12, 14, 16, 16, 16, 16, 16, 16, 17, 17, 18, 19, 20, 23, 32, 32, 36, 54, 54, 54]	['A', 'E', 'R', 'T', 'I', 'I', 'A', 'V', 'V', 'V', 'V', 'V', 'V', 'G', 'G', 'I', 'L', 'L', 'V', 'I', 'I', 'Q', 'V', 'V', 'V']	[38, 39, 213, 224, 234, 261, 265, 565, 595, 595, 598]	['L', 'E', 'R', 'K', 'S', 'G', 'D', 'E', 'K', 'K', 'I']
3fy6AC_5vykC_0_4zdrA_2	3fy6AC	5vykC	4zdrA	[1075, 1073, 1076, 1071, 1072, 1077, 68]	[205, 164, 207, 159, 111, 206, 113, 112, 161, 160, 208, 209, 210]	[]	[]	[207, 210]	['S', 'S']
1c1yAB_4dstA_1_3ny5B_0	1c1yAB	4dstA	3ny5B	[64, 37, 39, 41, 40, 25, 36, 38, 63, 31]	[150, 167, 168, 166, 163, 165, 188, 156, 154, 169, 170, 183]	[25, 25, 31, 31, 36, 36, 37, 38, 38, 39, 41, 63, 64, 64, 64]	['Q', 'Q', 'E', 'E', 'I', 'I', 'E', 'D', 'D', 'S', 'R', 'E', 'Y', 'Y', 'Y']	[]	[]
1hvvAB_2m20A_1_2n2aA_1	1hvvAB	2m20A	2n2aA	[29, 21, 25, 26, 32, 22, 18, 33, 14, 15]	[29, 23, 26, 37, 34, 25, 19, 22, 33, 30, 15]	[22, 22, 25, 25, 33, 33, 33]	['G', 'G', 'L', 'L', 'V', 'V', 'V']	[19, 23, 29, 30, 34, 37]	['L', 'V', 'G', 'I', 'R', 'Q']
3ggfAB_3kexA_0_6p8qC_0	3ggfAB	3kexA	6p8qC	[896, 845, 894, 898, 895, 844, 899, 897, 891, 854, 848]	[870, 920, 866, 921, 865, 919, 886, 871, 888, 889, 887, 873, 875, 872]	[]	[]	[]	[]
2e74BC_2n2aA_0_2m0bB_0	2e74BC	2n2aA	2m0bB	[23, 35, 38, 40, 37, 34, 30, 41, 12, 36, 44, 47]	[657, 641, 640, 636, 639, 634, 642, 643, 644, 646, 635, 638, 637, 664]	[12, 23, 30, 34, 35, 35, 35, 35, 36, 37, 40, 40]	['I', 'V', 'I', 'R', 'R', 'R', 'R', 'R', 'Q', 'Q', 'R', 'R']	[]	[]
1k8rAB_6cc9B_0_6xguB_0	1k8rAB	6cc9B	6xguB	[33, 37, 39, 38, 67, 26, 27]	[84, 70, 67, 68, 69, 89, 57, 55, 178]	[26, 26, 26, 27, 27, 33, 33, 37, 38, 38, 39, 67, 67]	['N', 'N', 'N', 'H', 'H', 'D', 'D', 'E', 'D', 'D', 'S', 'M', 'M']	[67, 89]	['R', 'R']
1yrpAB_3sa0A_0_1s9iA_1	1yrpAB	3sa0A	1s9iA	[259, 263, 185, 182, 203, 234, 233, 184, 186, 183, 231, 198, 202, 188, 187]	[326, 241, 322, 323, 319, 239, 220, 221, 223, 234, 240, 318]	[183, 186, 186, 263]	['F', 'E', 'E', 'Y']	[223, 318, 323]	['M', 'I', 'D']
3ltfAC_6j71A_0_3njpA_0	3ltfAC	6j71A	3njpA	[316, 237, 249, 270, 274, 314, 313, 307, 311, 312, 273, 276, 333, 308, 247, 279, 248, 335, 306, 310]	[253, 252, 194, 196, 239, 265, 264, 251, 280, 246, 229, 86, 279, 230, 244, 283, 193, 304, 303, 262, 263]	[247, 247, 270, 276, 279, 306, 306, 307, 308, 308, 310, 310, 310, 310, 310, 310, 312, 313, 313, 313, 313, 314, 335]	['P', 'P', 'A', 'T', 'F', 'T', 'T', 'D', 'V', 'V', 'S', 'S', 'S', 'S', 'S', 'S', 'T', 'L', 'L', 'L', 'L', 'V', 'S']	[193, 196, 230, 239, 239, 239, 246, 251, 252, 252, 252, 253, 253, 262, 262, 265, 265, 265, 265, 265, 265, 265, 279, 279, 280, 283]	['Q', 'S', 'F', 'T', 'T', 'T', 'Y', 'Y', 'Q', 'Q', 'Q', 'M', 'M', 'S', 'S', 'A', 'A', 'A', 'A', 'A', 'A', 'A', 'D', 'D', 'H', 'C']
3lmgAB_6jwlA_0_3pp0B_0	3lmgAB	6jwlA	3pp0B	[725, 750, 717, 787, 785, 752, 720, 709, 727, 751, 714, 710, 784]	[735, 718, 725, 757, 717, 724, 758, 792, 791]	[]	[]	[]	[]
3k9lAC_4nyiR_1_6zioA_0	3k9lAC	4nyiR	6zioA	[153, 43, 50, 45, 26, 47, 150, 149, 28, 27, 48, 148]	[42, 45, 50, 26, 153, 43, 27, 149, 148, 151, 150, 152]	[26, 47, 48, 48, 50, 50, 50, 148]	['N', 'D', 'G', 'G', 'T', 'T', 'T', 'T']	[43, 43, 45, 45, 50, 50, 148, 148, 153]	['Q', 'Q', 'V', 'V', 'T', 'T', 'T', 'T', 'E']
2a19BC_4zdrA_1_6nybA_0	2a19BC	4zdrA	6nybA	[155, 137, 147, 122, 150, 158, 154, 102, 151, 126, 144, 98, 115, 107, 119, 106, 141, 140]	[507, 456, 506, 509, 476, 450, 517, 477, 478, 516, 530, 449, 515, 453, 503]	[98, 151, 154]	['L', 'E', 'E']	[449, 449, 450, 450, 450, 450, 453, 456, 456, 456, 476, 476, 478, 503, 506, 506, 506, 509, 509, 509, 515, 516, 517]	['D', 'D', 'W', 'W', 'W', 'W', 'P', 'Q', 'Q', 'Q', 'W', 'W', 'G', 'G', 'R', 'R', 'R', 'R', 'R', 'R', 'L', 'F', 'M']
1ivoBD_5cusA_0_5wb7E_1	1ivoBD	5cusA	5wb7E	[434, 345, 405, 414, 353, 406, 464, 381, 322, 412, 347, 346, 407, 436, 409, 354]	[48, 43, 44, 40, 46, 13, 42, 15, 16, 45]	[322, 353, 354, 354, 381, 407, 407, 407, 407, 412, 412, 412, 434, 434, 464]	['Q', 'P', 'W', 'W', 'Q', 'R', 'R', 'R', 'R', 'L', 'L', 'L', 'R', 'R', 'D']	[16, 40, 40, 40, 48]	['H', 'R', 'R', 'R', 'V']
2nxmAB_3qwqA_2_1n3hA_2	2nxmAB	3qwqA	1n3hA	[353, 388, 349, 387, 389, 366, 364, 359]	[158, 191, 157, 192, 188, 36, 187, 26]	[349, 349, 349, 353, 364, 366, 366, 366, 387, 389]	['P', 'P', 'P', 'R', 'D', 'Q', 'Q', 'Q', 'P', 'N']	[26, 36, 36, 158, 158]	['R', 'R', 'R', 'P', 'P']
3k0zAB_5wb7E_0_5cusA_0	3k0zAB	5wb7E	5cusA	[24, 25, 27, 43, 42, 46, 15, 16]	[258, 268, 257, 232, 37, 36, 233, 269, 60]	[16, 24]	['H', 'D']	[37, 232, 232, 257, 257, 257]	['C', 'D', 'D', 'P', 'P', 'P']
4a63EF_1m17A_0_1griA_0	4a63EF	1m17A	1griA	[679, 806, 803, 746, 672, 673, 678, 752, 681, 677, 807]	[47, 35, 36, 171, 172, 13, 14, 15, 34, 38]	[]	[]	[47]	['F']
2jamAB_6uanB_1_7m0xB_0	2jamAB	6uanB	7m0xB	[468, 466, 465, 462, 492, 542, 493, 467, 464, 538, 486, 463, 543]	[223, 81, 83, 307, 79, 104, 78, 308, 100, 102, 73, 224, 98, 103, 105]	[462, 462, 462, 463, 463, 464, 464, 464, 464, 465, 466, 466, 466, 466, 466, 467, 468, 468, 468, 492, 542]	['R', 'R', 'R', 'I', 'I', 'G', 'G', 'G', 'G', 'S', 'G', 'G', 'G', 'G', 'G', 'S', 'F', 'F', 'F', 'P', 'H']	[78, 79, 79, 100, 103, 103, 103, 224, 308]	['N', 'G', 'G', 'H', 'I', 'I', 'I', 'V', 'M']
2a19BC_6nsqA_0_4zdrA_2	2a19BC	6nsqA	4zdrA	[517, 479, 530, 531, 450, 509, 477, 716, 719, 476, 478, 480]	[229, 230, 178, 183, 193, 186, 70, 68, 222, 187, 225, 226, 184]	[]	[]	[222, 230]	['R', 'S']
3kikAE_4nyiS_1_2n2aB_1	3kikAE	4nyiS	2n2aB	[936, 912, 931, 934, 935, 1003, 825, 929, 1007, 916, 911, 932]	[105, 109, 107, 106, 104, 122, 123, 108, 102, 101, 103, 119]	[]	[]	[]	[]
1ps1AB_6uanB_0_4zdrA_0	1ps1AB	6uanB	4zdrA	[684, 687, 691, 722, 683, 725, 688, 685]	[20, 89, 81, 85, 86, 17, 18, 15, 82]	[685, 688, 725, 725]	['C', 'A', 'H', 'H']	[15, 17, 18, 81, 85]	['Q', 'E', 'R', 'E', 'K']
2ba0EH_2jitB_2_3pp0B_2	2ba0EH	2jitB	3pp0B	[784, 709, 782, 710, 787, 750, 783, 751, 746]	[716, 718, 790, 792, 714, 717, 715, 791]	[]	[]	[]	[]
1ivoBD_5cusA_2_1p9jA_1	1ivoBD	5cusA	1p9jA	[439, 353, 347, 415, 346, 354, 466, 322, 414, 409, 436, 465, 381, 405, 438, 464, 406, 345, 437, 412]	[47, 15, 14, 17, 18, 53, 43, 52, 49, 45, 46, 40]	[322, 353, 354, 354, 381, 412, 412, 412, 415, 415, 438, 464]	['Q', 'P', 'W', 'W', 'Q', 'L', 'L', 'L', 'K', 'K', 'S', 'D']	[15, 17, 43, 47, 47]	['Y', 'L', 'R', 'R', 'R']
3ci6AB_1m17A_2_5cusB_1	3ci6AB	1m17A	5cusB	[949, 792, 945, 788, 825, 948, 789, 941, 795, 942]	[101, 100, 155, 131, 129, 95, 145, 96, 152, 151, 158, 159, 99, 130, 153, 154, 156]	[]	[]	[95, 100, 101, 129, 131, 151, 151, 151, 152, 152, 154, 154, 155, 158]	['K', 'V', 'M', 'Y', 'E', 'R', 'R', 'R', 'D', 'D', 'E', 'E', 'I', 'K']
3gt8BC_3pp0B_2_3kexA_1	3gt8BC	3pp0B	3kexA	[713, 999, 739, 803, 1000, 709, 777, 1009, 1001, 1006, 743, 742, 746, 748, 711, 744, 784, 1005]	[826, 713, 718, 716, 715, 794, 828, 717, 782, 783, 772, 791, 825, 790, 827]	[]	[]	[]	[]
4a5nCD_6xguB_0_5vykC_2	4a5nCD	6xguB	5vykC	[178, 88, 84, 175, 89, 179, 67]	[138, 125, 139, 142, 127, 141, 128, 150, 149]	[67, 88, 89, 175]	['R', 'V', 'R', 'H']	[139, 149]	['N', 'R']
1ivoBD_5wb8D_2_5wb7E_1	1ivoBD	5wb8D	5wb7E	[355, 350, 29, 384, 18, 16, 348, 17, 411, 408, 409, 22, 346, 26, 357, 325, 349, 19, 412]	[40, 48, 44, 36, 37, 42, 47, 46, 43, 15, 45, 13, 34, 16]	[18, 22, 346, 349, 349, 349, 355, 357, 408, 409, 411]	['G', 'D', 'H', 'P', 'P', 'P', 'D', 'F', 'Q', 'H', 'Q']	[16, 36, 37, 40, 40, 40, 48]	['H', 'Y', 'T', 'R', 'R', 'R', 'V']
3rcdBD_6jwlA_2_3kexA_0	3rcdBD	6jwlA	3kexA	[748, 753, 720, 725, 750, 727, 785, 721, 746, 714, 749, 722, 784]	[788, 961, 827, 794, 786, 950, 954, 953, 790, 951, 952, 791, 826]	[]	[]	[]	[]
2f66AB_4uipA_1_4nyiS_2	2f66AB	4uipA	4nyiS	[557, 556, 592, 544, 588, 250, 559, 558, 249, 591, 543, 251, 562, 594, 560, 590, 539, 541]	[576, 646, 580, 642, 579, 952, 573, 951, 572, 649, 645, 582, 584, 574]	[249, 249, 249, 249, 250, 250, 250, 251, 543, 543, 557, 557, 559, 559, 560, 590, 590, 592]	['T', 'T', 'T', 'T', 'T', 'T', 'T', 'Y', 'M', 'M', 'Q', 'Q', 'A', 'A', 'H', 'G', 'G', 'V']	[]	[]
2b8nAB_5x2aB_1_1milA_0	2b8nAB	5x2aB	1milA	[973, 815, 971, 967, 970, 945, 904, 943, 946, 978, 942, 974, 968]	[102, 104, 22, 103, 100, 101]	[]	[]	[102]	['R']
3ikaAB_2jitB_0_3pp0B_0	3ikaAB	2jitB	3pp0B	[706, 704, 780, 760, 753, 708, 767, 701, 703, 710, 786, 764, 781, 783, 700, 768, 702, 697, 699, 756, 752, 782, 763, 784, 709, 751]	[940, 943, 956, 960, 965, 953, 952, 937, 949, 948, 939, 964, 961, 950, 985, 988, 938, 984, 962, 957, 936, 959, 991]	[]	[]	[]	[]
3ltfAB_5wb8A_2_3tgfA_1	3ltfAB	5wb8A	3tgfA	[412, 417, 69, 101, 17, 16, 15, 18, 45, 408, 20, 411, 438, 440, 409, 128, 384, 102, 14, 99]	[48, 49, 24, 27, 39, 32, 42, 34, 41, 38, 31, 45, 33, 5, 50, 40, 43, 15]	[14, 15, 18, 99, 101, 408, 409, 411, 417, 417, 417, 438, 440, 440, 440]	['L', 'T', 'G', 'S', 'Y', 'Q', 'H', 'Q', 'V', 'V', 'V', 'I', 'S', 'S', 'S']	[31, 40, 50]	['A', 'G', 'A']
1ivoBD_5wb8D_0_1p9jA_1	1ivoBD	5wb8D	1p9jA	[18, 350, 26, 438, 417, 384, 15, 348, 325, 409, 411, 346, 357, 323, 19, 467, 17, 412, 22]	[39, 45, 50, 53, 47, 42, 46, 48, 17, 40, 49, 15, 43, 37, 52]	[15, 18, 22, 323, 323, 346, 357, 409, 411, 417, 417, 417, 438, 467, 467, 467, 467]	['T', 'G', 'D', 'D', 'D', 'H', 'F', 'H', 'Q', 'V', 'V', 'V', 'I', 'I', 'I', 'I', 'I']	[15, 17, 42, 43, 47, 47]	['Y', 'L', 'E', 'R', 'R', 'R']
2jamAB_6uanB_1_3w8qA_1	2jamAB	6uanB	3w8qA	[575, 462, 542, 466, 493, 653, 465, 597, 599, 467, 538, 628, 627, 496, 543]	[311, 81, 83, 104, 78, 308, 223, 310, 80, 77, 216, 319, 307, 318, 102, 79]	[462, 462, 462, 465, 466, 466, 466, 466, 466, 467, 542, 575, 597, 597, 597, 597, 597, 599, 599, 599, 653, 653]	['R', 'R', 'R', 'S', 'G', 'G', 'G', 'G', 'G', 'S', 'H', 'R', 'L', 'L', 'L', 'L', 'L', 'T', 'T', 'T', 'Q', 'Q']	[77, 78, 79, 79, 80, 308, 310, 310]	['G', 'N', 'G', 'G', 'G', 'M', 'I', 'I']
3ltfAB_5wb8D_1_2tgfA_1	3ltfAB	5wb8D	2tgfA	[417, 415, 17, 15, 18, 408, 409, 411, 438, 384, 465, 325, 19, 22, 16, 412]	[48, 39, 42, 34, 41, 38, 45, 46, 47, 49, 44, 33, 40, 43]	[15, 18, 22, 408, 409, 411, 417, 417, 417, 438]	['T', 'G', 'D', 'Q', 'H', 'Q', 'V', 'V', 'V', 'I']	[40, 44]	['G', 'E']
3sidAB_2m20A_0_4p9zA_0	3sidAB	2m20A	4p9zA	[34, 43, 47, 24, 42, 27, 39, 31, 28, 46, 38, 20, 30]	[103, 67, 111, 78, 109, 106, 102, 86, 71, 104, 105, 75, 100, 76, 107, 152]	[20, 24, 24, 28, 28, 28, 30, 30, 31, 34, 34, 34, 39, 39, 39, 43, 47, 47]	['A', 'G', 'G', 'R', 'R', 'R', 'R', 'R', 'H', 'R', 'R', 'R', 'R', 'R', 'R', 'Q', 'L', 'L']	[105]	['V']
3zrjAB_3omvA_1_6q0kA_2	3zrjAB	3omvA	6q0kA	[607, 608, 611, 615, 610, 612, 614]	[535, 534, 533, 544, 546, 540, 550, 551, 586, 587, 547, 584, 585, 723, 722, 548, 549, 552]	[]	[]	[534, 535, 540, 549, 549, 550, 584, 584, 584, 585, 586, 586, 587, 587, 587, 587]	['G', 'S', 'H', 'E', 'E', 'M', 'L', 'L', 'L', 'H', 'E', 'E', 'D', 'D', 'D', 'D']
3ny5AB_6xguB_2_2l05A_1	3ny5AB	6xguB	2l05A	[111, 132, 109, 130, 110, 108, 129, 99, 107, 102, 131, 97, 112]	[209, 208, 207, 198, 206, 225, 196, 217, 205, 227, 199]	[99, 111, 129, 129]	['F', 'R', 'D', 'D']	[]	[]
1gulFG_4rzvB_1_4zdrA_2	1gulFG	4rzvB	4zdrA	[612, 523, 662, 663, 610, 472, 485, 486, 608, 611, 488, 667, 627, 524, 484, 462, 469, 607, 614, 666]	[39, 205, 15, 12, 8, 208, 209, 37, 207, 11, 5, 16, 7, 212, 40, 43, 4]	[]	[]	[5, 8, 15, 207, 212]	['E', 'Q', 'Q', 'S', 'K']
2w2vAB_6zioA_0_4dstA_0	2w2vAB	6zioA	4dstA	[38, 24, 1, 26, 29, 42, 40, 43, 25, 41, 52, 36, 21, 32]	[26, 39, 52, 38, 25, 27, 41, 24, 40, 21, 43, 42]	[21, 24, 24, 29, 32, 38, 40, 40, 41, 41, 43, 43, 52]	['I', 'I', 'I', 'V', 'Y', 'D', 'Y', 'Y', 'R', 'R', 'Q', 'Q', 'L']	[21, 21, 24, 25, 25, 26, 26, 26, 27, 27, 38, 38, 39, 41, 52]	['I', 'I', 'I', 'Q', 'Q', 'N', 'N', 'N', 'H', 'H', 'D', 'D', 'S', 'R', 'L']
1x7oAB_5cdwE_0_3p11A_0	1x7oAB	5cdwE	3p11A	[38, 55, 19, 16, 14, 57, 15, 20, 12, 36, 35, 37, 53, 17, 44, 34]	[24, 23, 22, 21, 25, 28, 31, 27, 51, 32, 52]	[14, 53]	['P', 'V']	[21, 22, 24, 25, 27, 31]	['G', 'D', 'E', 'N', 'Y', 'Y']
3f1rAB_6j71A_2_4uipA_0	3f1rAB	6j71A	4uipA	[201, 202, 194, 184, 203, 191, 193, 187, 182, 156, 166, 186, 165, 192, 183, 185]	[389, 444, 353, 443, 470, 349, 362, 388, 441, 354]	[156, 156, 166, 182, 185, 191, 191, 201, 201, 203]	['Q', 'Q', 'T', 'T', 'D', 'A', 'A', 'G', 'G', 'R']	[349, 349, 349, 353, 389, 441, 441, 441, 441, 441, 443, 443]	['P', 'P', 'P', 'R', 'N', 'G', 'G', 'G', 'G', 'G', 'K', 'K']
2wzjBC_7m0xB_0_6uanB_1	2wzjBC	7m0xB	6uanB	[318, 311, 235, 218, 103, 221, 100, 236, 314, 267, 309, 307, 312, 101, 222, 102]	[627, 575, 626, 624, 656, 633, 576, 655, 653, 625, 492, 597, 467, 654, 485, 468, 469]	[100, 103, 103, 103, 218, 235, 312]	['H', 'I', 'I', 'I', 'S', 'L', 'E']	[467, 468, 468, 468, 469, 469, 469, 469, 469, 469, 469, 469, 469, 469, 469, 485, 485, 485, 485, 492, 575, 576, 597, 597, 597, 597, 597, 626, 633, 633, 653, 653]	['S', 'F', 'F', 'F', 'G', 'G', 'G', 'G', 'G', 'G', 'G', 'G', 'G', 'G', 'G', 'L', 'L', 'L', 'L', 'P', 'R', 'D', 'L', 'L', 'L', 'L', 'L', 'R', 'Y', 'Y', 'Q', 'Q']
3zrjAB_3sa0A_0_3n84A_1	3zrjAB	3sa0A	3n84A	[121, 277, 281, 123, 122, 284, 120, 280, 283, 124, 282]	[123, 122, 138, 124, 126, 137, 134, 135]	[121]	['L']	[]	[]
1hvvAB_2l9uB_0_2ks1B_0	1hvvAB	2l9uB	2ks1B	[664, 639, 663, 661, 660, 657, 638, 637, 653, 656, 646, 667, 649]	[166, 145, 170, 162, 155, 140, 137, 159, 156, 144, 169, 142, 148, 139, 141]	[]	[]	[]	[]
1zbhAB_1griA_1_1xd4A_1	1zbhAB	1griA	1xd4A	[126, 130, 124, 123, 134, 137, 125, 133]	[382, 385, 290, 288, 289, 375, 378, 379, 381]	[130]	['E']	[378, 385, 385, 385]	['T', 'S', 'S', 'S']
3k9lAC_4nyiR_2_6epmR_1	3k9lAC	4nyiR	6epmR	[150, 151, 142, 43, 50, 143, 45, 28, 26, 49, 154, 48, 153, 44, 148]	[147, 27, 28, 148, 49, 48, 45, 50, 161, 153, 43, 26, 44, 154]	[26, 44, 44, 48, 48, 49, 50, 50, 50, 143, 148]	['N', 'V', 'V', 'G', 'G', 'E', 'T', 'T', 'T', 'E', 'T']	[26, 26, 26, 27, 27, 28, 28, 44, 44, 48, 49, 49, 50, 50, 50, 50, 147, 147, 147, 154, 161]	['N', 'N', 'N', 'H', 'H', 'F', 'F', 'V', 'V', 'G', 'E', 'E', 'T', 'T', 'T', 'T', 'K', 'K', 'K', 'D', 'R']
1ivoBD_3qwqA_0_2kv4A_1	1ivoBD	3qwqA	2kv4A	[349, 325, 357, 408, 350, 409]	[37, 15, 43, 12, 44, 16, 13, 45]	[349, 349, 349, 357, 408, 409]	['P', 'P', 'P', 'F', 'Q', 'H']	[13, 15, 45, 45]	['Y', 'L', 'R', 'R']
3raqAB_6q0kA_0_4zdrA_1	3raqAB	6q0kA	4zdrA	[566, 565, 715, 705, 711, 712, 708, 562, 569, 706, 635, 709, 707]	[193, 197, 200, 226, 222, 221, 225, 186, 189, 229, 203, 190]	[566, 569, 635, 705, 708, 708, 711, 711, 712, 715, 715]	['Y', 'A', 'F', 'P', 'P', 'P', 'L', 'L', 'A', 'E', 'E']	[222]	['R']
2pvyBD_6nsqA_1_3omvA_0	2pvyBD	6nsqA	3omvA	[524, 605, 604, 610, 603, 523, 489, 609, 488, 487]	[554, 416, 380, 378, 379, 354, 353, 555, 352, 364]	[]	[]	[]	[]
2jivAB_3kexA_1_1m17A_0	2jivAB	3kexA	1m17A	[951, 825, 769, 779, 714, 748, 718, 828, 772, 826, 773, 794, 750, 751, 709, 716, 790, 712, 679, 683, 754, 711, 947]	[675, 754, 767, 712, 962, 748, 749, 771, 752, 677, 714, 707, 716, 679, 747, 746, 823, 824, 825, 961, 822, 949, 826]	[]	[]	[]	[]
3rcdAB_3pp0B_0_2jitB_0	3rcdAB	3pp0B	2jitB	[949, 952, 991, 934, 926, 925, 924, 956, 953, 988, 940, 939, 942, 943, 937, 938]	[760, 706, 757, 786, 703, 701, 783, 780, 782, 704, 756, 784, 705]	[]	[]	[]	[]
2a6aAB_3n84A_1_3qwqA_1	2a6aAB	3n84A	3qwqA	[122, 143, 144, 142, 111, 101, 121, 109, 119, 145, 141]	[5, 224, 225, 217, 3, 2, 4, 79, 35, 59, 33, 57, 181, 223, 222, 234]	[142, 143]	['R', 'N']	[2, 4, 35, 79, 222, 223, 223, 224, 225]	['E', 'K', 'E', 'N', 'S', 'D', 'D', 'C', 'L']
1zl5AB_5cusA_0_3n84A_0	1zl5AB	5cusA	3n84A	[166, 167, 174, 143, 168, 169, 142, 172, 173, 170]	[63, 64, 57, 95, 65, 162, 87, 62, 61, 161, 66, 58]	[166, 174, 174]	['P', 'R', 'R']	[61, 61, 66, 95, 95, 161]	['F', 'F', 'P', 'F', 'F', 'V']
1mo1AB_4dstA_0_6bofA_1	1mo1AB	4dstA	6bofA	[177, 108, 176, 104, 73, 166, 173, 174, 76, 103, 72, 175, 170, 106, 109]	[138, 105, 73, 69, 107, 108, 103, 104, 102, 101]	[72, 72, 73, 73, 76, 76, 104, 108, 109, 170, 170, 176, 176, 176]	['M', 'M', 'R', 'R', 'E', 'E', 'K', 'D', 'V', 'K', 'K', 'K', 'K', 'K']	[69, 73, 73, 104, 107, 108, 138, 138]	['D', 'R', 'R', 'K', 'E', 'D', 'G', 'G']
1ivoBD_5wb8D_1_1jl9B_1	1ivoBD	5wb8D	1jl9B	[323, 69, 349, 101, 417, 384, 15, 348, 350, 324, 346, 357, 325, 355, 418, 382, 16, 45, 99, 409]	[13, 15, 28, 45, 26, 27, 47, 40, 44, 43, 16, 41, 17, 42, 37, 38]	[15, 99, 101, 323, 323, 346, 349, 349, 349, 355, 357, 409, 417, 417, 417, 418, 418]	['T', 'S', 'Y', 'D', 'D', 'H', 'P', 'P', 'P', 'D', 'F', 'H', 'V', 'V', 'V', 'S', 'S']	[13, 15, 27, 40, 41, 45, 45]	['Y', 'L', 'D', 'E', 'R', 'R', 'R']
3kl2IJ_2kv4A_0_1m17A_0	3kl2IJ	2kv4A	1m17A	[27, 44, 43, 12, 14, 41, 8, 11, 15]	[888, 886, 887, 692, 693, 697, 696, 699, 695, 694, 698, 779]	[8, 15, 27, 41]	['L', 'L', 'D', 'R']	[]	[]
2hw6AB_3pp0B_1_3qwqA_0	2hw6AB	3pp0B	3qwqA	[752, 725, 735, 717, 730, 724, 718, 723, 722, 758, 790, 883, 757, 795, 791]	[172, 165, 173, 141, 159, 168, 189, 170, 155, 156, 157, 136, 166, 139, 154]	[]	[]	[136, 141, 141, 141, 154, 155, 157, 165, 168, 168, 168, 189]	['E', 'R', 'R', 'R', 'M', 'D', 'Q', 'K', 'P', 'P', 'P', 'I']
1hvvAB_2l9uB_0_2jwaA_2	1hvvAB	2l9uB	2jwaA	[671, 649, 639, 667, 653, 672, 646, 657, 664, 642, 656]	[83, 61, 49, 48, 82, 60, 53, 64, 50, 71, 57]	[]	[]	[49, 53, 53, 57, 60, 60, 61, 83, 83]	['S', 'S', 'S', 'A', 'G', 'G', 'I', 'R', 'R']
1ivoBD_3qwqA_1_1gk5A_0	1ivoBD	3qwqA	1gk5A	[355, 384, 465, 418, 325, 348, 350, 409, 349, 417]	[41, 44, 48, 40, 38, 46]	[349, 349, 349, 355, 409, 417, 417, 417, 418, 418]	['P', 'P', 'P', 'D', 'H', 'V', 'V', 'V', 'S', 'S']	[]	[]
3ph1AB_2l9uB_0_1griA_0	3ph1AB	2l9uB	1griA	[646, 666, 652, 650, 643, 655, 639, 642, 648, 658, 663, 654, 659]	[215, 214, 78, 64, 65, 157, 212, 62, 73, 21, 77, 76, 63, 155, 154, 156]	[]	[]	[77, 154, 156, 157, 212, 215]	['Q', 'V', 'Q', 'Q', 'P', 'R']
3kexAB_3w32A_2_3kexA_0	3kexAB	3w32A	3kexA	[912, 934, 918, 932, 949, 944, 905, 909, 948, 945, 933, 916, 931, 917, 930]	[965, 964, 966, 967, 968, 971, 975, 972, 963, 962, 973, 970, 974]	[]	[]	[]	[]
1unhBE_1fhsA_0_3p11A_1	1unhBE	1fhsA	3p11A	[41, 37, 40, 43, 62, 16, 39, 60, 58, 45, 68]	[369, 366, 363, 388, 361, 386, 364, 362, 370]	[41]	['P']	[362, 364, 369, 370, 370, 370]	['P', 'K', 'R', 'T', 'T', 'T']
3frtAB_6bofA_0_3ibeA_0	3frtAB	6bofA	3ibeA	[90, 87, 129, 133, 132, 91, 94, 128, 124, 135, 125]	[751, 752, 748, 766, 762, 747, 750, 754, 769, 765]	[91, 125, 129, 135, 135]	['E', 'V', 'Q', 'R', 'R']	[748, 751, 751, 765]	['D', 'S', 'S', 'S']
2fpeAB_1griA_1_3qwqA_0	2fpeAB	1griA	3qwqA	[166, 164, 165, 192, 178, 208, 206, 209, 169, 193, 179, 167, 170, 168]	[69, 14, 157, 155, 128, 127, 126, 103, 125, 98, 99, 101, 105, 102]	[164, 166, 169, 178, 179, 209]	['L', 'D', 'P', 'R', 'R', 'Y']	[14, 99, 101, 103, 103, 103, 105, 125, 125, 125, 126, 155, 157]	['L', 'S', 'Y', 'A', 'A', 'A', 'K', 'R', 'R', 'R', 'F', 'D', 'Q']
3ny5AB_6xguB_0_3ny5B_0	3ny5AB	6xguB	3ny5B	[120, 115, 132, 77, 111, 130, 117, 75, 100, 99, 112, 76, 121, 113, 116, 131]	[230, 232, 206, 207, 208, 233, 198, 196, 231, 228, 227, 199]	[76, 99, 111, 115, 115, 116, 116]	['M', 'F', 'R', 'N', 'N', 'T', 'T']	[]	[]
1ivoBD_4uipA_0_1moxC_0	1ivoBD	4uipA	1moxC	[357, 348, 408, 409, 350, 324, 411, 356, 346, 325, 355, 323, 382, 358, 412]	[9, 44, 45, 48, 17, 42, 14, 46, 47, 49, 12, 13, 15, 11, 39]	[323, 323, 346, 355, 356, 357, 408, 409, 411]	['D', 'D', 'H', 'D', 'S', 'F', 'Q', 'H', 'Q']	[11, 44]	['S', 'E']
3k9lAC_6cc9B_1_4nyiR_1	3k9lAC	6cc9B	4nyiR	[25, 151, 43, 45, 153, 150, 26, 28, 147, 148, 44, 154, 149, 27]	[154, 28, 48, 45, 50, 26, 153, 151, 27, 148, 147, 149, 150]	[25, 25, 26, 26, 26, 27, 27, 28, 28, 44, 44, 147, 147, 147, 149, 149, 150, 151, 154]	['Q', 'Q', 'N', 'N', 'N', 'H', 'H', 'F', 'F', 'V', 'V', 'K', 'K', 'K', 'R', 'R', 'Q', 'R', 'D']	[26, 48, 48, 50, 50, 50, 147, 148]	['N', 'G', 'G', 'T', 'T', 'T', 'K', 'T']
3bprAB_5x2aB_1_3kexA_0	3bprAB	5x2aB	3kexA	[982, 987, 808, 720, 807, 719, 806, 715, 997, 716, 981, 717, 718, 809, 986, 804, 725, 983]	[962, 963, 965, 897, 895, 960, 964, 896, 784, 907, 974, 888, 900, 966, 967, 915]	[]	[]	[]	[]
1v5xAB_6ogeA_2_3qwqA_1	1v5xAB	6ogeA	3qwqA	[98, 200, 259, 199, 209, 100, 254, 210, 251, 253, 231, 245, 213, 207, 198, 197, 212, 252]	[464, 463, 503, 460, 481, 454, 450, 458, 528, 455, 456, 457, 488, 476, 482, 484, 486]	[100, 100, 197, 197, 197, 198, 200, 200, 207, 207, 212, 213, 231]	['R', 'R', 'P', 'P', 'P', 'M', 'K', 'K', 'E', 'E', 'C', 'Q', 'L']	[458, 460, 484, 484, 488, 488, 503, 503, 528]	['G', 'S', 'A', 'A', 'P', 'P', 'R', 'R', 'N']
3a60AB_1s9iA_0_3w8qA_1	3a60AB	1s9iA	3w8qA	[356, 240, 236, 352, 354, 355, 241, 353, 326, 242, 327, 238, 237]	[344, 347, 345, 346, 348, 319, 318, 239, 238]	[237, 237, 238, 327, 352, 353, 354]	['E', 'E', 'R', 'N', 'K', 'N', 'P']	[345, 347]	['N', 'A']
1s9iAB_7m0xB_0_1s9iA_0	1s9iAB	7m0xB	1s9iA	[222, 81, 156, 226, 221, 76, 309, 307, 223, 78, 311, 77, 220]	[228, 104, 107, 222, 223, 106, 238, 243, 221, 239, 241, 240]	[76, 76, 77, 78]	['A', 'A', 'G', 'N']	[104, 106, 222, 223, 228, 238, 243, 243]	['H', 'E', 'S', 'M', 'V', 'R', 'H', 'H']
1ivoBD_5wb8A_2_1p9jA_0	1ivoBD	5wb8A	1p9jA	[348, 353, 354, 384, 15, 408, 350, 325, 349, 355, 382, 18, 467, 12, 17]	[17, 11, 13, 14, 15, 46, 45, 42, 43, 40, 49, 41]	[15, 18, 349, 349, 349, 353, 355, 408, 467, 467, 467, 467]	['T', 'G', 'P', 'P', 'P', 'R', 'D', 'Q', 'I', 'I', 'I', 'I']	[11, 15, 17, 42, 43]	['S', 'Y', 'L', 'E', 'R']
3nauAB_1milA_0_5cusB_1	3nauAB	1milA	5cusB	[34, 57, 73, 16, 55, 37, 33, 40, 38, 42, 58, 41, 53, 35, 36, 39]	[297, 292, 273, 276, 299, 298, 255, 293, 243, 294, 270, 277, 272, 271, 274, 275, 259, 269, 296, 261]	[38, 53]	['P', 'H']	[243, 243, 243, 243, 243, 259, 271, 272, 273, 276, 277, 277, 294, 299]	['P', 'P', 'P', 'P', 'P', 'T', 'C', 'P', 'H', 'V', 'V', 'V', 'D', 'K']
1u2eAC_2zoqA_2_6ptsD_0	1u2eAC	2zoqA	6ptsD	[245, 135, 295, 134, 242, 136, 244, 137, 209, 243, 246, 130, 133, 248, 240, 260, 296, 252, 241, 256]	[392, 415, 394, 393, 396, 383, 390, 375, 377, 379, 414, 391, 388, 387]	[136, 240, 260]	['Q', 'S', 'I']	[]	[]
3ltfAB_5wb8D_0_3tgfA_0	3ltfAB	5wb8D	3tgfA	[348, 323, 17, 16, 18, 45, 324, 357, 22, 358, 325, 19, 14, 69, 412, 409, 15, 355]	[45, 15, 39, 38, 34, 37, 36, 33, 42, 14, 47, 17, 44, 12, 32, 48, 40]	[14, 15, 18, 22, 323, 323, 355, 357, 409]	['L', 'T', 'G', 'D', 'D', 'D', 'D', 'F', 'H']	[37, 40, 44]	['G', 'G', 'E']
1xniDJ_6ptwD_1_6q0kA_0	1xniDJ	6ptwD	6q0kA	[407, 406, 403, 404, 402, 401, 486, 359, 487, 485, 367, 369]	[712, 711, 569, 566, 568, 702, 571, 708, 603, 602, 570, 605]	[]	[]	[566, 568, 569, 602, 603, 603, 605, 605, 605, 605, 708, 708, 711, 711, 712]	['Y', 'H', 'A', 'S', 'R', 'R', 'S', 'S', 'S', 'S', 'P', 'P', 'L', 'L', 'A']
1nqlAB_4uipA_0_1nqlB_0	1nqlAB	4uipA	1nqlB	[11, 26, 13, 45, 29, 69, 18, 16, 14, 15, 17, 12, 98, 90, 22, 99]	[40, 38, 23, 49, 25, 9, 32, 31, 33, 26, 28, 37, 21, 39, 30, 35]	[13, 14, 15, 18, 22, 90, 90, 99]	['K', 'L', 'T', 'G', 'D', 'E', 'E', 'S']	[9, 40, 49]	['S', 'E', 'W']
1jmjAB_3pp0B_1_5x2aB_1	1jmjAB	3pp0B	5x2aB	[735, 729, 793, 722, 756, 725, 727, 728, 757, 733, 723, 732, 730, 724, 754]	[946, 977, 941, 978, 976, 945, 967, 970, 949, 971, 942, 974, 963, 940]	[]	[]	[]	[]
1ivoBD_5wb8D_1_2kv4A_2	1ivoBD	5wb8D	2kv4A	[11, 409, 346, 101, 69, 16, 17, 316, 14, 15, 357, 18, 325, 45, 408, 89, 68, 382, 380, 348, 128, 98, 349, 12, 99]	[40, 38, 16, 26, 22, 30, 42, 8, 41, 29, 28, 17, 44, 45, 39, 15, 11, 43, 37, 48, 31]	[14, 15, 18, 89, 99, 101, 346, 349, 349, 349, 357, 408, 409]	['L', 'T', 'G', 'Y', 'S', 'Y', 'H', 'P', 'P', 'P', 'F', 'Q', 'H']	[8, 15, 40, 41, 45, 45]	['L', 'L', 'E', 'R', 'R', 'R']
3kexAB_3gopA_0_3kexA_0	3kexAB	3gopA	3kexA	[910, 925, 906, 893, 909, 894, 907, 920, 881, 924, 888, 885, 908, 921, 892]	[968, 975, 967, 966, 965, 970, 961, 962, 973, 971, 963, 964, 972, 969]	[]	[]	[]	[]
1zaeAB_3ksyA_0_4xwxA_1	1zaeAB	3ksyA	4xwxA	[47, 50, 49, 163, 42, 173, 159, 21, 48, 167, 51, 46, 11, 43, 162, 20, 166]	[188, 39, 185, 0, 161, 158, 37, 191, 184, -1, 186]	[42, 48, 48]	['D', 'V', 'V']	[158, 158, 184, 184]	['P', 'P', 'E', 'E']
2gscBC_5cusB_1_2aobC_0	2gscBC	5cusB	2aobC	[487, 471, 478, 481, 476, 480, 447, 445, 448, 477, 483, 475]	[107, 65, 64, 89, 66, 69, 90, 68]	[445, 447, 448, 471, 471, 476]	['Y', 'H', 'S', 'R', 'R', 'A']	[66]	['P']
1gusCE_1yy9A_1_3n84A_2	1gusCE	1yy9A	3n84A	[90, 102, 99, 103, 15, 20, 69, 14, 45, 98, 125, 71, 89, 93, 101]	[104, 103, 142, 143, 144, 145, 67, 106, 105, 139, 102]	[14, 15, 89, 90, 90, 93, 93, 99, 101, 103, 103, 103, 125, 125, 125]	['L', 'T', 'Y', 'E', 'E', 'Y', 'Y', 'S', 'Y', 'A', 'A', 'A', 'R', 'R', 'R']	[105, 142, 143]	['V', 'R', 'N']
1bszBC_4i1zA_2_5cusA_1	1bszBC	4i1zA	5cusA	[752, 873, 875, 871, 872, 868, 870, 751, 889, 753, 754]	[268, 269, 271, 297, 273, 272, 36, 232, 233, 274]	[]	[]	[232, 232, 271, 272, 273]	['D', 'D', 'C', 'P', 'H']
1ivoBD_5wb8A_0_5wb7E_0	1ivoBD	5wb8A	5wb7E	[417, 384, 15, 18, 16, 412, 17, 350, 408, 409, 22, 356, 357, 355, 349, 348, 325, 411]	[44, 42, 37, 38, 46, 12, 15, 45, 43, 10, 13, 36, 16, 9, 40, 48]	[15, 18, 22, 349, 349, 349, 355, 356, 357, 408, 409, 411, 417, 417, 417]	['T', 'G', 'D', 'P', 'P', 'P', 'D', 'S', 'F', 'Q', 'H', 'Q', 'V', 'V', 'V']	[10, 10, 12, 16, 36, 37, 40, 40, 40, 48]	['M', 'M', 'G', 'H', 'Y', 'T', 'R', 'R', 'R', 'V']
1m6bAB_5cusB_0_3n85A_0	1m6bAB	5cusB	3n85A	[173, 180, 145, 143, 172, 186, 181, 169, 170, 146, 188, 119, 185, 174]	[223, 222, 121, 209, 208, 194, 206, 192, 187, 207, 188, 122, 231, 78, 176, 124, 178]	[119, 174, 174, 181, 181, 185, 188]	['Q', 'R', 'R', 'E', 'E', 'T', 'K']	[78, 78, 121, 121, 121, 176, 178, 178, 208, 208, 209]	['R', 'R', 'R', 'R', 'R', 'M', 'K', 'K', 'P', 'P', 'L']
3ph1BC_2ks1B_0_2n2aA_0	3ph1BC	2ks1B	2n2aA	[155, 151, 176, 157, 175, 161, 154, 158]	[20, 37, 24, 28, 38, 31, 23, 21, 27, 34, 35, 39]	[]	[]	[20, 23, 27, 34, 35, 35, 35, 35, 37]	['L', 'V', 'V', 'R', 'R', 'R', 'R', 'R', 'Q']
1bszBC_1nqlA_0_1xdvA_2	1bszBC	1nqlA	1xdvA	[275, 273, 6, 8, 30, 5, 7, 272, 29]	[474, 430, 473, 487, 460, 428, 488, 489, 424]	[7, 8, 272, 272, 272, 273]	['C', 'Q', 'P', 'P', 'P', 'R']	[430, 473, 474, 488, 489]	['D', 'S', 'N', 'Y', 'R']
3ph1AB_2m0bA_0_1griA_0	3ph1AB	2m0bA	1griA	[650, 657, 654, 648, 662, 638, 658, 651, 661, 639, 655, 653, 656, 660, 652, 637]	[58, 73, 215, 214, 76, 154, 127, 69, 126, 61, 156, 157, 62, 63, 64, 65, 72]	[]	[]	[61, 61, 154, 156, 157, 215]	['F', 'F', 'V', 'Q', 'Q', 'R']
1nqlAB_3qwqA_0_3tgfA_0	1nqlAB	3qwqA	3tgfA	[69, 18, 16, 14, 125, 101, 89, 99, 20, 128, 103, 98, 90, 127, 45, 15]	[24, 22, 33, 32, 34, 27, 5, 29, 4, 2, 26, 31, 15]	[14, 15, 18, 89, 90, 90, 99, 101, 103, 103, 103, 125, 125, 125]	['L', 'T', 'G', 'Y', 'E', 'E', 'S', 'Y', 'A', 'A', 'A', 'R', 'R', 'R']	[31]	['A']
1ivoBD_3qwqA_1_2kv4A_2	1ivoBD	3qwqA	2kv4A	[346, 349, 350, 348, 325, 353, 408, 357, 409, 355]	[44, 37, 15, 43, 16, 13, 45, 12, 14]	[346, 349, 349, 349, 353, 355, 357, 408, 409]	['H', 'P', 'P', 'P', 'R', 'D', 'F', 'Q', 'H']	[13, 15, 45, 45]	['Y', 'L', 'R', 'R']
2y4iBC_6nsqA_0_7m0xB_0	2y4iBC	6nsqA	7m0xB	[626, 611, 661, 607, 664, 614, 617, 667, 615, 542, 663, 625, 666, 608, 660, 543]	[311, 222, 223, 230, 226, 235, 224, 237, 236, 315, 221, 104, 318, 228, 314, 225, 78, 220, 77, 234]	[]	[]	[77, 78, 224, 235]	['G', 'N', 'V', 'L']
3gt8BC_3kexA_2_4i1zA_0	3gt8BC	3kexA	4i1zA	[711, 718, 826, 773, 716, 783, 715]	[795, 740, 738, 794, 737, 805, 736, 733]	[]	[]	[]	[]
1ivoBD_3njpA_0_1moxC_0	1ivoBD	3njpA	1moxC	[357, 465, 45, 353, 29, 15, 17, 18, 16, 14, 408, 350, 409, 101, 411, 99, 356, 384, 325, 355, 90, 354, 382, 412, 69, 12]	[42, 50, 5, 17, 49, 47, 40, 39, 33, 32, 34, 24, 27, 41, 29, 45, 13, 48, 4, 46, 12, 15, 44, 31]	[14, 15, 18, 90, 90, 99, 101, 353, 355, 356, 357, 408, 409, 411]	['L', 'T', 'G', 'E', 'E', 'S', 'Y', 'R', 'D', 'S', 'F', 'Q', 'H', 'Q']	[31, 40, 44, 50]	['A', 'G', 'E', 'A']
1z8hAB_6q0kA_0_4nyiR_0	1z8hAB	6q0kA	4nyiR	[720, 687, 688, 722, 716, 678, 677, 690, 675, 694, 683, 717, 676, 686, 691, 679, 681, 713]	[148, 147, 117, 150, 120, 128, 127, 143, 123, 84, 131, 122, 144, 126, 129, 145]	[676, 677, 678, 679, 686, 688, 690, 694]	['P', 'D', 'L', 'S', 'P', 'A', 'K', 'A']	[117, 117, 117, 117, 120, 122, 123, 128, 131, 143, 144, 145, 145, 147, 148]	['K', 'K', 'K', 'K', 'L', 'A', 'R', 'R', 'Q', 'E', 'T', 'S', 'S', 'K', 'T']
3ltfAC_6ogeA_1_5wb8A_0	3ltfAC	6ogeA	5wb8A	[291, 313, 310, 266, 311, 312, 276, 271, 277, 292, 278, 272, 279, 58, 308, 275, 81, 335, 105, 27, 318, 57, 106, 267]	[246, 250, 251, 253, 238, 86, 280, 87, 248, 285, 284, 38, 283, 306, 247, 39, 252, 249, 296, 264, 239]	[27, 57, 58, 58, 81, 105, 276, 277, 277, 277, 277, 278, 279, 292, 292, 308, 308, 310, 310, 310, 310, 310, 310, 312, 313, 313, 313, 313, 318, 335]	['T', 'Q', 'G', 'G', 'Q', 'T', 'T', 'D', 'D', 'D', 'D', 'T', 'F', 'G', 'G', 'V', 'V', 'S', 'S', 'S', 'S', 'S', 'S', 'T', 'L', 'L', 'L', 'L', 'H', 'S']	[38, 38, 39, 39, 39, 87, 239, 239, 239, 246, 248, 249, 249, 249, 249, 250, 250, 250, 251, 252, 252, 252, 253, 253, 280, 283, 284, 285, 296, 306]	['L', 'L', 'G', 'G', 'G', 'M', 'T', 'T', 'T', 'Y', 'P', 'T', 'T', 'T', 'T', 'T', 'T', 'T', 'Y', 'Q', 'Q', 'Q', 'M', 'M', 'H', 'C', 'V', 'R', 'E', 'E']
3b6pBD_5cusB_0_1m17A_0	3b6pBD	5cusB	1m17A	[477, 476, 418, 475, 472, 385, 386, 355, 471]	[963, 982, 913, 984, 911, 983, 958, 920, 916, 917, 905, 915]	[355, 385, 471, 471, 472, 476]	['H', 'P', 'R', 'R', 'R', 'A']	[]	[]
3ffvAB_4nyiR_1_3ibeA_0	3ffvAB	4nyiR	3ibeA	[142, 149, 158, 161, 140, 157, 154, 153, 141, 47, 150, 45, 151, 26, 143, 46]	[752, 778, 765, 769, 762, 749, 748, 773, 770, 751, 768, 747, 744, 772, 766, 777]	[26, 47, 143, 161, 161]	['N', 'D', 'E', 'R', 'R']	[748, 751, 751, 765, 768, 768, 770, 777, 778]	['D', 'S', 'S', 'S', 'K', 'K', 'K', 'S', 'Q']
1ivoBD_3n85A_2_1p9jA_0	1ivoBD	3n85A	1p9jA	[355, 332, 13, 424, 389, 15, 425, 18, 448, 447, 364, 450, 474, 356, 357, 12, 475, 362, 363, 17]	[45, 43, 42, 40, 49, 46, 50, 53, 13, 11, 14, 18, 17, 41, 52, 48]	[12, 12, 15, 17, 355, 356, 356, 364, 364, 424, 448, 448]	['R', 'R', 'A', 'P', 'L', 'P', 'P', 'A', 'A', 'Q', 'H', 'H']	[11, 17, 42, 43]	['S', 'L', 'E', 'R']
1nqlAB_3njpA_0_1nqlB_0	1nqlAB	3njpA	1nqlB	[323, 11, 409, 13, 408, 29, 69, 17, 16, 14, 15, 18, 357, 350, 325, 358, 346, 12, 26, 348, 90, 19, 356, 22, 45]	[10, 40, 38, 44, 49, 48, 46, 23, 39, 31, 33, 42, 35, 5, 6, 37, 13, 15, 45, 11, 41, 12, 28, 47, 34, 30, 21, 32, 7]	[13, 14, 15, 18, 22, 90, 90, 323, 323, 346, 356, 357, 408, 409]	['K', 'L', 'T', 'G', 'D', 'E', 'E', 'D', 'D', 'H', 'S', 'F', 'Q', 'H']	[10, 13, 15, 40, 41, 45, 45, 49]	['H', 'Y', 'L', 'E', 'R', 'R', 'R', 'W']
2x89DE_4xwxA_2_1m17A_0	2x89DE	4xwxA	1m17A	[171, 140, 116, 118, 119, 173, 121, 172, 120, 141, 142, 117, 115, 90]	[679, 684, 683, 677, 754, 711, 681, 710, 680, 682, 707, 712, 713]	[117, 118, 140, 142, 171]	['F', 'A', 'Q', 'I', 'P']	[]	[]
1ivoBD_5wb8D_1_1gk5A_0	1ivoBD	5wb8D	1gk5A	[11, 103, 417, 69, 101, 17, 16, 15, 348, 408, 409, 346, 12, 19, 382, 418, 18, 441, 440, 99]	[40, 25, 49, 48, 26, 38, 33, 42, 41, 45, 37, 44, 46, 47, 35, 36]	[15, 18, 99, 101, 103, 103, 103, 346, 408, 409, 417, 417, 417, 418, 418, 440, 440, 440, 441, 441, 441, 441, 441]	['T', 'G', 'S', 'Y', 'A', 'A', 'A', 'H', 'Q', 'H', 'V', 'V', 'V', 'S', 'S', 'S', 'S', 'S', 'G', 'G', 'G', 'G', 'G']	[49]	['A']
3ph1AB_5lv6A_0_1griA_0	3ph1AB	5lv6A	1griA	[648, 657, 661, 654, 652, 662, 645, 653, 651, 646, 660, 650, 656, 649, 658]	[156, 62, 76, 73, 215, 212, 214, 154, 152, 57, 188, 21, 151, 63, 61, 157, 65, 72, 155]	[]	[]	[61, 61, 151, 154, 156, 157, 188, 188, 212, 215]	['F', 'F', 'I', 'V', 'Q', 'Q', 'N', 'N', 'P', 'R']
3gt8BC_3kexA_1_5x2aB_0	3gt8BC	3kexA	5x2aB	[824, 756, 685, 709, 754, 679, 749, 748, 718, 772, 715, 751, 719, 782, 683, 779, 783, 711, 809, 720, 801, 746, 805, 716, 769, 750]	[1004, 1000, 1001, 997, 1017, 1021, 1022, 1014, 1016, 795, 1018, 738, 804, 1002, 735, 998, 993, 999, 736, 734, 1020, 740]	[]	[]	[]	[]
3ltfAB_3njpA_0_1nqlB_0	3ltfAB	3njpA	1nqlB	[355, 353, 29, 349, 69, 101, 18, 17, 384, 357, 15, 348, 408, 412, 350, 409, 356, 325, 128, 16, 418, 22, 45, 99]	[41, 15, 49, 45, 26, 25, 32, 38, 44, 8, 40, 35, 47, 46, 13, 33, 43, 12, 16, 21, 39]	[15, 18, 22, 99, 101, 349, 349, 349, 353, 355, 356, 357, 408, 409, 418, 418]	['T', 'G', 'D', 'S', 'Y', 'P', 'P', 'P', 'R', 'D', 'S', 'F', 'Q', 'H', 'S', 'S']	[8, 13, 15, 40, 41, 45, 45, 49]	['L', 'Y', 'L', 'E', 'R', 'R', 'R', 'W']
3ggfAB_7m0xB_1_6nybA_0	3ggfAB	7m0xB	6nybA	[239, 311, 230, 309, 225, 307, 235, 314, 310, 308, 224, 100, 138, 237]	[661, 613, 663, 662, 627, 614, 612, 610, 664, 666, 615, 463, 462, 605, 625, 626, 464, 611]	[100, 224, 235, 308, 310, 310]	['H', 'V', 'L', 'M', 'I', 'I']	[462, 462, 462, 463, 463, 464, 464, 464, 464, 605, 605, 605, 605, 610, 610, 611, 611, 612, 612, 612, 613, 614, 614, 615, 626, 662, 663, 663, 666]	['R', 'R', 'R', 'I', 'I', 'G', 'G', 'G', 'G', 'S', 'S', 'S', 'S', 'F', 'F', 'E', 'E', 'Q', 'Q', 'Q', 'L', 'S', 'S', 'G', 'R', 'R', 'D', 'D', 'I']
3gt8BC_2jitB_2_3kexA_0	3gt8BC	2jitB	3kexA	[998, 703, 1016, 1018, 794, 1015, 737, 1010, 795, 993]	[715, 826, 772, 824, 716, 719, 771, 694]	[]	[]	[]	[]
2dm9AB_3w8qA_2_3ny5B_0	2dm9AB	3w8qA	3ny5B	[147, 381, 71, 157, 379, 378, 148, 93, 380, 377, 153, 74, 156, 73]	[173, 215, 154, 174, 176, 213, 216, 175, 179, 172]	[93, 377, 380, 381]	['V', 'S', 'G', 'L']	[]	[]
1ivoBD_6j71A_1_2kv4A_0	1ivoBD	6j71A	2kv4A	[35, 34, 378, 37, 384, 382, 354, 64, 379, 33, 31, 438, 36, 377]	[45, 46, 51, 16, 50, 15, 44, 41, 43]	[34, 34, 36, 37, 377, 378, 378]	['R', 'R', 'P', 'A', 'L', 'P', 'P']	[15, 41, 45, 45]	['L', 'R', 'R', 'R']
3f0nAB_4zdrA_2_6nsqA_2	3f0nAB	4zdrA	6nsqA	[212, 203, 215, 200, 241, 211, 206, 216, 219, 225, 230, 238]	[507, 569, 570, 708, 509, 571, 510, 562, 715, 566, 722, 511]	[212, 230]	['K', 'S']	[]	[]
3p9yAB_6ogeA_0_5wb8D_0	3p9yAB	6ogeA	5wb8D	[44, 478, 68, 479, 510, 517, 519, 518, 502, 495, 47, 67, 505, 66, 511, 134, 69, 90]	[311, 330, 292, 359, 361, 362, 310, 323, 334, 306, 357, 305, 307, 309, 308]	[47, 47, 47, 68, 479, 502, 518]	['R', 'R', 'R', 'N', 'T', 'D', 'G']	[306, 307, 307, 308, 310, 310, 310, 323, 323, 330, 357, 361]	['E', 'G', 'G', 'P', 'R', 'R', 'R', 'D', 'D', 'T', 'F', 'P']
1ek6AB_4xwxA_0_2jitB_0	1ek6AB	4xwxA	2jitB	[159, 158, 163, 161, 93, 162, 79, 184, 94, 160]	[941, 944, 945, 948, 934, 935, 932, 933, 942, 930, 937]	[94, 158, 158, 162, 184, 184]	['G', 'P', 'P', 'E', 'E', 'E']	[]	[]
2wwbAB_1nqlA_0_2ks1A_2	2wwbAB	1nqlA	2ks1A	[235, 181, 225, 223, 114, 180, 217, 231, 133, 162, 112, 178, 3, 164, 234, 182, 233, 110, 179, 222]	[54, 72, 73, 76, 65, 57, 61, 83, 58, 84, 82, 62, 51, 55, 69]	[112, 112, 112, 114, 114, 179, 179, 180, 222, 223, 223, 225, 231, 233]	['P', 'P', 'P', 'R', 'R', 'G', 'G', 'E', 'S', 'D', 'D', 'L', 'R', 'E']	[54, 55, 57, 61, 62, 72, 73, 83, 83]	['I', 'I', 'A', 'I', 'L', 'G', 'I', 'R', 'R']
1ivoBD_5wb8D_0_2kv4A_1	1ivoBD	5wb8D	2kv4A	[103, 17, 15, 16, 18, 350, 21, 14, 409, 22, 19, 357, 348, 25, 349, 325]	[26, 39, 38, 44, 43, 40, 16, 52, 45, 47, 48, 12, 37, 15]	[14, 15, 18, 21, 22, 103, 103, 103, 349, 349, 349, 357, 409]	['L', 'T', 'G', 'E', 'D', 'A', 'A', 'A', 'P', 'P', 'P', 'F', 'H']	[15, 40, 45, 45]	['L', 'E', 'R', 'R']
3k9lAC_2n42A_0_6zioA_2	3k9lAC	2n42A	6zioA	[153, 149, 148, 26, 50, 150, 45, 48]	[26, 27, 28, 153, 50, 149, 43, 45, 44]	[26, 48, 48, 50, 50, 50, 148]	['N', 'G', 'G', 'T', 'T', 'T', 'T']	[43, 43, 44, 45, 45, 50, 50, 153]	['Q', 'Q', 'V', 'V', 'V', 'T', 'T', 'E']
2wzjBC_6uanB_0_3omvA_2	2wzjBC	6uanB	3omvA	[491, 628, 497, 626, 493, 575, 627, 631, 633, 467, 632, 597, 625, 656, 494]	[550, 563, 552, 518, 519, 551, 556, 559, 555, 554, 553, 505, 562]	[467, 494, 497, 575, 597, 597, 597, 597, 597, 626, 632, 633, 633]	['S', 'Q', 'A', 'R', 'L', 'L', 'L', 'L', 'L', 'R', 'P', 'Y', 'Y']	[]	[]
3f1rAB_6q0kA_2_6xguB_0	3f1rAB	6q0kA	6xguB	[700, 691, 695, 702, 672, 698, 675, 699, 677, 676, 697, 694]	[70, 73, 84, 69, 71, 55, 57, 56]	[676, 677, 694, 695, 695, 695, 698, 699]	['P', 'D', 'A', 'E', 'E', 'E', 'K', 'K']	[71, 71, 73, 73]	['N', 'N', 'R', 'R']
3bbtBD_3gopA_0_3pp0B_0	3bbtBD	3gopA	3pp0B	[802, 771, 799, 994, 748, 975, 991, 990, 824, 784, 823, 826, 970, 806, 822, 948, 949, 792, 788]	[981, 777, 973, 858, 827, 709, 855, 854, 860, 784, 706, 780, 778, 799, 970, 838]	[]	[]	[]	[]
3kexAB_3kexA_0_3gopA_0	3kexAB	3kexA	3gopA	[967, 974, 969, 965, 973, 968, 962, 975, 966, 972, 970, 964, 971, 963]	[907, 925, 881, 885, 888, 921, 894, 910, 908, 909, 920, 892, 893, 906, 924]	[]	[]	[]	[]
1ivoBD_3p11A_0_1ivoC_0	1ivoBD	3p11A	1ivoC	[355, 415, 414, 436, 407, 409, 405, 438, 439, 354, 406, 412, 381]	[41, 45, 51, 50, 48, 47, 44, 12, 46, 11, 9]	[354, 354, 355, 381, 407, 407, 407, 407, 412, 412, 412, 415, 415, 438]	['W', 'W', 'H', 'Q', 'R', 'R', 'R', 'R', 'L', 'L', 'L', 'K', 'K', 'S']	[9, 41, 45, 45]	['S', 'R', 'R', 'R']
3sxyAB_5vykC_1_3omvA_1	3sxyAB	5vykC	3omvA	[1059, 71, 166, 1077, 165, 1073, 1075, 67, 1071, 1060, 68, 169, 1056, 1063, 1067]	[401, 480, 367, 451, 611, 610, 450, 407, 607, 369, 371, 402, 350, 454, 403, 447, 479]	[]	[]	[]	[]
1oivAB_5vykC_0_4dstA_1	1oivAB	5vykC	4dstA	[1055, 1062, 1054, 1100, 1048, 1103, 1065, 1052, 1051, 1096, 1058, 1059, 1066, 1047]	[37, 38, 36, 63, 70, 25, 67, 62, 21, 40, 39, 24]	[]	[]	[21, 21, 24, 25, 25, 36, 36, 37, 38, 38, 39, 62, 62, 62, 62, 63, 67, 67, 70]	['I', 'I', 'I', 'Q', 'Q', 'I', 'I', 'E', 'D', 'D', 'S', 'E', 'E', 'E', 'E', 'E', 'M', 'M', 'Q']
1gusCE_3qwqA_0_4p9zA_0	1gusCE	3qwqA	4p9zA	[20, 359, 90, 102, 47, 45, 356, 14, 69, 16, 71, 357, 101, 19, 15]	[142, 157, 103, 159, 143, 121, 106, 104, 161, 160, 101, 144, 109, 67, 71]	[14, 15, 47, 47, 90, 90, 101, 356, 357]	['L', 'T', 'Q', 'Q', 'E', 'E', 'Y', 'S', 'F']	[142, 143, 157, 160, 161]	['R', 'N', 'Q', 'Y', 'V']
3aogHL_3ny5B_0_3omvA_0	3aogHL	3ny5B	3omvA	[209, 232, 211, 235, 231, 227, 196, 207, 212, 210, 205, 230]	[609, 608, 576, 575, 612, 611, 579, 580, 583]	[]	[]	[]	[]
2fb8AB_6uanB_2_3omvA_0	2fb8AB	6uanB	3omvA	[738, 747, 739, 569, 510, 746, 744, 745, 736, 450, 750, 517, 742, 507, 566, 737, 748, 749, 515, 509, 740, 743, 562, 741, 508, 516]	[431, 486, 369, 409, 436, 373, 428, 485, 435, 398, 363, 506, 401, 340, 368, 475, 473, 358, 470, 472, 508, 427, 402, 399, 342, 474, 357, 359, 408, 483, 484, 397, 406, 356, 355, 424, 507, 422, 421]	[450, 450, 450, 450, 509, 509, 509, 515, 516, 517, 566, 569, 740, 741, 747, 748, 748]	['W', 'W', 'W', 'W', 'R', 'R', 'R', 'L', 'F', 'M', 'Y', 'A', 'T', 'E', 'A', 'C', 'C']	[]	[]
1ivoBD_3qwqA_1_1jl9B_1	1ivoBD	3qwqA	1jl9B	[356, 355, 384, 465, 325, 357, 412, 350, 348, 349, 438, 409]	[10, 41, 45, 43, 50, 7, 47, 16, 13, 15, 44]	[349, 349, 349, 355, 356, 357, 409, 438]	['P', 'P', 'P', 'D', 'S', 'F', 'H', 'I']	[10, 13, 15, 41, 45, 45]	['H', 'Y', 'L', 'R', 'R', 'R']
1y07AB_6xguB_0_6q0kA_0	1y07AB	6xguB	6q0kA	[74, 72, 55, 56, 122, 69, 123, 71, 57, 73, 59]	[703, 704, 702, 713, 710, 709, 717, 714, 691, 708, 692, 706, 695, 716, 705, 712, 689, 688]	[59, 59, 71, 71, 73, 73, 74, 122, 122]	['R', 'R', 'N', 'N', 'R', 'R', 'N', 'I', 'I']	[688, 695, 695, 695, 705, 708, 708, 712]	['A', 'E', 'E', 'E', 'P', 'P', 'P', 'A']
1pcfEF_3n84A_0_1n3hA_0	1pcfEF	3n84A	1n3hA	[57, 58, 61, 62, 60, 118, 87, 65, 161, 55, 112, 64, 56, 159, 128, 63, 95, 59, 116]	[119, 118, 116, 117, 115, 120, 140, 114, 143, 139, 141, 89, 138, 135, 142, 91, 90, 112]	[61, 61, 95, 95, 112, 116, 116, 161]	['F', 'F', 'F', 'F', 'R', 'G', 'G', 'V']	[117, 118, 135, 140, 142]	['F', 'A', 'A', 'Q', 'I']
1em1AB_2jitB_2_6j71A_2	1em1AB	2jitB	6j71A	[978, 953, 929, 955, 930, 970, 928, 954, 917, 941, 956, 884, 935, 888, 918, 887, 942, 932, 931]	[176, 317, 281, 307, 308, 178, 272, 280, 316, 279, 266, 318, 334, 333, 315, 257, 256]	[]	[]	[176, 279, 280, 280, 281, 307, 308, 308, 315, 317, 318]	['N', 'F', 'E', 'E', 'S', 'D', 'V', 'V', 'C', 'L', 'H']
3ikaAB_2jitB_1_3kexA_0	3ikaAB	2jitB	3kexA	[781, 786, 706, 760, 697, 699, 846, 770, 752, 700, 704, 753, 756, 751, 847, 782, 783, 784, 1014, 772, 764, 850, 1015, 701, 1012, 763, 768, 767, 698, 702, 750]	[907, 930, 922, 923, 926, 927, 955, 954, 974, 957, 969, 935, 919, 918, 958, 934, 932, 975, 908, 910, 931, 972, 920, 913, 973, 909]	[]	[]	[]	[]
3e1yAB_3pp0B_0_5x2aB_0	3e1yAB	3pp0B	5x2aB	[988, 953, 984, 985, 986, 949, 950, 978, 957, 956, 948]	[930, 945, 928, 953, 948, 929, 952, 944, 957, 941]	[]	[]	[]	[]
3rcdAB_3kexA_0_7aeiA_0	3rcdAB	3kexA	7aeiA	[974, 967, 973, 970, 975, 912, 926, 922, 971, 972, 894, 969, 919, 966, 968, 893, 908, 931, 913, 923, 909, 895, 965, 910, 896]	[842, 841, 872, 875, 874, 873, 704, 782, 706, 857, 880, 858, 855, 701, 758, 756, 869, 877, 722, 703, 860, 839, 705, 708, 760, 786, 836, 861, 837]	[]	[]	[]	[]
1ivoBD_5cusA_2_2kv4A_1	1ivoBD	5cusA	2kv4A	[405, 322, 406, 353, 345, 354, 346, 347]	[44, 45, 13, 12, 14, 43, 40, 15, 41, 51]	[322, 353, 354, 354]	['Q', 'P', 'W', 'W']	[13, 15, 40, 41, 45, 45]	['Y', 'L', 'E', 'R', 'R', 'R']
2pvyBD_6q0kA_0_3omvA_0	2pvyBD	6q0kA	3omvA	[493, 490, 612, 485, 494, 521, 495, 489, 488, 487, 492, 491, 663, 522, 611, 666, 525, 662]	[505, 554, 385, 558, 506, 553, 508, 509, 507, 380, 381, 552, 557, 510]	[485, 485, 485, 485, 487, 487, 490, 492, 494, 521, 522, 525, 611, 611, 612, 612, 612, 662, 663, 663, 666]	['L', 'L', 'L', 'L', 'V', 'V', 'P', 'P', 'Q', 'T', 'K', 'L', 'E', 'E', 'Q', 'Q', 'Q', 'R', 'D', 'D', 'I']	[]	[]
3lmgAB_6jwlA_1_3kexA_0	3lmgAB	6jwlA	3kexA	[717, 1005, 750, 710, 715, 727, 714, 1004, 722, 725, 720, 1006]	[703, 845, 691, 730, 848, 698, 726, 694, 695, 705, 693]	[]	[]	[]	[]
1wyyAB_3omvA_1_6nybA_0	1wyyAB	3omvA	6nybA	[614, 611, 447, 615, 612, 610, 613, 609, 581, 443, 444, 578, 479, 439, 607, 478, 608, 440, 441, 481, 580, 450, 438, 480]	[565, 715, 558, 245, 247, 370, 562, 559, 711, 367, 369, 588, 589, 719, 552, 368, 243, 512, 511, 510, 551, 244, 708, 555]	[]	[]	[555, 558, 588, 588, 588, 589, 708, 708, 711, 711, 715, 715, 719, 719, 719]	['D', 'R', 'L', 'L', 'L', 'T', 'P', 'P', 'L', 'L', 'E', 'E', 'R', 'R', 'R']
3lmgAB_3kexA_1_7aeiA_0	3lmgAB	3kexA	7aeiA	[730, 731, 697, 703, 695, 762, 729, 692, 698, 687, 694, 691, 705, 693]	[710, 717, 727, 784, 719, 750, 709, 751, 720, 721, 725, 747]	[]	[]	[]	[]
2bq1EF_4i1zA_1_4leoC_1	2bq1EF	4i1zA	4leoC	[870, 867, 887, 863, 865, 832, 862, 864, 866, 872, 888]	[119, 121, 181, 84, 222, 227, 226, 225, 224, 223, 62, 63, 234, 217, 59, 236, 235, 231, 187]	[]	[]	[62, 62, 62, 84, 84, 84, 84, 119, 181, 181, 217, 217, 226, 226, 236]	['R', 'R', 'R', 'R', 'R', 'R', 'R', 'Q', 'E', 'E', 'S', 'S', 'A', 'A', 'C']
1hvvAB_2m20A_1_2ks1A_1	1hvvAB	2m20A	2ks1A	[7, 18, 33, 25, 22, 1, 11, 2, 15, 21, 14]	[52, 49, 59, 83, 66, 46, 47, 44, 45, 55, 63, 62, 70, 67]	[1, 1, 2, 11, 11, 22, 22, 25, 25, 33, 33, 33]	['K', 'K', 'I', 'G', 'G', 'G', 'G', 'L', 'L', 'V', 'V', 'V']	[44, 45, 47, 49, 52, 55, 59, 59, 59, 59, 59, 59, 62, 63, 66, 70, 83, 83]	['A', 'E', 'R', 'S', 'T', 'I', 'V', 'V', 'V', 'V', 'V', 'V', 'L', 'L', 'V', 'V', 'R', 'R']
2erxAB_6zioA_2_4dstA_1	2erxAB	6zioA	4dstA	[66, 64, 33, 38, 63, 65, 39, 36, 37, 32, 67]	[3, 52, 24, 25, 39, 43, 41, 50, 54, 40]	[32, 33, 33, 38, 63, 63, 63, 63, 63, 64, 64, 64, 64, 65, 65, 65, 65, 66, 66, 66, 67]	['Y', 'D', 'D', 'D', 'E', 'E', 'E', 'E', 'E', 'Y', 'Y', 'Y', 'Y', 'S', 'S', 'S', 'S', 'A', 'A', 'A', 'M']	[3, 3, 3, 24, 25, 25, 39, 41, 50, 50, 50, 50, 52, 54]	['E', 'E', 'E', 'I', 'Q', 'Q', 'S', 'R', 'T', 'T', 'T', 'T', 'L', 'D']
1zllAB_2n2aB_0_2l9uA_0	1zllAB	2n2aB	2l9uA	[109, 108, 145, 146, 106, 142, 134, 116, 112, 140, 119, 120, 149, 148]	[641, 671, 670, 666, 667, 637, 663, 648, 638, 645, 652]	[]	[]	[]	[]
3eo6AB_4i1zA_1_3kexA_0	3eo6AB	4i1zA	3kexA	[727, 746, 709, 713, 715, 714, 710, 748, 716, 718, 717, 785, 720, 712, 721, 730]	[724, 695, 693, 717, 694, 687, 705, 726, 703, 692, 691, 708, 698, 690, 762, 763]	[]	[]	[]	[]
3ps4BC_4xwxA_2_2jitB_0	3ps4BC	4xwxA	2jitB	[137, 139, 172, 116, 89, 140, 120, 90, 136, 117, 55, 88, 142]	[931, 917, 916, 934, 982, 937, 941, 918, 944, 945, 935]	[55, 117, 136, 140, 142]	['R', 'F', 'A', 'Q', 'I']	[]	[]
1zllAB_2m20A_1_2n2aB_1	1zllAB	2m20A	2n2aB	[11, 21, 14, 7, 10, 17, 2]	[119, 130, 126, 123, 122, 112, 116, 113]	[2, 10, 10, 11, 11, 17]	['I', 'V', 'V', 'G', 'G', 'L']	[]	[]
1hvvAB_5ob4A_1_2ks1B_0	1hvvAB	5ob4A	2ks1B	[32, 33, 39, 28, 25, 35, 29, 21, 36]	[166, 172, 159, 162, 170, 171, 169, 155]	[21, 32, 33, 35, 35, 39]	['I', 'G', 'I', 'I', 'I', 'Q']	[]	[]
3zykAB_4dstA_1_6cc9B_0	3zykAB	4dstA	6cc9B	[178, 73, 170, 50, 103, 173, 176, 177, 168, 48, 104, 172, 1, 171, 105]	[165, 48, 47, 45, 184, 158, 172, 162, 183, 140, 168, 164, 157]	[48, 50, 50, 50, 50, 73, 73, 104, 168, 170, 170, 176, 176, 176]	['G', 'T', 'T', 'T', 'T', 'R', 'R', 'K', 'L', 'K', 'K', 'K', 'K', 'K']	[48, 140, 158, 162, 162, 164, 168, 183]	['G', 'P', 'T', 'E', 'E', 'R', 'L', 'I']
3ltfAC_6ogeA_0_5wb8D_0	3ltfAC	6ogeA	5wb8D	[316, 281, 314, 313, 282, 310, 334, 312, 283, 333, 272, 276, 307, 335, 279, 308, 277, 278, 330, 58, 280, 81, 274, 332, 105, 57, 106, 318]	[253, 288, 252, 250, 290, 295, 246, 296, 279, 86, 291, 303, 294, 278, 244, 87, 285, 284, 280, 282, 283, 301, 251, 248, 249, 262, 264, 229, 297]	[57, 58, 58, 81, 105, 276, 277, 277, 277, 277, 278, 279, 280, 280, 281, 307, 308, 308, 310, 310, 310, 310, 310, 310, 312, 313, 313, 313, 313, 314, 318, 330, 335]	['Q', 'G', 'G', 'Q', 'T', 'T', 'D', 'D', 'D', 'D', 'T', 'F', 'E', 'E', 'S', 'D', 'V', 'V', 'S', 'S', 'S', 'S', 'S', 'S', 'T', 'L', 'L', 'L', 'L', 'V', 'H', 'R', 'S']	[87, 246, 248, 249, 249, 249, 249, 250, 250, 250, 251, 252, 252, 252, 253, 253, 262, 262, 278, 278, 279, 279, 280, 282, 282, 283, 284, 285, 288, 290, 290, 294, 294, 295, 295, 296, 297]	['M', 'Y', 'P', 'T', 'T', 'T', 'T', 'T', 'T', 'T', 'Y', 'Q', 'Q', 'Q', 'M', 'M', 'S', 'S', 'T', 'T', 'D', 'D', 'H', 'S', 'S', 'C', 'V', 'R', 'G', 'D', 'D', 'M', 'M', 'E', 'E', 'E', 'D']
1ivoBD_5wb8D_0_5wb7E_0	1ivoBD	5wb8D	5wb7E	[355, 357, 350, 29, 23, 384, 18, 16, 348, 17, 411, 408, 409, 22, 346, 26, 325, 19, 356, 412, 358]	[40, 10, 48, 45, 44, 36, 37, 42, 47, 46, 43, 15, 13, 12, 34, 9, 16]	[18, 22, 23, 346, 355, 356, 357, 408, 409, 411]	['G', 'D', 'H', 'H', 'D', 'S', 'F', 'Q', 'H', 'Q']	[10, 10, 12, 16, 36, 37, 40, 40, 40, 48]	['M', 'M', 'G', 'H', 'Y', 'T', 'R', 'R', 'R', 'V']
1h1tAB_3sa0A_1_1milA_0	1h1tAB	3sa0A	1milA	[238, 183, 184, 232, 186, 259, 267, 266, 233, 234, 268, 231, 185]	[90, 16, 53, 64, 37, 36, 20, 92, 50, 52, 55, 57, 54, 91, 17]	[183, 186, 186, 266, 267, 268]	['F', 'E', 'E', 'S', 'L', 'P']	[53, 90]	['H', 'A']
3ikaAB_7aeiA_1_3pp0B_0	3ikaAB	7aeiA	3pp0B	[706, 704, 780, 760, 753, 708, 767, 701, 703, 710, 786, 764, 781, 783, 700, 702, 697, 699, 752, 756, 782, 763, 784, 709, 751]	[940, 943, 956, 960, 965, 953, 952, 937, 949, 948, 939, 964, 961, 950, 938, 985, 984, 962, 957, 936, 935]	[]	[]	[]	[]
3p86AB_3omvA_1_4rzvB_1	3p86AB	3omvA	4rzvB	[480, 477, 407, 369, 401, 409, 481, 342, 408, 403, 402, 478, 404, 422, 483, 368, 340]	[588, 511, 515, 570, 509, 587, 506, 507, 510, 450, 591, 558, 530, 569, 517, 516, 566, 589, 585]	[]	[]	[]	[]
3gt8BC_6p8qC_1_3kexA_1	3gt8BC	6p8qC	3kexA	[738, 1000, 998, 1001, 997, 993, 994, 737, 1002, 795, 736, 735, 805, 733, 794]	[772, 773, 756, 711, 754, 769, 683, 720, 782, 709, 684, 685, 767, 718, 716, 779, 783, 715, 826]	[]	[]	[]	[]
2pvyBD_3w32A_0_3pp0B_1	2pvyBD	3w32A	3pp0B	[872, 920, 878, 919, 783, 875, 751, 748, 753, 922, 871, 873, 750, 921, 752, 868, 756, 749, 886, 784]	[883, 882, 757, 758, 866, 793, 927, 929, 792, 729, 889, 884, 886, 868, 879, 897, 731, 928, 730, 732, 844, 756]	[]	[]	[]	[]
1c1yAB_4dstA_1_2l05A_0	1c1yAB	4dstA	2l05A	[33, 21, 34, 61, 36, 39, 35, 40, 41, 25, 37, 38, 12]	[183, 187, 150, 168, 166, 164, 165, 188, 163, 186, 167, 189, 156, 147, 149]	[12, 12, 12, 12, 12, 12, 12, 12, 12, 12, 12, 12, 12, 12, 12, 12, 12, 12, 12, 12, 12, 12, 12, 12, 12, 21, 21, 25, 25, 33, 33, 34, 34, 34, 34, 34, 35, 35, 36, 36, 37, 38, 38, 39, 41, 61, 61, 61, 61, 61, 61, 61, 61, 61, 61, 61, 61, 61, 61, 61, 61, 61]	['G', 'G', 'G', 'G', 'G', 'G', 'G', 'G', 'G', 'G', 'G', 'G', 'G', 'G', 'G', 'G', 'G', 'G', 'G', 'G', 'G', 'G', 'G', 'G', 'G', 'I', 'I', 'Q', 'Q', 'D', 'D', 'P', 'P', 'P', 'P', 'P', 'T', 'T', 'I', 'I', 'E', 'D', 'D', 'S', 'R', 'Q', 'Q', 'Q', 'Q', 'Q', 'Q', 'Q', 'Q', 'Q', 'Q', 'Q', 'Q', 'Q', 'Q', 'Q', 'Q', 'Q']	[]	[]
3gt8BC_3kexA_0_3pp0B_2	3gt8BC	3kexA	3pp0B	[773, 774, 716, 826, 717, 715, 772]	[745, 746, 744, 1005, 1009, 803, 1000]	[]	[]	[]	[]
1ivoBD_5wb8D_2_1p9jA_0	1ivoBD	5wb8D	1p9jA	[442, 350, 465, 468, 417, 349, 384, 348, 357, 408, 358, 356, 346, 443, 325, 355, 418, 441, 467]	[49, 45, 50, 40, 47, 46, 43, 15, 41, 17, 42, 11, 14]	[346, 349, 349, 349, 355, 356, 357, 408, 417, 417, 417, 418, 418, 441, 441, 441, 441, 441, 442, 443, 443, 467, 467, 467, 467, 468, 468, 468]	['H', 'P', 'P', 'P', 'D', 'S', 'F', 'Q', 'V', 'V', 'V', 'S', 'S', 'G', 'G', 'G', 'G', 'G', 'N', 'K', 'K', 'I', 'I', 'I', 'I', 'S', 'S', 'S']	[11, 15, 17, 42, 43, 47, 47]	['S', 'Y', 'L', 'E', 'R', 'R', 'R']
1ivoBD_5wb8A_1_2kv4A_2	1ivoBD	5wb8A	2kv4A	[69, 15, 438, 16, 18, 408, 440, 350, 14, 409, 22, 467, 357, 348, 349, 99, 412, 12, 325, 17]	[28, 44, 43, 40, 45, 39, 38, 50, 16, 47, 12, 37, 15, 52]	[14, 15, 18, 22, 99, 349, 349, 349, 357, 408, 409, 438, 440, 440, 440, 467, 467, 467, 467]	['L', 'T', 'G', 'D', 'S', 'P', 'P', 'P', 'F', 'Q', 'H', 'I', 'S', 'S', 'S', 'I', 'I', 'I', 'I']	[15, 40, 45, 45]	['L', 'E', 'R', 'R']
1nvuRS_4nyiR_2_4nyiS_0	1nvuRS	4nyiR	4nyiS	[70, 21, 67, 71, 56, 31, 17, 55, 13, 34, 64, 60, 61, 102, 73, 25, 66, 54, 63, 59, 95, 65, 27, 33, 57, 32, 18, 40, 30, 58, 69]	[875, 943, 942, 912, 911, 944, 872, 879, 929, 810, 940, 825, 938, 935, 934, 931, 932, 1007, 1006, 930, 959, 939, 832, 881, 876, 829, 826, 822, 1003, 908, 945, 963, 589, 936, 948, 809, 884, 1010, 828, 602, 880]	[13, 13, 13, 13, 13, 13, 13, 13, 13, 13, 13, 13, 17, 17, 17, 18, 18, 25, 25, 31, 31, 31, 32, 32, 33, 33, 33, 34, 54, 57, 58, 58, 58, 59, 59, 60, 60, 61, 61, 61, 61, 61, 61, 61, 61, 61, 61, 61, 61, 61, 61, 61, 61, 61, 64, 66, 66, 69, 69, 69, 71, 73, 73, 102, 102]	['G', 'G', 'G', 'G', 'G', 'G', 'G', 'G', 'G', 'G', 'G', 'G', 'S', 'S', 'S', 'A', 'A', 'Q', 'Q', 'E', 'E', 'E', 'Y', 'Y', 'D', 'D', 'D', 'P', 'D', 'D', 'T', 'T', 'T', 'A', 'A', 'G', 'G', 'Q', 'Q', 'Q', 'Q', 'Q', 'Q', 'Q', 'Q', 'Q', 'Q', 'Q', 'Q', 'Q', 'Q', 'Q', 'Q', 'Q', 'Y', 'A', 'A', 'D', 'D', 'D', 'Y', 'R', 'R', 'R', 'R']	[]	[]
2okuAB_6scmA_0_5cusA_2	2okuAB	6scmA	5cusA	[663, 649, 720, 650, 716, 574, 722, 686, 723, 651, 575, 652, 678]	[402, 407, 463, 466, 465, 464, 434, 467, 406, 460, 462, 461, 459, 455, 451, 408, 404, 458]	[]	[]	[407, 407, 407, 407, 434, 434, 460, 461, 462, 462, 462, 464]	['R', 'R', 'R', 'R', 'R', 'R', 'E', 'E', 'R', 'R', 'R', 'D']
1ivoBD_5cusA_2_5wb7E_0	1ivoBD	5cusA	5wb7E	[464, 354, 353, 347, 434, 322, 407, 409, 405, 345, 406, 412, 414, 436]	[48, 10, 13, 12, 47, 15, 42, 46, 43, 40, 45, 44]	[322, 353, 354, 354, 407, 407, 407, 407, 412, 412, 412, 434, 434, 464]	['Q', 'P', 'W', 'W', 'R', 'R', 'R', 'R', 'L', 'L', 'L', 'R', 'R', 'D']	[10, 10, 12, 40, 40, 40, 48]	['M', 'M', 'G', 'R', 'R', 'R', 'V']
2ztsBC_3kexA_1_3njpA_0	2ztsBC	3kexA	3njpA	[750, 770, 708, 952, 749, 694, 693, 824, 830, 717, 719, 756, 716, 769, 825, 751, 772, 773, 748, 695, 709]	[306, 303, 280, 566, 244, 243, 279, 302, 304, 286, 287, 284, 288, 294, 278, 296, 307, 242, 253, 290]	[]	[]	[253, 253, 278, 278, 279, 279, 280, 284, 287, 287, 287, 287, 288, 290, 290, 294, 294, 296, 302, 302, 302, 302, 306, 307, 307, 566]	['M', 'M', 'T', 'T', 'D', 'D', 'H', 'V', 'C', 'C', 'C', 'C', 'G', 'D', 'D', 'M', 'M', 'E', 'C', 'C', 'C', 'C', 'E', 'G', 'G', 'H']
1ivoAB_3n85A_0_3njpA_0	1ivoAB	3n85A	3njpA	[286, 281, 291, 245, 269, 60, 256, 271, 289, 59, 83, 311, 211, 216, 288, 292, 255, 270, 35, 290, 210, 225, 201, 268]	[253, 251, 252, 242, 246, 249, 121, 248, 247, 304, 204, 205, 210, 229, 239, 279, 194, 220, 209]	[35, 59, 83, 211, 216, 225, 225, 255, 255, 255, 255, 256, 270, 270, 271, 271, 271, 286, 286, 288, 288, 288, 288, 288, 288, 290, 291, 291, 291, 291, 292]	['Q', 'Q', 'T', 'T', 'E', 'P', 'P', 'D', 'D', 'D', 'D', 'T', 'G', 'G', 'A', 'A', 'A', 'V', 'V', 'S', 'S', 'S', 'S', 'S', 'S', 'T', 'L', 'L', 'L', 'L', 'V']	[121, 121, 204, 205, 205, 210, 239, 239, 239, 246, 248, 249, 249, 249, 249, 251, 252, 252, 252, 253, 253, 279, 279]	['H', 'H', 'P', 'S', 'S', 'N', 'T', 'T', 'T', 'Y', 'P', 'T', 'T', 'T', 'T', 'Y', 'Q', 'Q', 'Q', 'M', 'M', 'D', 'D']
2jivAB_7aeiA_2_3kexA_2	2jivAB	7aeiA	3kexA	[738, 731, 1012, 699, 701, 736, 734, 733, 990, 776, 705, 1011, 770, 1010, 997, 1013, 737, 703]	[772, 773, 826, 679, 951, 947, 783, 715, 713, 828, 791, 750, 683, 682, 681, 779, 794, 790]	[]	[]	[]	[]
3l0iCD_6scmA_0_4nyiR_2	3l0iCD	6scmA	4nyiR	[719, 649, 722, 638, 709, 720, 716, 686, 639, 642, 576]	[70, 61, 67, 37, 40, 64, 74, 71, 56, 65, 66, 35, 34, 32, 33]	[]	[]	[32, 32, 33, 33, 33, 34, 37, 61, 61, 61, 61, 61, 61, 61, 61, 61, 61, 61, 61, 61, 61, 61, 61, 61, 64, 66, 66, 71, 74, 74]	['Y', 'Y', 'D', 'D', 'D', 'P', 'E', 'Q', 'Q', 'Q', 'Q', 'Q', 'Q', 'Q', 'Q', 'Q', 'Q', 'Q', 'Q', 'Q', 'Q', 'Q', 'Q', 'Q', 'Y', 'A', 'A', 'Y', 'T', 'T']
3cvmAB_4zdrA_2_1milA_0	3cvmAB	4zdrA	1milA	[141, 122, 148, 102, 143, 119, 140, 137, 151, 147, 144, 150, 107, 146, 139, 106]	[71, 83, 79, 78, 69, 70, 85, 75, 68, 84, 82]	[151]	['E']	[69, 69]	['R', 'R']
2wzjBC_3w8qA_0_3omvA_0	2wzjBC	3w8qA	3omvA	[270, 311, 273, 306, 307, 305, 308, 269, 264, 313, 159, 156, 160, 260, 274]	[384, 558, 381, 382, 383, 387, 360, 389, 467, 505, 385, 380, 378, 354]	[160, 264, 264, 264, 306, 308, 313]	['R', 'P', 'P', 'P', 'P', 'M', 'L']	[]	[]
2wl8BC_4i1zA_0_1xdvA_2	2wl8BC	4i1zA	1xdvA	[804, 849, 805, 808, 986, 848, 801, 985, 816, 813, 847, 987, 795]	[727, 720, 722, 724, 734, 716, 719, 738, 717, 715, 649]	[]	[]	[715, 715, 716, 722, 734]	['E', 'E', 'E', 'R', 'T']
1ivoBD_5cusA_0_1p9jA_0	1ivoBD	5cusA	1p9jA	[439, 322, 353, 347, 415, 381, 466, 464, 436, 467, 405, 346, 438, 345, 412, 414]	[49, 15, 14, 17, 47, 46, 41, 42, 43, 50, 48, 53, 45, 40]	[322, 353, 381, 412, 412, 412, 415, 415, 438, 464]	['Q', 'P', 'Q', 'L', 'L', 'L', 'K', 'K', 'S', 'D']	[15, 17, 42, 43, 47, 47]	['Y', 'L', 'E', 'R', 'R', 'R']
3gt8BC_3pp0B_0_3kexA_0	3gt8BC	3pp0B	3kexA	[1006, 1009, 746, 745]	[716, 717, 773, 774, 772]	[]	[]	[]	[]
3etaAB_1fhsA_0_3pp0B_0	3etaAB	1fhsA	3pp0B	[16, 37, 38, 17, 39, 40, 15, 35, 20, 53, 58, 41]	[794, 714, 790, 768, 713, 764, 788, 712, 711, 761, 742, 772]	[15, 41]	['P', 'P']	[]	[]
1nqlAB_3njpA_0_1jl9B_0	1nqlAB	3njpA	1jl9B	[357, 353, 30, 29, 69, 17, 16, 18, 25, 412, 350, 22, 409, 26, 325, 12, 349, 19, 15, 45]	[10, 16, 48, 26, 38, 33, 34, 35, 49, 37, 47, 45, 15, 44, 39, 46, 12, 13, 40, 41, 7]	[15, 18, 22, 349, 349, 349, 353, 357, 409]	['T', 'G', 'D', 'P', 'P', 'P', 'R', 'F', 'H']	[10, 13, 15, 40, 41, 45, 45, 49]	['H', 'Y', 'L', 'E', 'R', 'R', 'R', 'W']
3p71CT_4zdrA_0_7juxA_2	3p71CT	4zdrA	7juxA	[215, 241, 239, 238, 14, 211, 17, 208, 216, 219, 11, 12, 212]	[708, 850, 849, 851, 847, 707, 706, 705, 704, 881, 817, 846, 845, 844]	[14, 17, 212]	['E', 'E', 'K']	[]	[]
2erxAB_4dstA_2_6cc9B_0	2erxAB	4dstA	6cc9B	[27, 24, 29, 33, 36, 25, 54, 39, 38, 37, 40, 21, 41]	[31, 33, 25, 35, 24, 52, 40, 21, 37, 39, 38, 41, 43, 42, 36]	[21, 21, 24, 25, 25, 27, 27, 29, 33, 33, 36, 36, 37, 38, 38, 39, 41, 54]	['I', 'I', 'I', 'Q', 'Q', 'H', 'H', 'V', 'D', 'D', 'I', 'I', 'E', 'D', 'D', 'S', 'R', 'D']	[21, 21, 24, 25, 25, 31, 31, 33, 33, 35, 35, 36, 36, 37, 38, 38, 39, 41, 52]	['I', 'I', 'I', 'Q', 'Q', 'E', 'E', 'D', 'D', 'T', 'T', 'I', 'I', 'E', 'D', 'D', 'S', 'R', 'L']
3ltfAB_3njpA_0_1jl9B_0	3ltfAB	3njpA	1jl9B	[355, 350, 30, 29, 384, 17, 348, 408, 412, 409, 22, 356, 26, 325, 12, 357, 349, 18, 45, 8, 20, 438]	[41, 48, 49, 16, 38, 45, 43, 47, 15, 46, 10, 44, 13, 50, 26, 25]	[8, 18, 22, 349, 349, 349, 355, 356, 357, 408, 409, 438]	['Q', 'G', 'D', 'P', 'P', 'P', 'D', 'S', 'F', 'Q', 'H', 'I']	[10, 13, 15, 41, 45, 45, 49]	['H', 'Y', 'L', 'R', 'R', 'R', 'W']
1ivoBD_5wb8A_1_1jl9B_1	1ivoBD	5wb8A	1jl9B	[355, 69, 101, 417, 17, 384, 19, 14, 18, 348, 22, 350, 411, 356, 346, 325, 357, 349, 45, 409, 440, 412, 15]	[41, 28, 26, 27, 47, 38, 44, 49, 43, 15, 48, 10, 45, 16, 39]	[14, 15, 18, 22, 101, 346, 349, 349, 349, 355, 356, 357, 409, 411, 417, 417, 417, 440, 440, 440]	['L', 'T', 'G', 'D', 'Y', 'H', 'P', 'P', 'P', 'D', 'S', 'F', 'H', 'Q', 'V', 'V', 'V', 'S', 'S', 'S']	[10, 15, 27, 41, 45, 45, 49]	['H', 'L', 'D', 'R', 'R', 'R', 'W']
3nauAB_5cdwB_0_5wb8A_0	3nauAB	5cdwB	5wb8A	[9, 35, 5, 12, 2, 41, 11, 40, 3, 6, 42, 60, 43, 4, 8]	[450, 449, 484, 464, 483, 485, 454, 463, 462, 488, 452, 451, 482]	[9, 9, 40, 43, 43, 60]	['F', 'F', 'P', 'F', 'F', 'R']	[449, 451, 462, 484, 484, 485, 488, 488]	['N', 'I', 'Q', 'A', 'A', 'L', 'P', 'P']
3ltfAB_5wb8D_0_1moxC_2	3ltfAB	5wb8D	1moxC	[17, 18, 15, 16, 384, 357, 409, 101, 408, 411, 356, 325, 19, 382, 412]	[39, 37, 40, 38, 48, 15, 49, 4, 47, 13, 45, 44, 36, 42]	[15, 18, 101, 356, 357, 408, 409, 411]	['T', 'G', 'Y', 'S', 'F', 'Q', 'H', 'Q']	[37, 40, 44]	['G', 'G', 'E']
3gt8BC_1m17A_0_3kexA_0	3gt8BC	1m17A	3kexA	[825, 714, 781, 770, 961, 777, 789, 771, 713, 824, 712]	[709, 825, 826, 715, 716, 711, 712, 713, 773]	[]	[]	[]	[]
3kexAB_3kexA_0_6p8qC_0	3kexAB	3kexA	6p8qC	[973, 967, 970, 971, 965, 964, 972, 966, 968, 963, 895, 962]	[945, 948, 949, 918, 930, 934, 932, 931, 912, 944, 909, 916, 986, 917, 905, 933]	[]	[]	[]	[]
3k9lAC_2n42A_0_6epmR_1	3k9lAC	2n42A	6epmR	[148, 43, 150, 26, 22, 23, 153, 28, 29, 27, 149, 45]	[30, 48, 45, 29, 28, 153, 26, 148, 149, 150, 27, 43]	[22, 22, 26, 148]	['Q', 'Q', 'N', 'T']	[26, 26, 26, 27, 27, 28, 28, 29, 30, 48, 149, 149, 150]	['N', 'N', 'N', 'H', 'H', 'F', 'F', 'V', 'D', 'G', 'R', 'R', 'Q']
2x6tAB_2jitB_0_3ksyA_0	2x6tAB	2jitB	3ksyA	[714, 727, 709, 787, 717, 716, 748, 783, 746, 718, 710, 749, 784]	[1014, 1011, 1010, 1019, 1007, 1003, 884, 879, 1021, 1022, 1020]	[]	[]	[1003, 1021]	['K', 'P']
1m6bAB_5cusA_0_6j71A_0	1m6bAB	5cusA	6j71A	[189, 143, 202, 190, 218, 186, 225, 217, 84, 187, 121, 185, 119, 188, 145, 206, 146, 200, 216, 203]	[219, 228, 229, 215, 168, 218, 202, 201, 200, 198, 230, 231, 170, 203]	[84, 84, 84, 84, 119, 185, 188, 200, 200, 200, 200, 200, 202, 202, 206, 217, 217]	['R', 'R', 'R', 'R', 'Q', 'T', 'K', 'F', 'F', 'F', 'F', 'F', 'P', 'P', 'Q', 'S', 'S']	[168, 170, 198, 200, 200, 201, 201, 203, 219, 230, 230, 231]	['L', 'K', 'M', 'K', 'K', 'G', 'G', 'R', 'V', 'P', 'P', 'L']
3ltfAC_6j71A_2_3njpA_1	3ltfAC	6j71A	3njpA	[332, 333, 150, 247, 277, 267, 105, 232, 233, 279]	[304, 249, 193, 279, 318, 242, 248, 205, 204, 194, 284, 285, 286, 239]	[105, 233, 247, 247, 277, 277, 277, 277, 279]	['T', 'T', 'P', 'P', 'D', 'D', 'D', 'D', 'F']	[193, 204, 205, 205, 239, 239, 239, 248, 249, 249, 249, 249, 279, 279, 284, 285]	['Q', 'P', 'S', 'S', 'T', 'T', 'T', 'P', 'T', 'T', 'T', 'T', 'D', 'D', 'V', 'R']
3bfkCE_6cc9B_0_4dstA_1	3bfkCE	6cc9B	4dstA	[141, 140, 161, 154, 47, 157, 165, 162, 131, 143, 160, 150, 48, 142, 164, 158, 135, 45, 128, 46, 153, 127, 123]	[39, 37, 36, 63, 65, 64, 66, 68, 70, 40, 61, 67, 59, 62, 5, 33, 25, 73, 41, 38]	[48, 123, 123, 127, 135, 135, 140, 143, 143, 150, 154, 158, 161, 162, 162, 164]	['G', 'R', 'R', 'T', 'R', 'R', 'P', 'E', 'E', 'Q', 'D', 'T', 'R', 'E', 'E', 'R']	[5, 5, 5, 5, 25, 25, 33, 33, 36, 36, 37, 38, 38, 39, 41, 59, 59, 59, 59, 59, 59, 61, 61, 61, 61, 61, 61, 61, 61, 61, 61, 61, 61, 61, 61, 61, 61, 61, 62, 62, 62, 62, 63, 64, 64, 64, 65, 65, 66, 67, 67, 68, 68, 68, 68, 68, 70, 73, 73]	['K', 'K', 'K', 'K', 'Q', 'Q', 'D', 'D', 'I', 'I', 'E', 'D', 'D', 'S', 'R', 'A', 'A', 'A', 'A', 'A', 'A', 'Q', 'Q', 'Q', 'Q', 'Q', 'Q', 'Q', 'Q', 'Q', 'Q', 'Q', 'Q', 'Q', 'Q', 'Q', 'Q', 'Q', 'E', 'E', 'E', 'E', 'E', 'Y', 'Y', 'Y', 'S', 'S', 'A', 'M', 'M', 'R', 'R', 'R', 'R', 'R', 'Q', 'R', 'R']
1tilEF_5cusB_0_4i1zA_0	1tilEF	5cusB	4i1zA	[407, 345, 406, 415, 353, 354, 323, 405, 347, 404, 322, 467, 417, 436]	[771, 827, 826, 849, 823, 772, 773, 819, 848, 973, 972, 805, 813, 801, 770, 850, 966, 830, 969, 965, 847, 846]	[322, 353, 354, 354, 407, 407, 407, 407, 415, 415]	['Q', 'P', 'W', 'W', 'R', 'R', 'R', 'R', 'K', 'K']	[]	[]
3ikaAB_3kexA_0_1m17A_0	3ikaAB	3kexA	1m17A	[739, 762, 735, 732, 733, 687, 736, 684, 759, 737, 761, 685, 731, 688, 742, 738, 760, 686]	[921, 929, 874, 930, 859, 905, 925, 924, 928, 933, 907, 927, 917, 908, 906]	[]	[]	[]	[]
2y4iBC_7juxA_0_7m0xB_1	2y4iBC	7juxA	7m0xB	[823, 826, 770, 825, 769, 768, 827, 841, 788, 787, 831, 773, 828, 766, 789, 824, 771, 784, 832, 834, 785, 767, 772, 830, 835]	[221, 220, 223, 224, 310, 226, 314, 235, 236, 309, 318, 319, 315, 311, 77, 222, 217, 228, 237, 225, 78]	[]	[]	[77, 78, 224, 235, 310, 310]	['G', 'N', 'V', 'L', 'I', 'I']
2wzjBC_3w8qA_0_6uanB_1	2wzjBC	3w8qA	6uanB	[311, 305, 270, 273, 307, 308, 269, 274, 267, 309, 312, 156, 306]	[624, 497, 596, 597, 489, 501, 467, 492, 490, 491, 495, 493, 576, 468, 462]	[306, 308, 312]	['P', 'M', 'E']	[462, 462, 462, 467, 468, 468, 468, 490, 492, 497, 501, 576, 596, 596, 596, 596, 596, 597, 597, 597, 597, 597]	['R', 'R', 'R', 'S', 'F', 'F', 'F', 'P', 'P', 'A', 'E', 'D', 'G', 'G', 'G', 'G', 'G', 'L', 'L', 'L', 'L', 'L']
3k6cBC_1n3hA_0_3njpA_0	3k6cBC	1n3hA	3njpA	[101, 106, 102, 100, 105, 76, 70, 79]	[362, 361, 370, 367, 336, 337, 364, 366, 333, 332]	[76, 105, 106]	['Q', 'P', 'L']	[361, 364, 366, 366, 366]	['P', 'D', 'Q', 'Q', 'Q']
1ivoBD_1nqlA_1_1moxC_0	1ivoBD	1nqlA	1moxC	[417, 415, 384, 408, 409, 350, 356, 346, 325, 355, 354, 382, 412, 438]	[48, 46, 45, 17, 47, 13, 44, 39, 49]	[346, 355, 356, 408, 409, 417, 417, 417, 438]	['H', 'D', 'S', 'Q', 'H', 'V', 'V', 'V', 'I']	[44]	['E']
1ivoBD_6j71A_1_5wb7E_1	1ivoBD	6j71A	5wb7E	[42, 413, 35, 354, 467, 41, 446, 32, 34, 411, 437, 37, 45, 31, 33, 36, 494, 441, 38, 438]	[48, 44, 33, 35, 34, 36, 42, 46, 38, 39, 37, 43, 47, 15]	[34, 34, 36, 37, 42, 45, 45, 413, 413, 446, 494]	['R', 'R', 'P', 'A', 'H', 'M', 'M', 'S', 'S', 'Q', 'L']	[35, 36, 37, 48]	['G', 'Y', 'T', 'V']
3gz8AD_1s9iA_0_5vykC_0	3gz8AD	1s9iA	5vykC	[68, 67, 66, 71, 93, 92, 70, 69]	[1051, 1047, 1096, 1048, 1100, 1103, 1099]	[66, 66, 67, 70, 71, 92, 92]	['E', 'E', 'L', 'D', 'D', 'R', 'R']	[]	[]
3ltfAC_3njpA_0_6j71A_0	3ltfAC	3njpA	6j71A	[204, 251, 246, 304, 194, 193, 239, 302, 287, 248, 303, 253, 192, 284, 286, 279, 207, 576, 250, 205, 247, 249, 288, 252]	[221, 222, 223, 57, 292, 291, 290, 307, 224, 233, 267, 333, 279, 310, 311, 105, 312, 232, 313, 605, 231, 235, 308, 106, 81, 303, 314]	[193, 204, 205, 205, 207, 239, 239, 239, 246, 248, 249, 249, 249, 249, 250, 250, 250, 251, 252, 252, 252, 253, 253, 279, 279, 284, 287, 287, 287, 287, 288, 302, 302, 302, 302, 576, 576]	['Q', 'P', 'S', 'S', 'C', 'T', 'T', 'T', 'Y', 'P', 'T', 'T', 'T', 'T', 'T', 'T', 'T', 'Y', 'Q', 'Q', 'Q', 'M', 'M', 'D', 'D', 'V', 'C', 'C', 'C', 'C', 'G', 'C', 'C', 'C', 'C', 'M', 'M']	[57, 81, 105, 221, 221, 222, 222, 222, 224, 231, 233, 279, 292, 292, 307, 308, 308, 310, 310, 310, 310, 310, 310, 312, 313, 313, 313, 313, 314]	['Q', 'Q', 'T', 'A', 'A', 'G', 'G', 'G', 'C', 'L', 'T', 'F', 'G', 'G', 'D', 'V', 'V', 'S', 'S', 'S', 'S', 'S', 'S', 'T', 'L', 'L', 'L', 'L', 'V']
2x89DE_3ny5B_0_2n42A_1	2x89DE	3ny5B	2n42A	[207, 228, 230, 227, 232, 233]	[108, 165, 164, 47, 106, 107, 166, 161]	[]	[]	[47, 106, 106, 107, 108, 161, 161, 164]	['D', 'S', 'S', 'D', 'D', 'R', 'R', 'R']
1zaeAB_1tceA_0_5wb8A_2	1zaeAB	1tceA	5wb8A	[70, 49, 83, 69, 85, 93, 71, 81, 88, 48, 86, 95, 79, 68, 26, 47, 84]	[246, 121, 242, 210, 238, 280, 240, 239, 229, 245, 244, 251, 147, 228, 248]	[69, 69, 81, 86, 88, 93]	['R', 'R', 'M', 'P', 'I', 'E']	[121, 121, 210, 228, 228, 228, 228, 239, 239, 239, 240, 246, 248, 251, 280]	['H', 'H', 'N', 'R', 'R', 'R', 'R', 'T', 'T', 'T', 'C', 'Y', 'P', 'Y', 'H']
1vi6AB_6scmA_1_1ivoC_0	1vi6AB	6scmA	1ivoC	[1029, 843, 841, 1005, 1016, 840, 1025, 1027, 1030, 1028, 1031, 1009, 1008]	[24, 25, 26, 27, 5, 22, 28]	[]	[]	[27]	['D']
[truncated: 2,297 more rows]

## Sheet: Table S8
Table S8. Cancer mutations at the protein-protein interfaces for “Interfaces from PDB”.
[truncated: 1,372 more rows]

[truncated: 9 more sheets: Table S9, Table S10, Table S11, Text S1, Text S2, Dataset S1, Dataset S2, Dataset S3, Dataset S4]
